# Supplementary material for: A nanogram-sensitive workflow for oligonucleotide mass spectrometry using ion-pair-free nanoflow HILIC and RNase benchmarking
Source: Nucleic Acids Res. 2026 Jul 14;54(13):gkag691. doi: 10.1093/nar/gkag691 (PMC13366003; doi:10.1093/nar/gkag691)
Supplement: gkag691_Supplemental_Files [file gkag691_supplemental_files.zip]

Archive with 3 entries (3 files):
- Qi et al SI.pdf
- Qi_Table S7.xlsx
- Qi_Table S8.xlsx
