# Supplementary material for: A nanogram-sensitive workflow for oligonucleotide mass spectrometry using ion-pair-free nanoflow HILIC and RNase benchmarking
Source: Nucleic Acids Res. 2026 Jul 14;54(13):gkag691. doi: 10.1093/nar/gkag691 (PMC13366003; doi:10.1093/nar/gkag691)
Supplement: gkag691_Supplemental_Files [file gkag691_supplemental_files.zip › Qi_Table S7.xlsx]

## Sheet: T1_specific
MS	index	RT	precursor m/z	score	rank	charge	sequence	accessions	Curated	precursor error (|ppm|)	precursor intensity
2	4440	1361.68242	1003.155212402344	101.07075429038446	0	-2	AAAAAGp	FLuc_RNA	0	2.17417358815743	951861.9375
2	4452	1364.9436600000001	1014.145263671875	55.94890978137804	0	-2	AAAAAGp	FLuc_RNA	0	1.257141142055114	745936.9375
2	4463	1367.93484	668.433837890625	72.85551011254807	0	-3	AAAAAGp	FLuc_RNA	0	1.360226834417673	1066282.25
2	4484	1373.6538600000001	1003.154541015625	93.91514469113608	0	-2	AAAAAGp	FLuc_RNA	0	1.505568470827504	3432451.25
2	4500	1377.97866	1014.143127441406	52.8008684576644	0	-2	AAAAAGp	FLuc_RNA	0	0.870238776227891	586908.25
2	4504	1379.07558	668.433837890625	86.80787929034689	0	-3	AAAAAGp	FLuc_RNA	0	1.360226834417673	493791.09375
2	4529	1385.86686	1003.154174804688	108.31986997475023	0	-2	AAAAAGp	FLuc_RNA	0	1.140874771042097	1494074.25
2	4572	1397.54232	1003.154541015625	108.41033856189844	0	-2	AAAAAGp	FLuc_RNA	0	1.505568470827504	805679.25
2	4623	1411.41294	1003.153137207031	97.4838583210938	0	-2	AAAAAGp	FLuc_RNA	0	0.107575953021038	693991.5
2	5272	1588.3165199999999	1329.934692382812	35.24970430676273	0	-4	AAAAAGUUGCGCGGAGp	FLuc_RNA	0	3.004330932515736	128876.5078125
2	4662	1421.99802	1473.712158203125	94.26154764393259	0	-2	AAAAAUCAGp	FLuc_RNA	0	1.428682794536238	574527.8125
2	4670	1424.19204	982.139038085938	146.87497465317668	0	-3	AAAAAUCAGp	FLuc_RNA	0	1.403476806999211	10068164
2	4691	1429.88238	989.466369628906	87.11771049176326	0	-3	AAAAAUCAGp	FLuc_RNA	0	1.386384824768696	1190536.25
2	4713	1435.8710999999998	982.139282226563	150.84273668601065	0	-3	AAAAAUCAGp	FLuc_RNA	0	1.155066819736803	4598613.5
2	4756	1447.5604799999999	982.138793945313	139.08442097298217	0	-3	AAAAAUCAGp	FLuc_RNA	0	1.651886794261618	2531797.5
2	4798	1458.9828	981.804308163085	170.65827044822203	0	-3	AAAAAUCAGp	FLuc_RNA	0	1.686653956938822	1490622.75
2	4881	1481.58594	982.139587402344	146.77725554922034	0	-3	AAAAAUCAGp	FLuc_RNA	0	0.844554335813028	760959.5
2	4924	1493.29308	982.137329101563	119.99087492294407	0	-3	AAAAAUCAGp	FLuc_RNA	0	3.142346717836061	742773.5
2	5009	1516.4610599999999	982.140502929688	108.9989027011673	0	-3	AAAAAUCAGp	FLuc_RNA	0	0.086983116575233	432117.21875
2	5057	1529.54964	982.140014648438	97.93132711131707	0	-3	AAAAAUCAGp	FLuc_RNA	0	0.409836857949582	326596.125
2	5098	1540.74318	982.14111328125	98.01902700882015	0	-3	AAAAAUCAGp	FLuc_RNA	0	0.708008084268551	248991.671875
2	5140	1552.21572	982.139038085938	66.78085727292913	0	-3	AAAAAUCAGp	FLuc_RNA	0	1.403476806999211	248708.125
2	5223	1574.91348	982.14013671875	63.43575500541522	0	-3	AAAAAUCAGp	FLuc_RNA	0	0.285631864781078	157943.828125
2	5312	1599.28194	982.141784667969	47.35090210897649	0	-3	AAAAAUCAGp	FLuc_RNA	0	1.391135549548638	119865.6640625
2	5372	1615.76784	981.807088022778	56.9716378414117	0	-3	AAAAAUCAGp	FLuc_RNA	0	1.14181799819165	119663.671875
2	5429	1631.7984	982.1396484375	47.52424916719633	0	-3	AAAAAUCAGp	FLuc_RNA	0	0.782451839305892	83053.890625
2	4474	1370.92572	991.152648925781	108.47587876146146	0	-2	AAAACGp	FLuc_RNA	0	5.277647033486323	2017196.25
2	4482	1373.08872	660.431945800781	93.92329544527789	0	-3	AAAACGp	FLuc_RNA	0	4.177021056538212	601003.3125
2	4515	1382.07204	991.150451660156	119.4600452163427	0	-2	AAAACGp	FLuc_RNA	0	3.063006867967598	1480891.375
2	4583	1400.5396799999999	991.149719238281	115.62713556840755	0	-2	AAAACGp	FLuc_RNA	0	2.324793479461357	658691.9375
2	4620	1410.5819999999999	879.105590820313	46.94881886620481	0	-3	AAAACUCGp	FLuc_RNA	0	1.777568779173874	742245.25
2	4642	1416.56718	871.778869628906	59.62176371370424	0	-3	AAAACUCGp	FLuc_RNA	0	1.091479355834724	2158291.75
2	4667	1423.36116	1297.18359375	87.03757382160104	0	-2	AAAACUCGp	FLuc_RNA	0	0.929954452654663	575196.375
2	4676	1425.82386	864.451843261719	142.72775848081005	0	-3	AAAACUCGp	FLuc_RNA	0	0.758143194444543	5319547
2	4686	1428.5172599999999	871.445713246219	62.90029493961407	0	-3	AAAACUCGp	FLuc_RNA	0	0.40567935311142	929420.6875
2	4718	1437.23682	864.452758789063	134.87232018891902	0	-3	AAAACUCGp	FLuc_RNA	0	0.300116595782726	3099202.25
2	4760	1448.6545199999998	864.453430175781	127.21530721769372	0	-3	AAAACUCGp	FLuc_RNA	0	1.076173774278161	1857569.25
2	4804	1460.61492	864.452880859375	146.589169613289	0	-3	AAAACUCGp	FLuc_RNA	0	0.441217900597357	1386029.875
2	4844	1471.51572	864.453430175781	138.92253118959076	0	-3	AAAACUCGp	FLuc_RNA	0	1.076173774278161	1115130.875
2	4887	1483.2159000000001	864.452453613281	127.32636335040795	0	-3	AAAACUCGp	FLuc_RNA	0	0.052636668444031	681069.875
2	4931	1495.19208	864.119506835938	119.75231711807538	0	-3	AAAACUCGp	FLuc_RNA	0	1.686805254341705	652665.3125
2	4974	1506.90402	864.451110839844	116.0754494031629	0	-3	AAAACUCGp	FLuc_RNA	0	1.604751026486186	427591.6875
2	5021	1519.7292	864.451110839844	97.68753071166145	0	-3	AAAACUCGp	FLuc_RNA	0	1.604751026486186	450532.6875
2	5068	1532.55438	864.119053450796	94.15680478064061	0	-3	AAAACUCGp	FLuc_RNA	0	1.162736510277623	319809.21875
2	5157	1556.86734	864.119523113491	73.10518830032817	0	-3	AAAACUCGp	FLuc_RNA	0	1.705620508713517	193093.671875
2	5199	1568.3505	864.453063964844	69.76381715361862	0	-3	AAAACUCGp	FLuc_RNA	0	0.652869858958197	135612.21875
2	5241	1579.83894	864.118409865577	66.46388577745545	0	-3	AAAACUCGp	FLuc_RNA	0	0.418815137198183	187329.09375
2	5285	1591.86822	864.453186035156	59.97377343009615	0	-3	AAAACUCGp	FLuc_RNA	0	0.793971163597613	148526.140625
2	5325	1602.83442	864.120698214437	69.87033992167972	0	-3	AAAACUCGp	FLuc_RNA	0	3.063921917135008	113245.1328125
2	5410	1626.4295399999999	864.452880859375	35.47357092895705	0	-3	AAAACUCGp	FLuc_RNA	0	0.441217900597357	120415.6640625
2	5451	1637.90622	864.453918457031	50.37372027319973	0	-3	AAAACUCGp	FLuc_RNA	0	1.640578995639256	66308.8671875
2	5574	1675.72686	864.787475585938	44.193597821372045	0	-3	AAAACUCGp	FLuc_RNA	0	0.606643601307034	89060.015625
2	5022	1519.9977	1449.770141601562	108.76432571215416	0	-5	AAAACUCUCUUCAAUUCUUUAUGp	FLuc_RNA	0	0.657367434472036	474358.4375
2	5150	1554.96498	1449.973876953125	143.09650755609536	0	-5	AAAACUCUCUUCAAUUCUUUAUGp	FLuc_RNA	0	1.455451467423102	800651.125
2	5193	1566.71328	1449.773559570312	127.67795709005455	0	-5	AAAACUCUCUUCAAUUCUUUAUGp	FLuc_RNA	0	1.699239627229608	825471
2	5233	1577.66394	1449.974365234375	131.4478337439526	0	-5	AAAACUCUCUUCAAUUCUUUAUGp	FLuc_RNA	0	1.792109619094765	766842.375
2	5276	1589.4264	1449.972778320312	127.6301931332295	0	-5	AAAACUCUCUUCAAUUCUUUAUGp	FLuc_RNA	0	0.697970625911029	674249.75
2	5316	1600.39332	1449.9755859375	108.87925363347779	0	-5	AAAACUCUCUUCAAUUCUUUAUGp	FLuc_RNA	0	2.633754998273924	725054.375
2	5355	1611.0987599999999	1449.774780273438	139.2709364431883	0	-5	AAAACUCUCUUCAAUUCUUUAUGp	FLuc_RNA	0	2.540885006910427	572591.3125
2	5396	1622.3931599999999	1449.774291992188	97.88500304116052	0	-5	AAAACUCUCUUCAAUUCUUUAUGp	FLuc_RNA	0	2.204226855238764	593699
2	5436	1633.7579999999998	1449.775268554688	105.07428878751834	0	-5	AAAACUCUCUUCAAUUCUUUAUGp	FLuc_RNA	0	2.87754315858209	477958.15625
2	5473	1644.7632	1449.9755859375	123.823427812168	0	-5	AAAACUCUCUUCAAUUCUUUAUGp	FLuc_RNA	0	2.633754998273924	460567.84375
2	5509	1655.8255800000002	1449.975830078125	97.94848681460054	0	-5	AAAACUCUCUUCAAUUCUUUAUGp	FLuc_RNA	0	2.802084074109756	405661.96875
2	5543	1666.48488	1449.976318359375	87.20961186413226	0	-5	AAAACUCUCUUCAAUUCUUUAUGp	FLuc_RNA	0	3.138742225781419	328236.5
2	5577	1676.6410799999999	1449.975463867188	87.12955453683568	0	-5	AAAACUCUCUUCAAUUCUUUAUGp	FLuc_RNA	0	2.549590460606838	314964.375
2	5611	1687.0233	1449.775756835938	70.09092809405944	0	-5	AAAACUCUCUUCAAUUCUUUAUGp	FLuc_RNA	0	3.214201310253754	245682.5625
2	5647	1697.9886000000001	1449.975830078125	41.20896883306855	0	-5	AAAACUCUCUUCAAUUCUUUAUGp	FLuc_RNA	0	2.802084074109756	217843.40625
2	5681	1708.7571599999999	1449.976928710938	47.4510278228367	0	-5	AAAACUCUCUUCAAUUCUUUAUGp	FLuc_RNA	0	3.559564915621828	171060.296875
2	4378	1344.84078	838.6318359375	79.46393786089631	0	-2	AAAAGp	FLuc_RNA	0	6.035594200708635	1557782.625
2	4806	1461.14928	1201.148071289062	195.20057716461787	0	-4	AAAAUUAUUAUCAUGp	FLuc_RNA	0	0.15325234848482	869457.4375
2	4824	1466.04924	1206.894287109375	94.42748117073674	0	-4	AAAAUUAUUAUCAUGp	FLuc_RNA	0	0.243898215870657	711090.75
2	4850	1473.14994	1200.649201015572	154.82445526102512	0	-4	AAAAUUAUUAUCAUGp	FLuc_RNA	0	2.182328355748036	4160421.5
2	4872	1479.1201800000001	1206.645751953125	83.92367843930053	0	-4	AAAAUUAUUAUCAUGp	FLuc_RNA	0	1.67268736124696	550326.625
2	4892	1484.58276	1201.400024414062	146.97859674922137	0	-4	AAAAUUAUUAUCAUGp	FLuc_RNA	0	0.773955570854408	3062974.75
2	4934	1496.02368	1201.400634765625	154.89225416761687	0	-4	AAAAUUAUUAUCAUGp	FLuc_RNA	0	1.2817758384572	1899941.375
2	4977	1507.7373599999999	1201.400268554688	154.7880492952273	0	-4	AAAAUUAUUAUCAUGp	FLuc_RNA	0	0.977083678500894	1283239.625
2	5020	1519.46244	1201.401245117188	150.87780214152005	0	-4	AAAAUUAUUAUCAUGp	FLuc_RNA	0	1.789596106059993	822097.375
2	5061	1530.65196	1201.400268554688	143.22195224678492	0	-4	AAAAUUAUUAUCAUGp	FLuc_RNA	0	0.977083678500894	532445.9375
2	5103	1542.11856	1201.14892578125	127.98275845415137	0	-4	AAAAUUAUUAUCAUGp	FLuc_RNA	0	0.557696026007747	376455.3125
2	5147	1554.12348	1201.14990234375	116.53314502671226	0	-4	AAAAUUAUUAUCAUGp	FLuc_RNA	0	1.370208453566846	314746.84375
2	5189	1565.60526	1201.1494140625	109.05740272001182	0	-4	AAAAUUAUUAUCAUGp	FLuc_RNA	0	0.963952239787296	220303.609375
2	5235	1578.1993200000002	1201.402099609375	80.55061446281039	0	-4	AAAAUUAUUAUCAUGp	FLuc_RNA	0	2.500544479795849	195082.546875
2	5279	1590.2301	1201.402465820312	63.48396269369477	0	-4	AAAAUUAUUAUCAUGp	FLuc_RNA	0	2.805236639752155	148902.15625
2	5323	1602.30504	1201.403930664062	47.58395120527051	0	-4	AAAAUUAUUAUCAUGp	FLuc_RNA	0	4.024005281090804	104911.2265625
2	5383	1618.79394	1201.40185546875	44.47561004419549	0	-4	AAAAUUAUUAUCAUGp	FLuc_RNA	0	2.297416372906074	75210.515625
2	4211	1299.4146600000001	674.102335052727	43.56326298379709	0	-2	AAAGp	FLuc_RNA	0	2.707333616654322	802439.625
2	4251	1310.2895999999998	674.10193191984	52.70176146212025	0	-2	AAAGp	FLuc_RNA	0	2.110195060936581	1532545
2	4295	1322.24214	674.101989746094	40.49656688178483	0	-2	AAAGp	FLuc_RNA	0	2.1958499079911	850796
2	4337	1333.67958	674.10294814302	52.843358205525554	0	-2	AAAGp	FLuc_RNA	0	3.615470521167764	481536.0625
2	4589	1402.1682600000001	982.135070800781	123.79612943006357	0	-3	AAAUAUAAGp	FLuc_RNA	0	1.118505763617066	968778.125
2	4606	1406.78664	989.796813964844	90.61127673451763	0	-3	AAAUAUAAGp	FLuc_RNA	0	1.094914770462946	1641193.625
2	4628	1412.77722	982.469177246094	146.98605850454823	0	-3	AAAUAUAAGp	FLuc_RNA	0	0.767419602031038	8951003
2	4733	1441.2984000000001	989.466003417969	66.53575829257218	0	-3	AAAUAUAAGp	FLuc_RNA	0	4.798416921196458	775011.9375
2	4841	1470.68436	982.472473144531	142.9978581111921	0	-3	AAAUAUAAGp	FLuc_RNA	0	4.119835589945068	1168755.25
2	4966	1504.73928	982.471984863281	108.90708226735242	0	-3	AAAUAUAAGp	FLuc_RNA	0	3.623181369421993	483302.6875
2	5182	1563.69306	982.140563964844	63.46845704665703	0	-3	AAAUAUAAGp	FLuc_RNA	0	6.705865745118388	229408.828125
2	5270	1587.78042	981.806116743129	59.9813570359037	0	-3	AAAUAUAAGp	FLuc_RNA	0	6.710331924376743	137462.609375
2	5466	1642.79658	982.141235351563	47.573453238262225	0	-3	AAAUAUAAGp	FLuc_RNA	0	7.388765298491797	103543.21875
2	4552	1392.11958	864.782043457031	178.7881625772557	0	-3	AACAAUUGp	FLuc_RNA	0	1.778240007946651	5547768
2	4554	1392.6537	871.77490234375	86.93202206031842	0	-3	AACAAUUGp	FLuc_RNA	0	1.773334575969842	1441020.125
2	4576	1398.6412799999998	1297.171752929688	105.40697323643683	0	-2	AACAAUUGp	FLuc_RNA	0	0.743036208867402	1055616.5
2	4846	1472.0498400000001	1189.399047851562	154.99468468447805	0	-4	AACACUUCUUCAUAGp	FLuc_RNA	0	0.618197796440154	1513815.625
2	4878	1480.75482	1194.394165039062	101.82301180672009	0	-4	AACACUUCUUCAUAGp	FLuc_RNA	0	1.718138505009679	519709.5625
2	4886	1482.9492599999999	1189.148559570312	191.35329532574923	0	-4	AACACUUCUUCAUAGp	FLuc_RNA	0	0.912761151031183	3473897.75
2	4928	1494.39132	1189.148559570312	155.0174104300648	0	-4	AACACUUCUUCAUAGp	FLuc_RNA	0	0.912761151031183	2646450.25
2	4938	1497.09636	1194.642211914062	73.56660376692983	0	-4	AACACUUCUUCAUAGp	FLuc_RNA	0	0.628625029744564	347009
2	4970	1505.8361400000001	1188.898071289062	183.06332234356094	0	-4	AACACUUCUUCAUAGp	FLuc_RNA	0	1.207324505813337	1574334.375
2	5013	1517.5617	1189.148071289062	175.15103349971062	0	-4	AACACUUCUUCAUAGp	FLuc_RNA	0	0.502321115036765	993386.75
2	5054	1528.7476199999999	1189.148559570312	162.8465067491701	0	-4	AACACUUCUUCAUAGp	FLuc_RNA	0	0.912761151031183	827289
2	5096	1540.20882	1189.149291992188	166.93135732260822	0	-4	AACACUUCUUCAUAGp	FLuc_RNA	0	1.528421205787313	565013.5625
2	5138	1551.6816000000001	1188.898559570312	124.04131425343456	0	-4	AACACUUCUUCAUAGp	FLuc_RNA	0	1.617764541807755	433305.78125
2	5181	1563.42642	1189.148681640625	143.15162602151398	0	-4	AACACUUCUUCAUAGp	FLuc_RNA	0	1.015371160412039	310749.53125
2	5222	1574.6468399999999	1189.149780273438	116.61345165999658	0	-4	AACACUUCUUCAUAGp	FLuc_RNA	0	1.938861241781732	210256.9375
2	5263	1585.87566	1188.897827148438	94.61944957329445	0	-4	AACACUUCUUCAUAGp	FLuc_RNA	0	1.002104488580633	174507.890625
2	5304	1597.10382	1189.149658203125	70.32033342616002	0	-4	AACACUUCUUCAUAGp	FLuc_RNA	0	1.836251232400875	117058.96875
2	5347	1608.87978	1189.148803710938	66.85312279579833	0	-4	AACACUUCUUCAUAGp	FLuc_RNA	0	1.117981169792896	147869.1875
2	5390	1620.7077	1188.901977539062	50.88033350205119	0	-4	AACACUUCUUCAUAGp	FLuc_RNA	0	4.490844793768679	94568.828125
2	5479	1646.4139200000002	1189.149536132812	44.7166164163094	0	-4	AACACUUCUUCAUAGp	FLuc_RNA	0	1.733641223020018	71787.140625
2	4246	1308.9265799999998	662.09657232731	40.56573632700793	0	-2	AACGp	FLuc_RNA	0	2.535833336089959	1665735.75
2	4286	1319.8132799999998	662.097978379702	40.47770372986243	0	-2	AACGp	FLuc_RNA	0	4.656249255944429	1213879.375
2	4328	1331.24484	662.097428422483	43.37834682417517	0	-2	AACGp	FLuc_RNA	0	3.826878992673964	723022.125
2	4391	1348.36434	662.097412109375	34.6291661649792	0	-2	AACGp	FLuc_RNA	0	3.802277794315807	452738.96875
2	4772	1451.91648	1052.462280273438	162.5652981496371	0	-3	AACUCCUCUGp	FLuc_RNA	0	0.379719302308424	6095886.5
2	4814	1463.346	1052.461791992188	166.60624708592394	0	-3	AACUCCUCUGp	FLuc_RNA	0	0.083926276527969	4172396.25
2	4856	1474.7786999999998	1052.462036132812	186.85113543997298	0	-3	AACUCCUCUGp	FLuc_RNA	0	0.14789651202662	3014123
2	4898	1486.21938	1052.462768554688	142.94438060852363	0	-3	AACUCCUCUGp	FLuc_RNA	0	0.843364881144817	2305953.25
2	4940	1497.66006	1052.462158203125	158.60030663722026	0	-3	AACUCCUCUGp	FLuc_RNA	0	0.263807907167522	1461051.25
2	4982	1509.10338	1052.128975749064	174.61932875825642	0	-3	AACUCCUCUGp	FLuc_RNA	0	1.468932505887558	1361388.125
2	5024	1520.5634400000001	1052.462768554688	174.6416437038959	0	-3	AACUCCUCUGp	FLuc_RNA	0	0.843364881144817	1068315.5
2	5066	1532.0187600000002	1052.462890625	146.86022656476663	0	-3	AACUCCUCUGp	FLuc_RNA	0	0.959276275422111	807588
2	5109	1543.7577600000002	1052.130004882812	142.9332827314319	0	-3	AACUCCUCUGp	FLuc_RNA	0	2.44614248949282	642885.8125
2	5151	1555.2325799999999	1052.462646484375	146.83360725800574	0	-3	AACUCCUCUGp	FLuc_RNA	0	0.727453486003915	459021.4375
2	5192	1566.4446599999999	1052.463623046875	127.62811557810723	0	-3	AACUCCUCUGp	FLuc_RNA	0	1.6547446436767	445692.3125
2	5234	1577.93148	1052.463500976562	127.50546803652576	0	-3	AACUCCUCUGp	FLuc_RNA	0	1.538833248535799	448872.40625
2	5277	1589.69388	1052.462890625	116.26247354638873	0	-3	AACUCCUCUGp	FLuc_RNA	0	0.959276275422111	384013.46875
2	5317	1600.66092	1052.464233398438	112.40447251248499	0	-3	AACUCCUCUGp	FLuc_RNA	0	2.234301617653995	341496.9375
2	5356	1611.3662399999998	1052.462890625	112.5094411224976	0	-3	AACUCCUCUGp	FLuc_RNA	0	0.959276275422111	295929.03125
2	5437	1634.0257199999999	1052.46435546875	101.5327625586967	0	-3	AACUCCUCUGp	FLuc_RNA	0	2.35021301193129	274045.90625
2	5474	1645.03068	1052.463500976562	90.74135531967005	0	-3	AACUCCUCUGp	FLuc_RNA	0	1.538833248535799	196861.640625
2	5544	1666.75242	1052.464233398438	83.69874646111782	0	-3	AACUCCUCUGp	FLuc_RNA	0	2.234301617653995	195427.578125
2	5579	1677.17148	1052.463989257812	94.15609309540869	0	-3	AACUCCUCUGp	FLuc_RNA	0	2.002478827372192	183992.03125
2	5679	1708.2258	1052.466186523438	53.6531231526615	0	-3	AACUCCUCUGp	FLuc_RNA	0	4.088883932999567	145377.5625
2	5751	1729.42014	1052.466064453125	60.102465929024234	0	-3	AACUCCUCUGp	FLuc_RNA	0	3.972972537858664	126252.5546875
2	5790	1740.48534	1052.466186523438	56.904823004020145	0	-3	AACUCCUCUGp	FLuc_RNA	0	4.088883932999567	124550.984375
2	5828	1751.67924	1052.465087890625	56.94979093261483	0	-3	AACUCCUCUGp	FLuc_RNA	0	3.045681380185879	121661.3359375
2	4655	1420.09668	950.454040527344	162.7349062360514	0	-3	AACUUCCCGp	FLuc_RNA	0	0.625675545763743	5642649
2	4696	1431.24624	950.454162597656	158.78564913094215	0	-3	AACUUCCCGp	FLuc_RNA	0	0.754018454279017	5750213
2	4739	1442.9283	950.119934082031	138.9445666101912	0	-3	AACUUCCCGp	FLuc_RNA	0	0.988579292308133	2922383.75
2	4781	1454.35056	950.120727539063	116.13073821740755	0	-3	AACUUCCCGp	FLuc_RNA	0	1.822808202597932	1945838.75
2	4822	1465.5149999999999	950.453857421875	186.8089380504967	0	-3	AACUUCCCGp	FLuc_RNA	0	0.43316118171586	1407764.75
2	4876	1480.2184200000002	950.120849609375	154.785422240528	0	-3	AACUUCCCGp	FLuc_RNA	0	1.951151111272578	882388.9375
2	4917	1491.3916199999999	950.789001464844	123.65561196554155	0	-3	AACUUCCCGp	FLuc_RNA	0	1.161172162651189	574986
2	4967	1505.0059199999998	950.119689941406	127.40932793916603	0	-3	AACUUCCCGp	FLuc_RNA	0	0.731893474002612	401489.09375
2	5034	1523.26728	950.453735351563	112.50906634554887	0	-3	AACUUCCCGp	FLuc_RNA	0	0.304818273041214	326948.03125
2	5082	1536.36048	950.455810546875	97.95792950256192	0	-3	AACUUCCCGp	FLuc_RNA	0	2.486647728160023	281481.34375
2	5129	1549.20288	950.454772949219	90.70152077280765	0	-3	AACUUCCCGp	FLuc_RNA	0	1.395733000680304	218685.359375
2	5178	1562.5888200000002	950.121215820313	66.75684680396604	0	-3	AACUUCCCGp	FLuc_RNA	0	2.336179839208973	188432.953125
2	5236	1578.4658399999998	950.782043457031	56.7853493129064	0	-3	AACUUCCCGp	FLuc_RNA	0	6.15437365969363	189868.375
2	5296	1594.88796	950.122253417969	70.16734496836037	0	-3	AACUUCCCGp	FLuc_RNA	0	3.427094566848063	117514.2265625
2	5348	1609.1463	950.455322265625	47.34098495731132	0	-3	AACUUCCCGp	FLuc_RNA	0	1.973276091548982	144636.0625
2	4943	1498.4658000000002	1335.176147460938	62.71575861926398	0	-4	AAGGGCGGAAAGAUCGp	FLuc_RNA	0	1.978051441160884	651227.625
2	4486	1374.18606	770.443725585938	166.44828876364113	0	-3	AAUAAAGp	FLuc_RNA	0	3.063507739739778	1948409.5
2	4487	1374.4536	1156.669555664062	135.25938740610815	0	-2	AAUAAAGp	FLuc_RNA	0	1.89828250603581	888901.4375
2	4499	1377.71082	778.438781738281	79.83603773348341	0	-3	AAUAAAGp	FLuc_RNA	0	1.557487066059019	1069687
2	4511	1380.97566	1167.159545898438	62.597387987749215	0	-2	AAUAAAGp	FLuc_RNA	0	2.499347505718462	891296.125
2	4527	1385.33178	770.442626953125	127.33648854938701	0	-3	AAUAAAGp	FLuc_RNA	0	1.639391139072236	4555466
2	4528	1385.59926	1156.166381835938	116.19212203276452	0	-2	AAUAAAGp	FLuc_RNA	0	0.605122988602068	2321314.5
2	4541	1389.12648	778.1044921875	66.25357247219772	0	-3	AAUAAAGp	FLuc_RNA	0	1.767561737203592	790060.25
2	4569	1396.7396999999999	770.776611328125	123.48892149369996	0	-3	AAUAAAGp	FLuc_RNA	0	1.033728523854514	2446414
2	4570	1397.00718	1156.167358398438	104.98456230858444	0	-2	AAUAAAGp	FLuc_RNA	0	1.44904393679648	1371061.75
2	4581	1400.0043	777.770202636719	43.83261047228677	0	-3	AAUAAAGp	FLuc_RNA	0	1.977636408348165	593971.4375
2	4613	1408.68174	770.108681419214	123.38786027668536	0	-3	AAUAAAGp	FLuc_RNA	0	2.295402004398945	1551703
2	4614	1408.9493400000001	1156.165771484375	119.85932761622742	0	-2	AAUAAAGp	FLuc_RNA	0	0.077672395587579	871911.125
2	4656	1420.3623	770.441528320313	104.92261665183284	0	-3	AAUAAAGp	FLuc_RNA	0	0.215274539583638	1073182.875
2	4852	1473.68322	1130.15869140625	183.02947836464773	0	-4	AAUACAAAUCACAGp	FLuc_RNA	0	0.996892228753944	881947.25
2	4893	1484.85024	1129.9072265625	191.0654091387433	0	-4	AAUACAAAUCACAGp	FLuc_RNA	0	0.44311607314451	1597328.875
2	4896	1485.65424	1506.542724609375	108.9376131625793	0	-3	AAUACAAAUCACAGp	FLuc_RNA	0	0.585937272857898	526281.625
2	4936	1496.5598400000001	1130.157470703125	207.77849358457618	0	-4	AAUACAAAUCACAGp	FLuc_RNA	0	0.082742418077588	1310981.125
2	4950	1500.36894	1506.876098632812	94.4319974338843	0	-3	AAUACAAAUCACAGp	FLuc_RNA	0	1.300731827476612	397304.90625
2	4978	1508.00502	1130.158813476562	207.6426481112906	0	-4	AAUACAAAUCACAGp	FLuc_RNA	0	1.104855693034902	958393.5
2	4998	1513.44912	1507.543823242188	53.74292572803095	0	-3	AAUACAAAUCACAGp	FLuc_RNA	0	2.082540147207435	245621.421875
2	5019	1519.19496	1129.90869140625	207.80667089462017	0	-4	AAUACAAAUCACAGp	FLuc_RNA	0	1.738677649342348	776412.1875
2	5062	1530.9195	1130.157836914062	162.9277824343433	0	-4	AAUACAAAUCACAGp	FLuc_RNA	0	0.241147975569677	491946.34375
2	5105	1542.65364	1129.91064453125	143.17970932799358	0	-4	AAUACAAAUCACAGp	FLuc_RNA	0	3.466093084272798	307269.6875
2	5146	1553.85582	1130.4091796875	131.53669482733764	0	-4	AAUACAAAUCACAGp	FLuc_RNA	0	0.68696066709925	326506.53125
2	5187	1565.06988	1130.160888671875	112.72515996498399	0	-4	AAUACAAAUCACAGp	FLuc_RNA	0	2.940234593050701	219097.890625
2	5231	1577.09118	1130.160888671875	109.06077522660384	0	-4	AAUACAAAUCACAGp	FLuc_RNA	0	2.940234593050701	172405.421875
2	5273	1588.584	1130.158447265625	66.86402791174996	0	-4	AAUACAAAUCACAGp	FLuc_RNA	0	0.780965299387638	125455.90625
2	5327	1603.36866	1130.162231445312	53.730619781184245	0	-4	AAUACAAAUCACAGp	FLuc_RNA	0	4.12783270416319	147625.875
2	5377	1617.15012	1129.90771484375	60.3444550244501	0	-4	AAUACAAAUCACAGp	FLuc_RNA	0	0.874969931877122	90587.1953125
2	4626	1412.21472	1438.67919921875	120.02288623649957	0	-2	AAUACUUCGp	FLuc_RNA	0	1.550628919582607	551120.75
2	4630	1413.31074	966.112609863281	76.3057717209822	0	-3	AAUACUUCGp	FLuc_RNA	0	0.104258454479439	3051832
2	4694	1430.7121200000001	958.121068598434	134.83573933974392	0	-3	AAUACUUCGp	FLuc_RNA	0	4.978578119725548	7104200.5
2	4930	1494.92544	958.453369140625	123.28382303292786	0	-3	AAUACUUCGp	FLuc_RNA	0	2.736614048064074	1177608.375
2	5195	1567.2475200000001	958.454406738281	79.66550576316826	0	-3	AAUACUUCGp	FLuc_RNA	0	3.818055481020704	279837.5625
2	5361	1612.7394000000002	958.456420898438	62.95034354425346	0	-3	AAUACUUCGp	FLuc_RNA	0	5.917324146398642	144873.734375
2	5400	1623.7689	958.787475585938	56.35370549076305	0	-3	AAUACUUCGp	FLuc_RNA	0	2.376861687980602	202984.34375
2	5441	1635.14064	958.456237792969	56.24774889102548	0	-3	AAUACUUCGp	FLuc_RNA	0	5.726481540369018	154205.75
2	5513	1656.89196	958.789611816406	49.96401311432378	0	-3	AAUACUUCGp	FLuc_RNA	0	4.603358755693089	162144.65625
2	4372	1343.208	980.131178346522	101.02591130299396	0	-2	AAUAUGp	FLuc_RNA	0	5.469385300767131	1311132.875
2	4373	1343.47362	653.083374023438	86.88146982240734	0	-3	AAUAUGp	FLuc_RNA	0	2.942635353819726	679090.1875
2	4412	1354.0917	980.127868652344	97.3573021053536	0	-2	AAUAUGp	FLuc_RNA	0	2.096046641188106	2828551.25
2	4434	1360.04814	762.754150390625	59.71404192114527	0	-3	AAUUAUGp	FLuc_RNA	0	3.306198750271764	623554.375
2	4445	1363.04664	1133.139282226562	127.21233939308853	0	-2	AAUUAUGp	FLuc_RNA	0	0.72094304405266	1196950.875
2	4448	1363.8774	755.091369628906	108.78871658307722	0	-3	AAUUAUGp	FLuc_RNA	0	1.964566443948107	3201454.75
2	4488	1374.7212	1133.13818359375	101.6228072905087	0	-2	AAUUAUGp	FLuc_RNA	0	0.247744464343688	816290.25
2	4492	1375.81482	755.425537109375	138.70865905293883	0	-3	AAUUAUGp	FLuc_RNA	0	1.588778587905704	1572804.375
2	4774	1452.45372	1295.50634765625	182.91532410412592	0	-3	ACAAAACAAUUGp	FLuc_RNA	0	5.484022025027832	1802923.375
2	4787	1455.98268	971.384643554688	233.00787818058242	0	-4	ACAAAACAAUUGp	FLuc_RNA	0	1.409975946701803	1104532.25
2	4816	1463.8839	1295.513671875	179.0458784072349	0	-3	ACAAAACAAUUGp	FLuc_RNA	0	0.166569142578801	2598392.25
2	4836	1469.3187599999999	971.385437011719	233.1417341437925	0	-4	ACAAAACAAUUGp	FLuc_RNA	0	2.226172448455538	830933.5625
2	4858	1475.31594	1295.51416015625	203.5035540680797	0	-3	ACAAAACAAUUGp	FLuc_RNA	0	0.543275220419243	1606196.625
2	4882	1481.8524	971.384948730469	183.04210645953395	0	-4	ACAAAACAAUUGp	FLuc_RNA	0	1.723897678001615	575878.75
2	4900	1486.75674	1295.51416015625	147.05159702720215	0	-3	ACAAAACAAUUGp	FLuc_RNA	0	0.543275220419243	1460339.5
2	4941	1497.92868	1295.513671875	186.97599665185598	0	-3	ACAAAACAAUUGp	FLuc_RNA	0	0.166569142578801	989574.8125
2	4983	1509.3719999999998	1295.8486328125	154.84958086943442	0	-3	ACAAAACAAUUGp	FLuc_RNA	0	0.55951027110736	764405.375
2	5027	1521.36816	1296.184326171875	94.31583840648753	0	-3	ACAAAACAAUUGp	FLuc_RNA	0	1.517510516513527	276946.34375
2	5074	1534.1922000000002	1295.5146484375	109.14499478914288	0	-3	ACAAAACAAUUGp	FLuc_RNA	0	0.919981298259685	310556.53125
2	5117	1545.92664	1295.515258789062	116.60936264102966	0	-3	ACAAAACAAUUGp	FLuc_RNA	0	1.390863895209403	248133.28125
2	5160	1557.6680999999999	1295.51123046875	87.22464906122391	0	-3	ACAAAACAAUUGp	FLuc_RNA	0	1.71696124662341	175950.828125
2	5229	1576.55508	1295.513427734375	47.5155587929712	0	-3	ACAAAACAAUUGp	FLuc_RNA	0	0.02178389634142	112020.2421875
2	4648	1418.1991799999998	974.137512207031	154.41034198005408	0	-3	ACAAAUACGp	FLuc_RNA	0	0.860782375391228	2053053.25
2	4690	1429.61574	973.803039550781	162.51172344349862	0	-3	ACAAAUACGp	FLuc_RNA	0	0.839194926751863	5638131
2	4732	1441.03194	973.803588867188	158.69004526405158	0	-3	ACAAAUACGp	FLuc_RNA	0	1.402706472501204	2827254.25
2	4775	1452.72024	974.13720703125	174.59429090258206	0	-3	ACAAAUACGp	FLuc_RNA	0	0.547720406273425	1418641.375
2	4817	1464.15042	974.137573242188	158.64233927763212	0	-3	ACAAAUACGp	FLuc_RNA	0	0.923394770054486	1113338.5
2	4883	1482.11904	973.803466796875	150.77215895066942	0	-3	ACAAAUACGp	FLuc_RNA	0	1.277481684263184	574324
2	4949	1500.0992999999999	973.803527832031	101.44493643831248	0	-3	ACAAAUACGp	FLuc_RNA	0	1.340094077837946	541018.6875
2	5046	1526.5411199999999	973.802856445313	87.32428374005369	0	-3	ACAAAUACGp	FLuc_RNA	0	0.65135774587208	189629.28125
2	5201	1568.8877400000001	973.805541992188	50.63914612641032	0	-3	ACAAAUACGp	FLuc_RNA	0	3.406303076845535	106280.890625
2	4389	1347.8331	838.107421875	37.386867162157735	0	-2	ACAAGp	FLuc_RNA	0	7.708058258990969	1644401
2	4418	1355.72244	827.120300292969	65.929869232433	0	-2	ACAAGp	FLuc_RNA	0	3.055565727192417	2640349.5
2	4460	1367.13396	827.118835449219	83.0416440587541	0	-2	ACAAGp	FLuc_RNA	0	4.825494961210237	1484518.75
2	4512	1381.2423	827.118896484375	76.1563531852721	0	-2	ACAAGp	FLuc_RNA	0	4.751747910067557	763963.875
2	4750	1445.92698	856.449340820313	127.30259922695711	0	-3	ACAUCACGp	FLuc_RNA	0	0.683687197307498	2460520
2	4833	1468.51602	856.116394042969	131.07791957521496	0	-3	ACAUCACGp	FLuc_RNA	0	2.439371912076725	1064012.375
2	4875	1479.95178	856.116027832031	154.36192032248005	0	-3	ACAUCACGp	FLuc_RNA	0	2.012115211520064	781241.5
2	5196	1567.5144	856.44873046875	79.84005549095879	0	-3	ACAUCACGp	FLuc_RNA	0	0.028407302971818	213844.71875
2	5531	1662.64266	856.451354980469	53.3101628368552	0	-3	ACAUCACGp	FLuc_RNA	0	3.03359904630157	129082.9375
2	4704	1433.41236	1280.825927734375	215.91282415477116	0	-3	ACAUUUAUAAUGp	FLuc_RNA	0	1.165230499778387	1576826.625
2	4708	1434.50772	960.365844726563	170.69477017599652	0	-4	ACAUUUAUAAUGp	FLuc_RNA	0	0.689290527740867	3328061
2	4715	1436.40822	1287.81640625	120.0759934575515	0	-3	ACAUUUAUAAUGp	FLuc_RNA	0	0.696060275573892	1295786
2	4748	1445.39364	1280.49072265625	162.74326298501379	0	-3	ACAUUUAUAAUGp	FLuc_RNA	0	0.577119823920908	4959843
2	4749	1445.66028	960.367736816406	158.4386263572481	0	-4	ACAUUUAUAAUGp	FLuc_RNA	0	1.279847540756508	4543301.5
2	4859	1475.58246	959.872009277344	146.41637540005644	0	-4	ACAUUUAUAAUGp	FLuc_RNA	0	7.472013803322674	2354123.25
2	4577	1398.90894	1132.1611328125	131.0562427996763	0	-2	ACCAACGp	FLuc_RNA	0	2.635566471115332	891152.3125
2	4594	1403.52864	754.106733577845	127.30141545753357	0	-3	ACCAACGp	FLuc_RNA	0	1.145947670598796	2818493
2	4619	1410.31536	1132.1611328125	134.90643786196867	0	-2	ACCAACGp	FLuc_RNA	0	2.635566471115332	699843.625
2	4636	1414.93722	754.439758300781	131.14105394940353	0	-3	ACCAACGp	FLuc_RNA	0	0.74368923217534	2076389.875
2	4674	1425.26166	1132.166137695312	97.71805723073871	0	-2	ACCAACGp	FLuc_RNA	0	1.783093917297042	595025.125
2	4678	1426.35528	754.439514160156	142.67163491364283	0	-3	ACCAACGp	FLuc_RNA	0	1.067005845990988	1000904.1875
2	4720	1437.7683	754.107543945313	101.24924775302905	0	-3	ACCAACGp	FLuc_RNA	0	2.219121238901597	750367.375
2	4514	1381.8045	747.091857910156	119.6464855975802	0	-3	ACCUAUGp	FLuc_RNA	0	0.973931390367881	4385561.5
2	4539	1388.59536	1120.639282226562	134.78650209059023	0	-2	ACCUAUGp	FLuc_RNA	0	1.388903920998058	1404337
2	4557	1393.48206	747.093872070313	101.12883692354886	0	-3	ACCUAUGp	FLuc_RNA	0	1.719640854724246	2417436.5
2	4602	1405.68888	746.761291503906	104.69080678433033	0	-3	ACCUAUGp	FLuc_RNA	0	4.221824247277886	1679931.625
2	4700	1432.34382	1068.140625	203.49577677230928	0	-3	ACUACAUCAGp	FLuc_RNA	0	0.691160200751062	6965382.5
2	4702	1432.87824	1076.144409179688	83.58027377061289	0	-3	ACUACAUCAGp	FLuc_RNA	0	6.387909133656749	2764551.25
2	4742	1443.75978	1068.141723632812	215.9562258715125	0	-3	ACUACAUCAGp	FLuc_RNA	0	0.336738590065872	4845426.5
2	4744	1444.29504	1075.806884765625	112.35283757247814	0	-3	ACUACAUCAGp	FLuc_RNA	0	3.512945930585218	2029396.625
2	4786	1455.71622	1068.141235351562	174.6545078348528	0	-3	ACUACAUCAGp	FLuc_RNA	0	0.120105317152974	2374567.75
2	4811	1462.5138	1075.80908203125	73.36018243726288	0	-3	ACUACAUCAGp	FLuc_RNA	0	5.568743513070023	699945.6875
2	4827	1466.88078	1068.141357421875	203.41626297418847	0	-3	ACUACAUCAGp	FLuc_RNA	0	0.005894339922793352	1164297.25
2	4870	1478.58306	1068.141845703125	199.32926804687156	0	-3	ACUACAUCAGp	FLuc_RNA	0	0.450949567296052	1159857.875
2	4911	1489.7570999999998	1068.141357421875	170.64433391139235	0	-3	ACUACAUCAGp	FLuc_RNA	0	0.005894339922793352	728912.9375
2	4955	1501.7339399999998	1067.809448242188	143.07259329558346	0	-3	ACUACAUCAGp	FLuc_RNA	0	2.372847391015161	658140.1875
2	5010	1516.7287199999998	1068.144287109375	123.88751793888778	0	-3	ACUACAUCAGp	FLuc_RNA	0	2.73516910339028	313182.5625
2	5070	1533.08946	1067.81005859375	116.52089707101227	0	-3	ACUACAUCAGp	FLuc_RNA	0	2.943902274613249	223969.4375
2	5136	1551.11214	1067.806884765625	66.91082156417691	0	-3	ACUACAUCAGp	FLuc_RNA	0	0.025583122309248	155659.359375
2	5207	1570.52448	1068.142822265625	83.89579000009955	0	-3	ACUACAUCAGp	FLuc_RNA	0	1.364637381733744	159739.984375
2	5271	1588.0479	1068.143920898438	70.21173261068174	0	-3	ACUACAUCAGp	FLuc_RNA	0	2.392536173401616	112442.8125
2	4600	1405.15674	871.779296875	69.52128528469831	0	-3	AUAAACCGp	FLuc_RNA	0	0.597624786793336	2523226.5
2	4617	1409.7792599999998	1297.181030273438	134.9461712717891	0	-2	AUAAACCGp	FLuc_RNA	0	1.045463821758743	1283294.25
2	4634	1414.4061	864.119018554688	123.42898377018146	0	-3	AUAAACCGp	FLuc_RNA	0	1.12240003298061	10924714
2	4427	1358.1535199999998	652.756409049099	82.98454692925047	0	-3	AUAACGp	FLuc_RNA	0	4.535440685585595	964729.25
2	4439	1361.41476	990.626482581187	37.173804040497075	0	-2	AUAACGp	FLuc_RNA	0	1.739980640660732	1437047.375
2	4466	1368.765	652.755405631207	69.3221495404156	0	-3	AUAACGp	FLuc_RNA	0	3.000601010215259	1504758.25
2	4457	1366.30488	763.102966308594	142.72847007837996	0	-3	AUAAUAGp	FLuc_RNA	0	3.785758261398019	1796080.75
2	4464	1368.2024999999999	1144.652465820312	112.2784369833625	0	-2	AUAAUAGp	FLuc_RNA	0	0.34280022496632	993393.75
2	4476	1371.45996	770.425659179688	104.90706249998827	0	-3	AUAAUAGp	FLuc_RNA	0	2.26561335628221	686855.8125
2	4497	1377.17856	762.767395019531	119.95314203494398	0	-3	AUAAUAGp	FLuc_RNA	0	2.319777387355669	2243537.75
2	4523	1384.23636	1144.652465820312	97.69797618515378	0	-2	AUAAUAGp	FLuc_RNA	0	0.34280022496632	654417
2	4540	1388.86098	762.767761230469	154.30367023148415	0	-3	AUAAUAGp	FLuc_RNA	0	2.799253601094908	1402890.75
2	4406	1352.45772	991.119140625	49.44446923548091	0	-2	AUAAUGp	FLuc_RNA	0	2.401668321986685	806079.875
2	4414	1354.6242	653.084106445313	79.748222508621	0	-3	AUAAUGp	FLuc_RNA	0	4.062394564108984	873534.875
2	4510	1380.70806	754.437683105469	131.2012710261944	0	-3	AUACCAGp	FLuc_RNA	0	5.042782052584409	2386940.25
2	4518	1382.87244	1132.159423828125	108.89992916149268	0	-2	AUACCAGp	FLuc_RNA	0	4.390568473709533	1047169.4375
2	4551	1391.8527000000001	754.436584472656	115.99806129998215	0	-3	AUACCAGp	FLuc_RNA	0	3.588489004028958	2408613
2	4330	1331.77698	815.1103515625	59.06631156092784	0	-2	AUACGp	FLuc_RNA	0	3.441098302900459	4147677.25
2	4365	1341.30954	990.595397949219	37.43855306149114	0	-2	AUACUGp	FLuc_RNA	0	8.687562551772855	243448.484375
2	4607	1407.0532799999999	968.128601074219	104.29863352470132	0	-2	AUACUGp	FLuc_RNA	0	8.67318575921827	1383392
2	4203	1297.25364	662.58935546875	46.241362717117056	0	-2	AUAGp	FLuc_RNA	0	3.702072836932776	1318791.5
2	4248	1309.45884	815.605407714844	79.10464694575579	0	-2	AUAUGp	FLuc_RNA	0	7.171749508270706	917431.6875
2	4258	1312.1871	826.593086210287	36.68790188914529	0	-2	AUAUGp	FLuc_RNA	0	3.138447853484253	609885.1875
2	4292	1321.44342	815.601749875177	72.4057254746059	0	-2	AUAUGp	FLuc_RNA	0	2.692433951536826	3491610
2	4365	1341.30954	990.595397949219	37.43855306149114	0	-2	AUAUUGp	FLuc_RNA	0	1.289247319071141	243448.484375
2	4410	1353.52506	1132.6181640625	52.8293212781563	0	-2	AUAUUUGp	FLuc_RNA	0	2.080725458414673	278261.25
2	4430	1358.98314	747.415954589844	97.64613192580946	0	-3	AUAUUUGp	FLuc_RNA	0	2.417588044986852	2737010.25
2	4688	1429.0804799999999	1052.125862069799	142.94577751341993	0	-3	AUCCCUUCAGp	FLuc_RNA	0	1.487649638354274	12472993
2	4730	1440.49668	1052.461669921875	138.85224231351907	0	-3	AUCCCUUCAGp	FLuc_RNA	0	0.199837671668871	9787476
2	4734	1441.56402	788.843872070313	104.66997284880537	0	-4	AUCCCUUCAGp	FLuc_RNA	0	0.151437492068306	717329.125
2	4673	1424.99388	1271.78662109375	69.93783502707767	0	-3	AUCCUAUUUUUGp	FLuc_RNA	0	2.201698384101766	461661.75
2	4689	1429.3491	1257.134155273438	158.74542995724443	0	-3	AUCCUAUUUUUGp	FLuc_RNA	0	0.481507477622901	9342431
2	4701	1432.61034	942.600219726563	207.45163454208625	0	-4	AUCCUAUUUUUGp	FLuc_RNA	0	1.026288779256063	3619391.5
2	4714	1436.1396	1264.462646484375	87.23563757772756	0	-3	AUCCUAUUUUUGp	FLuc_RNA	0	0.453823338342018	1883065.625
2	4721	1438.03692	1271.78759765625	50.66494634849606	0	-3	AUCCUAUUUUUGp	FLuc_RNA	0	1.425297835204527	435459.1875
2	4731	1440.7653	1257.134643554688	170.71871537922783	0	-3	AUCCUAUUUUUGp	FLuc_RNA	0	0.093307203174281	4409932
2	4746	1444.82916	942.599182128906	186.86058902520028	0	-4	AUCCUAUUUUUGp	FLuc_RNA	0	0.073611999071438	1257068
2	4773	1452.1851000000001	1257.135009765625	166.67346329989132	0	-3	AUCCUAUUUUUGp	FLuc_RNA	0	0.197843002300644	2441223.75
2	4790	1456.8151799999998	1280.494506835938	127.3718182615869	0	-3	AUCCUCAUAAAGp	FLuc_RNA	0	6.535705764431427	4300377
2	4791	1457.08182	959.870788574219	142.9403103152269	0	-4	AUCCUCAUAAAGp	FLuc_RNA	0	3.863562294095714	4164882.75
2	4832	1468.24938	1279.83447265625	215.9915514632638	0	-3	AUCCUCAUAAAGp	FLuc_RNA	0	0.390493713308881	2882720
2	4874	1479.68532	1280.166748046875	178.65030134130666	0	-3	AUCCUCAUAAAGp	FLuc_RNA	0	1.309006812038857	1710784.75
2	4916	1491.1251	1280.165771484375	174.62165628860546	0	-3	AUCCUCAUAAAGp	FLuc_RNA	0	2.07164430988066	1223263.375
2	4961	1503.37452	1280.168579101562	170.61001434891284	0	-3	AUCCUCAUAAAGp	FLuc_RNA	0	0.120938496059393	774904.9375
2	5003	1514.82132	1280.499755859375	123.74736225038004	0	-3	AUCCUCAUAAAGp	FLuc_RNA	0	2.436529213886866	588426.4375
2	5045	1526.2745400000001	1280.166015625	120.01199263018134	0	-3	AUCCUCAUAAAGp	FLuc_RNA	0	1.88098493542021	473644.125
2	5086	1537.46646	1280.169189453125	120.19248543032249	0	-3	AUCCUCAUAAAGp	FLuc_RNA	0	0.597586932565651	359203.5
2	5130	1549.47138	1280.168334960938	98.15716100716072	0	-3	AUCCUCAUAAAGp	FLuc_RNA	0	0.069720877690796	245027.546875
2	5177	1562.3221800000001	1280.167358398438	83.91716974833052	0	-3	AUCCUCAUAAAGp	FLuc_RNA	0	0.832358375532599	213444.046875
2	5230	1576.8237	1280.165771484375	83.84622860333963	0	-3	AUCCUCAUAAAGp	FLuc_RNA	0	2.07164430988066	167414.21875
2	5292	1593.7803600000002	1280.494262695312	44.114011592878654	0	-3	AUCCUCAUAAAGp	FLuc_RNA	0	6.726365139602139	168207.546875
2	5340	1606.92978	1280.497802734375	44.38301154997557	0	-3	AUCCUCAUAAAGp	FLuc_RNA	0	3.961804209570472	125974.515625
2	4568	1396.47408	849.100280761719	150.6505683824351	0	-3	AUCUACUGp	FLuc_RNA	0	0.871252526160703	9041212
2	4611	1408.14864	848.765870863384	138.89424347160968	0	-3	AUCUACUGp	FLuc_RNA	0	0.82216385965731	3191516.75
2	4751	1446.19566	1264.1572265625	79.95814779289566	0	-3	AUCUUCACCUAGp	FLuc_RNA	0	2.164153193257781	1416657.625
2	4764	1449.7218599999999	947.615295410156	104.99582367185644	0	-4	AUCUUCACCUAGp	FLuc_RNA	0	2.199272004559844	734058.5
2	4860	1475.8510800000001	1264.154174804688	87.02109113559281	0	-3	AUCUUCACCUAGp	FLuc_RNA	0	0.248632945953999	765937.5625
2	4880	1481.31894	1289.172119140625	182.84387440701596	0	-4	AUUACAAAAUUCAAAGp	FLuc_RNA	0	0.702335246421491	2513889.75
2	4922	1492.75962	1289.173217773438	174.68969818172857	0	-4	AUUACAAAAUUCAAAGp	FLuc_RNA	0	0.149530321116853	3126390.75
2	4965	1504.47276	1288.421680769782	174.71851124630493	0	-4	AUUACAAAAUUCAAAGp	FLuc_RNA	0	0.90873085038904	2011819.75
2	5007	1515.9246	1288.421961139758	199.29260405491203	0	-4	AUUACAAAAUUCAAAGp	FLuc_RNA	0	1.126126076487467	1364533.625
2	5049	1527.37554	1289.174682617188	191.16302317936197	0	-4	AUUACAAAAUUCAAAGp	FLuc_RNA	0	1.285351077364505	1057684.375
2	5090	1538.56908	1289.175048828125	178.8114142697476	0	-4	AUUACAAAAUUCAAAGp	FLuc_RNA	0	1.569306266073813	970890.5
2	5134	1550.577	1289.172729492188	146.90173672418513	0	-4	AUUACAAAAUUCAAAGp	FLuc_RNA	0	0.229076597632364	564897.1875
2	5176	1562.05368	1289.425415039062	135.1270299264538	0	-4	AUUACAAAAUUCAAAGp	FLuc_RNA	0	1.202937076045036	434085.09375
2	5217	1573.27386	1288.923828125	124.07853208435691	0	-4	AUUACAAAAUUCAAAGp	FLuc_RNA	0	1.273113348115157	402559.6875
2	5259	1584.7691399999999	1289.172607421875	109.06527723670172	0	-4	AUUACAAAAUUCAAAGp	FLuc_RNA	0	0.323728327672274	267976.5
2	5300	1595.99934	1289.176513671875	80.27946030373396	0	-4	AUUACAAAAUUCAAAGp	FLuc_RNA	0	2.705127022321465	211084.484375
2	5344	1608.0363	1288.92138671875	66.49458036358315	0	-4	AUUACAAAAUUCAAAGp	FLuc_RNA	0	0.61992124563093	180615.890625
2	5388	1620.17454	1289.1748046875	47.63628261667318	0	-4	AUUACAAAAUUCAAAGp	FLuc_RNA	0	1.380002806699205	178790.28125
2	5434	1633.1808600000002	1289.17724609375	44.32139122256431	0	-4	AUUACAAAAUUCAAAGp	FLuc_RNA	0	3.273037400445292	120763.546875
2	4695	1430.9797199999998	1060.134521484375	182.76321597748824	0	-3	AUUACACCCGp	FLuc_RNA	0	2.920318269597551	6193880.5
2	4736	1442.12826	1060.137084960938	166.65279564367856	0	-3	AUUACACCCGp	FLuc_RNA	0	0.503791757375226	5414874.5
2	4778	1453.55046	1059.801513671875	194.99892492249688	0	-3	AUUACACCCGp	FLuc_RNA	0	1.559283310085695	2877353.5
2	4820	1464.9819	1060.13818359375	182.7998369219011	0	-3	AUUACACCCGp	FLuc_RNA	0	0.531862461536229	1758096.375
2	4865	1477.21692	1060.1357421875	166.50676083219935	0	-3	AUUACACCCGp	FLuc_RNA	0	1.769591359219625	1414912.875
2	4907	1488.6555	1060.138793945312	166.55809248711924	0	-3	AUUACACCCGp	FLuc_RNA	0	1.107225916296513	805091.1875
2	4948	1499.83254	1059.80419921875	123.786586061325	0	-3	AUUACACCCGp	FLuc_RNA	0	0.972315892745744	642705.6875
2	4990	1511.27658	1059.804565429688	150.8389470564	0	-3	AUUACACCCGp	FLuc_RNA	0	1.317533966287801	456734.8125
2	5037	1524.1018199999999	1060.142578125	127.56140954260039	0	-3	AUUACACCCGp	FLuc_RNA	0	4.674479338896765	290240
2	5081	1536.09384	1060.13818359375	108.93161043173929	0	-3	AUUACACCCGp	FLuc_RNA	0	0.531862461536229	240715.8125
2	5121	1547.03016	1060.136596679688	76.82418173299953	0	-3	AUUACACCCGp	FLuc_RNA	0	0.964082521526397	152559.828125
2	5183	1563.96066	1060.136108398438	83.72111842143484	0	-3	AUUACACCCGp	FLuc_RNA	0	1.424373285677568	164529.796875
2	5249	1582.01466	1060.476928710938	83.83197906220967	0	-3	AUUACACCCGp	FLuc_RNA	0	4.579243981229308	137708.578125
2	5357	1611.63384	1060.139526367188	44.09253455681981	0	-3	AUUACACCCGp	FLuc_RNA	0	1.797662063380628	88770.2734375
2	4580	1399.73868	856.442217019596	182.70371602904848	0	-3	AUUACCAGp	FLuc_RNA	0	0.106720870802764	7819114.5
2	5063	1531.18614	856.115051269531	94.15174180248427	0	-3	AUUACCAGp	FLuc_RNA	0	8.390411394938297	338808.59375
2	5240	1579.5718200000001	856.44873046875	66.4600317915895	0	-3	AUUACCAGp	FLuc_RNA	0	7.489584810502208	213720.734375
2	5284	1591.60176	856.449890136719	79.91585433295897	0	-3	AUUACCAGp	FLuc_RNA	0	8.842046797012003	214654.28125
2	5326	1603.10106	856.779907226563	66.44835799161184	0	-3	AUUACCAGp	FLuc_RNA	0	3.670287624537355	214410.046875
2	5367	1614.38958	856.449523925781	66.64625265500376	0	-3	AUUACCAGp	FLuc_RNA	0	8.414953537518693	149563.890625
2	5406	1625.36568	856.449035644531	63.20380941612992	0	-3	AUUACCAGp	FLuc_RNA	0	7.845495859137124	131624.875
2	5448	1637.06058	856.78271484375	66.64332963429415	0	-3	AUUACCAGp	FLuc_RNA	0	6.944669274701034	142505.59375
2	5486	1648.3254000000002	857.106506347656	44.09766384031352	0	-3	AUUACCAGp	FLuc_RNA	0	5.487675297668981	133053.203125
2	4344	1335.57408	979.601440429688	56.14152213286248	0	-2	AUUAUGp	FLuc_RNA	0	1.78969496706043	764452.875
2	4350	1337.2092	652.732727050781	46.93155867502028	0	-3	AUUAUGp	FLuc_RNA	0	0.460947045347832	407505.1875
2	4352	1337.77452	968.614196777344	97.45454146199306	0	-2	AUUAUGp	FLuc_RNA	0	2.055591606617573	2259371
2	4394	1349.19522	968.61962890625	90.39830473903142	0	-2	AUUAUGp	FLuc_RNA	0	7.657922229604506	3366578.75
2	4743	1444.02738	1184.815327402306	86.86454372571454	0	-3	AUUCUAAAACGp	FLuc_RNA	0	2.861219198449506	2578735.75
2	4754	1447.0254	1177.488982357621	135.03268326951525	0	-3	AUUCUAAAACGp	FLuc_RNA	0	3.683817066144933	11396009
2	4758	1448.09166	883.365539550781	134.966264679463	0	-4	AUUCUAAAACGp	FLuc_RNA	0	2.48995208236048	933936.875
2	4890	1484.01792	1178.49072265625	116.10672290945442	0	-3	AUUCUAAAACGp	FLuc_RNA	0	2.314201306766376	3999106.5
2	5056	1529.28288	1178.156982421875	116.08522433481338	0	-3	AUUCUAAAACGp	FLuc_RNA	0	2.917664415861243	1229834.375
2	5104	1542.38616	1178.158935546875	97.73119174020883	0	-3	AUUCUAAAACGp	FLuc_RNA	0	4.57450299129264	865525.1875
2	5194	1566.98076	1178.1552734375	69.85237311216252	0	-3	AUUCUAAAACGp	FLuc_RNA	0	1.46793066235877	444204.84375
2	5353	1610.52378	1178.15771484375	56.53780284547993	0	-3	AUUCUAAAACGp	FLuc_RNA	0	3.538978881648017	224774.78125
2	5393	1621.55046	1178.159057617188	44.10721953602243	0	-3	AUUCUAAAACGp	FLuc_RNA	0	4.678055402642865	202677.921875
2	5470	1643.91354	1178.160034179688	32.42910863947531	0	-3	AUUCUAAAACGp	FLuc_RNA	0	5.506474690358563	144345.65625
2	4468	1369.2962400000001	739.085266113281	108.31320097009842	0	-3	AUUCUCGp	FLuc_RNA	0	3.878657222759101	3832956.25
2	4894	1485.1189200000001	1424.419921875	93.97359959723481	0	-4	AUUUAUCUAAUUUACACGp	FLuc_RNA	0	1.052504231924253	2038932.625
2	4935	1496.29224	1424.421508789062	123.44697421310256	0	-4	AUUUAUCUAAUUUACACGp	FLuc_RNA	0	2.165991500747898	2697122.25
2	4976	1507.46976	1423.918929586368	134.96786014156322	0	-4	AUUUAUCUAAUUUACACGp	FLuc_RNA	0	1.533238412142296	2102496
2	4980	1508.5381200000002	1139.3359375	90.72860584755728	0	-5	AUUUAUCUAAUUUACACGp	FLuc_RNA	0	2.328920722500666	436161.34375
2	5018	1518.9273	1423.920775834566	134.8846700975378	0	-4	AUUUAUCUAAUUUACACGp	FLuc_RNA	0	2.828692219483993	1505456.875
2	5060	1530.38436	1424.671020507812	150.53197638410558	0	-4	AUUUAUCUAAUUUACACGp	FLuc_RNA	0	1.234884211582968	823628.25
2	5102	1541.85102	1424.67236328125	123.7728478233465	0	-4	AUUUAUCUAAUUUACACGp	FLuc_RNA	0	2.177065747330512	838515
2	5144	1553.32062	1424.670654296875	108.59093418680794	0	-4	AUUUAUCUAAUUUACACGp	FLuc_RNA	0	0.977925611330651	561571.375
2	5186	1564.8024	1424.922973632812	94.1954620844986	0	-4	AUUUAUCUAAUUUACACGp	FLuc_RNA	0	2.016834259720237	474710.65625
2	5227	1576.01898	1424.671630859375	76.5866735831068	0	-4	AUUUAUCUAAUUUACACGp	FLuc_RNA	0	1.663148546187715	354579.96875
2	5267	1586.98338	1424.672607421875	66.44824728722966	0	-4	AUUUAUCUAAUUUACACGp	FLuc_RNA	0	2.348371481044777	235823.53125
2	5352	1610.25612	1424.422119140625	35.245433541905605	0	-4	AUUUAUCUAAUUUACACGp	FLuc_RNA	0	2.594255835352644	159804.9375
2	4446	1363.31424	1121.628540039062	104.89601787942354	0	-2	AUUUCAGp	FLuc_RNA	0	5.333961228302757	948264.9375
2	4473	1370.65812	747.085413840984	115.77709272944129	0	-3	AUUUCAGp	FLuc_RNA	0	0.970535848189811	4053344.75
2	4494	1376.34996	1121.127184947901	93.99688433520299	0	-2	AUUUCAGp	FLuc_RNA	0	5.046717476863176	1149766.375
2	4354	1338.30768	956.605839812492	101.14520990772678	0	-2	AUUUCGp	FLuc_RNA	0	0.780401386558083	1022097.5625
2	4395	1349.46174	956.607360839844	79.31165228424962	0	-2	AUUUCGp	FLuc_RNA	0	0.80795004584446	1762313.375
2	4437	1360.8801600000002	956.609130859375	115.52550839753751	0	-2	AUUUCGp	FLuc_RNA	0	2.656314609369037	958701.625
2	4481	1372.8231	956.608215332031	93.74742900561544	0	-2	AUUUCGp	FLuc_RNA	0	1.700263972702971	635612.9375
2	4480	1372.55646	864.427490234375	83.43184750049359	0	-3	AUUUUAAGp	FLuc_RNA	0	2.163273238845331	993379.375
2	4496	1376.91294	857.433776855469	154.61690123045994	0	-3	AUUUUAAGp	FLuc_RNA	0	1.172431588612442	7461520.5
2	4505	1379.34402	1286.654296875	127.54639796029582	0	-2	AUUUUAAGp	FLuc_RNA	0	1.167271703717022	714287.5
2	4312	1326.87546	957.1005859375	108.12849140893624	0	-2	AUUUUGp	FLuc_RNA	0	2.077868250188217	726513.25
2	5363	1613.27748	1543.418579101562	41.34156056422276	0	-5	CAAAAAAAAUUACCAAUAAUCCAGp	FLuc_RNA	0	2.363156659291876	215349.40625
2	5549	1668.13302	1543.417358398438	35.37616840173696	0	-5	CAAAAAAAAUUACCAAUAAUCCAGp	FLuc_RNA	0	1.572453746660742	198584.671875
2	5683	1709.2884000000001	1543.223510742188	38.31524585248138	0	-5	CAAAAAAAAUUACCAAUAAUCCAGp	FLuc_RNA	0	5.992211523363305	161878.40625
2	5718	1719.91848	1543.418212890625	38.02001739489102	0	-5	CAAAAAAAAUUACCAAUAAUCCAGp	FLuc_RNA	0	2.125945785596795	198083.25
2	5827	1751.41176	1543.220581054688	32.63927201961988	0	-5	CAAAAAAAAUUACCAAUAAUCCAGp	FLuc_RNA	0	4.094524531917474	132024.171875
2	4728	1439.93352	1295.828979492188	94.25602375140832	0	-3	CAAAAAAUUUUGp	FLuc_RNA	0	1.156741021329076	689163.75
2	4738	1442.66154	966.126953125	146.3611739314212	0	-4	CAAAAAAUUUUGp	FLuc_RNA	0	3.767547589321378	4319235.5
2	4755	1447.2940199999998	1288.163452148438	170.8416335984933	0	-3	CAAAAAAUUUUGp	FLuc_RNA	0	1.761379651587884	6787730.5
2	4779	1453.81734	966.126953125	134.50911307975667	0	-4	CAAAAAAUUUUGp	FLuc_RNA	0	3.767547589321378	3021868.5
2	4797	1458.71628	1287.496125016892	162.82973978391314	0	-3	CAAAAAAUUUUGp	FLuc_RNA	0	0.538500604697522	3714604
2	4821	1465.24842	965.872314453125	138.393495416093	0	-4	CAAAAAAUUUUGp	FLuc_RNA	0	0.163601566555086	1911968.375
2	4839	1470.15126	1288.165649414062	143.07104030663555	0	-3	CAAAAAAUUUUGp	FLuc_RNA	0	0.056538010272803	1938787.875
2	4559	1394.0134799999998	762.112915039063	111.83990806339014	0	-3	CAAAACGp	FLuc_RNA	0	4.327578227326704	1616328.375
2	4565	1395.64482	1143.66845703125	119.20281577152167	0	-2	CAAAACGp	FLuc_RNA	0	0.349366592647598	1105309.875
2	4685	1428.2507400000002	762.110778808594	83.17136428451991	0	-3	CAAAACGp	FLuc_RNA	0	1.528229268428508	1028456.625
2	4726	1439.39844	762.111145019531	111.84029810298986	0	-3	CAAAACGp	FLuc_RNA	0	2.008117660553888	705925.1875
2	4770	1451.35296	762.110412597656	86.57903826686952	0	-3	CAAAACGp	FLuc_RNA	0	1.048340874714039	527241.4375
2	4884	1482.3849	762.110534667969	72.72755476591966	0	-3	CAAAACGp	FLuc_RNA	0	1.208303673148558	311121.34375
2	4498	1377.4451999999999	815.114868164063	59.06681811873721	0	-2	CAACGp	FLuc_RNA	0	2.874492881363683	1147159.5
2	4520	1383.43566	967.630639006793	86.38477108653004	0	-2	CAACUGp	FLuc_RNA	0	2.530713880224454	2584255.5
2	4562	1394.8431	967.626908608075	97.23752832222812	0	-2	CAACUGp	FLuc_RNA	0	1.320475608570723	1570395.375
2	4925	1493.56086	1270.913208007812	203.5716493101813	0	-4	CAAUCAAAUCAUUCCGp	FLuc_RNA	0	0.435222998226395	937655.5625
2	4964	1504.2045	1271.165283203125	158.7139304020881	0	-4	CAAUCAAAUCAUUCCGp	FLuc_RNA	0	0.537109186307139	1707239
2	5006	1515.65706	1271.164672851562	139.226968350955	0	-4	CAAUCAAAUCAUUCCGp	FLuc_RNA	0	0.057148609007618	1519232.875
2	5048	1527.10788	1271.165771484375	143.0083565254697	0	-4	CAAUCAAAUCAUUCCGp	FLuc_RNA	0	0.921077647860677	1161668.125
2	5091	1538.83668	1271.166748046875	182.89519514526876	0	-4	CAAUCAAAUCAUUCCGp	FLuc_RNA	0	1.689014570967752	905265.125
2	5133	1550.3094	1271.416381835938	158.78101106715764	0	-4	CAAUCAAAUCAUUCCGp	FLuc_RNA	0	0.741504447912397	700558.3125
2	5175	1561.78608	1270.916259765625	139.09331285860856	0	-4	CAAUCAAAUCAUUCCGp	FLuc_RNA	0	1.964579886840814	489891.03125
2	5216	1573.00626	1270.415428080741	116.44311243942886	0	-4	CAAUCAAAUCAUUCCGp	FLuc_RNA	0	2.629637553857311	424414.59375
2	5258	1584.5014199999998	1270.916381835938	80.3481335284254	0	-4	CAAUCAAAUCAUUCCGp	FLuc_RNA	0	2.060572002586797	234131.96875
2	5299	1595.73138	1270.416491648314	70.16204843378199	0	-4	CAAUCAAAUCAUUCCGp	FLuc_RNA	0	3.465992430676844	241684.3125
2	5342	1607.50314	1271.165893554688	59.97897031556165	0	-4	CAAUCAAAUCAUUCCGp	FLuc_RNA	0	1.017069763606659	214873.9375
2	5381	1618.2607200000002	1271.418334960938	53.740668399415846	0	-4	CAAUCAAAUCAUUCCGp	FLuc_RNA	0	2.277378294126547	138242.96875
2	5418	1628.56128	1271.166015625	53.8131954828967	0	-4	CAAUCAAAUCAUUCCGp	FLuc_RNA	0	1.113061878637445	157624.703125
2	5456	1639.2357	1271.166748046875	35.53914217811165	0	-4	CAAUCAAAUCAUUCCGp	FLuc_RNA	0	1.689014570967752	127798.4375
2	5532	1662.91032	1271.16748046875	32.7126590287944	0	-4	CAAUCAAAUCAUUCCGp	FLuc_RNA	0	2.264967263298058	112892.8125
2	4737	1442.3949	958.121277222314	130.93109028904766	0	-3	CACAUAUCGp	FLuc_RNA	0	1.523181730165441	4719396
2	4780	1454.0839799999999	958.121225851133	146.37839149940805	0	-3	CACAUAUCGp	FLuc_RNA	0	1.576741915292231	3637115
2	4840	1470.41784	958.121879063041	146.45795286867252	0	-3	CACAUAUCGp	FLuc_RNA	0	0.895695656576485	2100061.75
2	4973	1506.6373800000001	958.119600780783	123.44564071816315	0	-3	CACAUAUCGp	FLuc_RNA	0	3.271058978807725	853852.625
2	5058	1529.8161	958.453918457031	104.71500442042401	0	-3	CACAUAUCGp	FLuc_RNA	0	3.410702562101145	456087.40625
2	5153	1555.76586	958.455749511719	79.7052251471125	0	-3	CACAUAUCGp	FLuc_RNA	0	1.501623855149373	330445.5
2	5239	1579.3053	958.456115722656	66.28702255074454	0	-3	CACAUAUCGp	FLuc_RNA	0	1.119808114517618	237278.40625
2	4517	1382.6047800000001	955.132629394531	111.84095612690447	0	-2	CACCCGp	FLuc_RNA	0	2.160996998868019	1067785.25
2	4556	1393.21644	955.131408691406	111.75918523391431	0	-2	CACCCGp	FLuc_RNA	0	0.884294964518596	1623511.25
2	4601	1405.42326	955.131774902344	104.46877654737295	0	-2	CACCCGp	FLuc_RNA	0	1.267305575299032	1080120.125
2	4649	1418.46582	955.131774902344	115.30292060210965	0	-2	CACCCGp	FLuc_RNA	0	1.267305575299032	684860.5
2	4716	1436.67468	955.132934570313	86.59891760878749	0	-2	CACCCGp	FLuc_RNA	0	2.480172508168787	480309.71875
2	4863	1476.68184	1112.402465820312	40.290212327104456	0	-4	CACCCGUACCCCCGp	FLuc_RNA	0	6.389418013676639	2113384
2	4745	1444.56252	1146.133178710938	199.27348099136083	0	-3	CACCUCUUUCGp	FLuc_RNA	0	0.923455376147031	1519248.25
2	4784	1455.18108	1146.802001953125	216.02369242301597	0	-3	CACCUCUUUCGp	FLuc_RNA	0	0.853731493152908	3511589.25
2	4826	1466.61312	1146.46728515625	195.09128972798322	0	-3	CACCUCUUUCGp	FLuc_RNA	0	0.622561440122923	2026092.625
2	4868	1478.04792	1146.4677734375	182.95561998809484	0	-3	CACCUCUUUCGp	FLuc_RNA	0	1.048212631049062	1472295.375
2	4910	1489.4895000000001	1146.801635742188	170.60931426342972	0	-3	CACCUCUUUCGp	FLuc_RNA	0	0.534493100354722	989555.0625
2	4952	1500.93294	1146.468383789062	191.07305919915188	0	-3	CACCUCUUUCGp	FLuc_RNA	0	1.580276619310318	660849.3125
2	4994	1512.37686	1146.133422851562	158.77160710455036	0	-3	CACCUCUUUCGp	FLuc_RNA	0	1.136280970817263	729859.6875
2	5036	1523.83428	1146.132568359375	127.81506932945992	0	-3	CACCUCUUUCGp	FLuc_RNA	0	0.391391387092938	569316.9375
2	5078	1535.292	1146.46826171875	127.46130930339149	0	-3	CACCUCUUUCGp	FLuc_RNA	0	1.473863821975201	424079.53125
2	5120	1546.76262	1146.466918945312	116.29563096191721	0	-3	CACCUCUUUCGp	FLuc_RNA	0	0.3033230465319	249956.921875
2	5162	1558.2377999999999	1146.134643554688	83.67435098108297	0	-3	CACCUCUUUCGp	FLuc_RNA	0	2.200408948925449	318379.0625
2	5204	1569.72366	1146.46826171875	90.68158232576884	0	-3	CACCUCUUUCGp	FLuc_RNA	0	1.473863821975201	219245.84375
2	5246	1581.2129400000001	1146.468994140625	90.83465100995227	0	-3	CACCUCUUUCGp	FLuc_RNA	0	2.112340608364411	195137.484375
2	5289	1592.97948	1146.803100585938	90.59693207575653	0	-3	CACCUCUUUCGp	FLuc_RNA	0	1.81144667313314	167269.453125
2	5332	1604.74578	1146.804321289062	94.33768783251612	0	-3	CACCUCUUUCGp	FLuc_RNA	0	2.875574649655651	217519.671875
2	5371	1615.5012	1146.46826171875	94.28353098310893	0	-3	CACCUCUUUCGp	FLuc_RNA	0	1.473863821975201	181315.703125
2	5423	1630.1572800000001	1146.804077148438	50.56972436124839	0	-3	CACCUCUUUCGp	FLuc_RNA	0	2.662749054985418	162844.90625
2	5462	1641.4715999999999	1146.471069335938	70.18744668449095	0	-3	CACCUCUUUCGp	FLuc_RNA	0	3.921358170196922	143454.09375
2	5498	1652.32314	1146.470581054688	44.215438749811135	0	-3	CACCUCUUUCGp	FLuc_RNA	0	3.495706979270782	153026.921875
2	4584	1400.80728	1120.125366210938	59.736358523119755	0	-2	CACUCUGp	FLuc_RNA	0	2.259207900981616	763882.1875
2	4400	1350.8256000000001	803.103749691866	52.21622445173068	0	-2	CACUGp	FLuc_RNA	0	2.267056115851849	1605619
2	4361	1340.20302	665.424621582031	69.37366654822954	0	-3	CAGCAGp	FLuc_RNA	0	8.771357917076415	331936.28125
2	4362	1340.47068	998.139709472656	56.037029441115585	0	-2	CAGCAGp	FLuc_RNA	0	9.597434919998134	287781.375
2	4401	1351.09122	665.090148925781	62.81287419592608	0	-3	CAGCAGp	FLuc_RNA	0	8.739413793414066	476005.34375
2	4409	1353.25746	998.1396484375	49.49339122530305	0	-2	CAGCAGp	FLuc_RNA	0	9.535667606993108	271389.25
2	4386	1347.00126	675.765808105469	34.3729438579912	0	-3	CAGUGGp	FLuc_RNA	0	7.976948102940185	434273.375
2	4438	1361.1468	979.636285780995	93.58091427528183	0	-2	CAUAAGp	FLuc_RNA	0	2.53060315857339	4980917.5
2	4522	1383.96888	980.135314941406	89.94994966711808	0	-2	CAUAAGp	FLuc_RNA	0	0.169934827532597	1893898
2	4563	1395.10956	979.636840820313	107.78330674275078	0	-2	CAUAAGp	FLuc_RNA	0	3.096599555163623	1218729.375
2	4413	1354.3587	815.112121582031	65.55607851518845	0	-2	CAUAGp	FLuc_RNA	0	5.609934707167352	2384543.5
2	4360	1339.93704	803.104740663774	52.48212551954462	0	-2	CAUCGp	FLuc_RNA	0	3.499440851706594	1954114.25
2	4442	1362.2469	803.104035038374	65.45011660041403	0	-2	CAUCGp	FLuc_RNA	0	2.621916509033655	1060212.875
2	4530	1386.13362	803.603820800781	82.9390457465287	0	-2	CAUCGp	FLuc_RNA	0	0.269429451884397	389996.53125
2	4256	1311.6546	650.582567514327	34.09414288200253	0	-2	CAUGp	FLuc_RNA	0	1.972440324034626	2237612
2	4300	1323.60678	650.582580566406	43.5375890136744	0	-2	CAUGp	FLuc_RNA	0	1.992471490669675	1187215
2	4342	1335.0417	650.583018387926	37.677075181106275	0	-2	CAUGp	FLuc_RNA	0	2.664400907028814	693152.8125
2	4383	1346.20338	650.583740234375	49.48203491527944	0	-2	CAUGp	FLuc_RNA	0	3.772226450120638	461205.65625
2	4425	1357.6224	650.582275390625	40.51425356523927	0	-2	CAUGp	FLuc_RNA	0	1.524114922833888	352303.03125
2	4889	1483.75026	1135.661743164062	123.83532114357538	0	-4	CCAAAAACAUAAAGp	FLuc_RNA	0	1.572166490443296	947053.5625
2	4908	1488.92502	1514.549072265625	101.73240492213975	0	-3	CCAAAAACAUAAAGp	FLuc_RNA	0	3.119201553215634	373689.9375
2	4929	1494.6589800000002	1135.91455078125	166.57531470051273	0	-4	CCAAAAACAUAAAGp	FLuc_RNA	0	0.160386433667588	1691644.75
2	4956	1502.00352	1514.882568359375	116.50135579859725	0	-3	CCAAAAACAUAAAGp	FLuc_RNA	0	3.749812734021272	460938.71875
2	4971	1506.1041599999999	1135.914306640625	195.10384576567833	0	-4	CCAAAAACAUAAAGp	FLuc_RNA	0	0.054446666742991	1324423.125
2	5008	1516.19436	1514.888061523438	73.5137645144087	0	-3	CCAAAAACAUAAAGp	FLuc_RNA	0	0.124504164192602	359469.40625
2	5012	1517.29422	1135.662475585938	182.92219140931508	0	-4	CCAAAAACAUAAAGp	FLuc_RNA	0	0.927667188411245	824188.375
2	5055	1529.01522	1135.663452148438	187.04022387849975	0	-4	CCAAAAACAUAAAGp	FLuc_RNA	0	0.068334786768931	698751.25
2	5094	1539.6403200000002	1514.890258789062	53.90921085089653	0	-3	CCAAAAACAUAAAGp	FLuc_RNA	0	1.325619262778487	252077.140625
2	5097	1540.47654	1135.914672851562	174.76068685143807	0	-4	CCAAAAACAUAAAGp	FLuc_RNA	0	0.267802983472719	623570.75
2	5139	1551.94914	1135.915283203125	158.74675557885564	0	-4	CCAAAAACAUAAAGp	FLuc_RNA	0	0.804885734899323	407444.34375
2	5180	1563.15882	1135.663818359375	101.58109983739912	0	-4	CCAAAAACAUAAAGp	FLuc_RNA	0	0.253914863446779	316240.90625
2	5221	1574.37936	1135.914184570312	97.85759963133553	0	-4	CCAAAAACAUAAAGp	FLuc_RNA	0	0.161863217348438	236808.296875
2	5264	1586.14326	1135.664672851562	87.2639051903416	0	-4	CCAAAAACAUAAAGp	FLuc_RNA	0	1.005830714483646	164914.953125
2	5305	1597.37148	1135.916625976562	90.63303059628663	0	-4	CCAAAAACAUAAAGp	FLuc_RNA	0	1.986467786757347	151567.140625
2	5346	1608.61176	1135.9169921875	83.727037141106	0	-4	CCAAAAACAUAAAGp	FLuc_RNA	0	2.308717437773372	120327.484375
2	5387	1619.90694	1135.917358398438	60.21712313677238	0	-4	CCAAAAACAUAAAGp	FLuc_RNA	0	2.630967088789398	126008.3515625
2	5487	1648.593	1135.666381835938	35.29029133073747	0	-4	CCAAAAACAUAAAGp	FLuc_RNA	0	2.509662418158011	66635.65625
2	4598	1404.6241200000002	762.110717773438	93.63374730661458	0	-3	CCAAAAGp	FLuc_RNA	0	1.448247869807156	3910667.5
2	4605	1406.51988	1144.17041015625	123.15234849627296	0	-2	CCAAAAGp	FLuc_RNA	0	0.590226242424229	2311913
2	4641	1416.30072	762.444946289063	108.18713092504728	0	-3	CCAAAAGp	FLuc_RNA	0	1.155898194117205	2470096
2	4650	1418.73342	1143.670006189713	127.12031315687497	0	-2	CCAAAAGp	FLuc_RNA	0	1.702727163515843	1235770.75
2	4454	1365.50724	815.113342285156	59.15288963541388	0	-2	CCAAGp	FLuc_RNA	0	4.745307288486176	1522690.25
2	4542	1389.3931200000002	815.109436035156	62.516716290420035	0	-2	CCAAGp	FLuc_RNA	0	9.534592168578785	738211.375
2	4625	1411.94508	848.112854003906	174.6020082970514	0	-3	CCACCAUGp	FLuc_RNA	0	2.702961216101583	3770496.25
2	4665	1422.82692	848.447326660156	166.69235230511725	0	-3	CCACCAUGp	FLuc_RNA	0	2.727744172123285	4135718.25
2	4707	1434.24108	848.111572265625	194.8720654603843	0	-3	CCACCAUGp	FLuc_RNA	0	1.193467212320029	2363974.25
2	4752	1446.46212	848.448791503906	166.68258414835992	0	-3	CCACCAUGp	FLuc_RNA	0	4.452880176853101	1636870.75
2	4805	1460.88168	848.445861816406	191.05926427040677	0	-3	CCACCAUGp	FLuc_RNA	0	1.002608167393469	990092.5
2	4926	1493.82744	848.445739746094	135.2105845214074	0	-3	CCACCAUGp	FLuc_RNA	0	0.858846834380055	560199.75
2	5076	1534.72434	848.446655273438	90.78129064897456	0	-3	CCACCAUGp	FLuc_RNA	0	1.937056837514708	256466.96875
2	4793	1457.61504	942.359985351563	174.54922341178215	0	-4	CCAUUCUAUCCGp	FLuc_RNA	0	3.11012888520595	1504486.625
2	4799	1459.25142	1263.815307617188	101.33615715835475	0	-3	CCAUUCUAUCCGp	FLuc_RNA	0	2.224903174790092	1390068.875
2	4815	1463.61492	1256.152221679688	154.8338850688773	0	-3	CCAUUCUAUCCGp	FLuc_RNA	0	1.174970479258189	3806756.75
2	4835	1469.05212	941.862182617188	220.1069813880925	0	-4	CCAUUCUAUCCGp	FLuc_RNA	0	1.000428998467077	1414609.375
2	4857	1475.0473200000001	1256.151733398438	146.95278956549075	0	-3	CCAUUCUAUCCGp	FLuc_RNA	0	0.786466267743099	2155497.75
2	4899	1486.4883	1256.1513671875	158.83738490467954	0	-3	CCAUUCUAUCCGp	FLuc_RNA	0	0.495088108744958	1235946.375
2	4942	1498.1972999999998	1256.15185546875	166.7590843656593	0	-3	CCAUUCUAUCCGp	FLuc_RNA	0	0.883592320260049	1131001.125
2	4984	1509.64062	1256.485473632812	150.7970389944394	0	-3	CCAUUCUAUCCGp	FLuc_RNA	0	0.220453469263817	717921.625
2	5026	1521.09966	1256.15087890625	123.94395870717007	0	-3	CCAUUCUAUCCGp	FLuc_RNA	0	0.106583897229867	476337.28125
2	5080	1535.8260599999999	1256.483764648438	90.7251106689906	0	-3	CCAUUCUAUCCGp	FLuc_RNA	0	1.139311270315355	409904.6875
2	5124	1547.8299	1256.14892578125	63.441115487101776	0	-3	CCAUUCUAUCCGp	FLuc_RNA	0	1.447432948830497	251548.09375
2	5171	1560.67956	1256.151123046875	69.9632140222333	0	-3	CCAUUCUAUCCGp	FLuc_RNA	0	0.300836002987412	205216.203125
2	5211	1571.6325	1256.151245117188	63.51563026661119	0	-3	CCAUUCUAUCCGp	FLuc_RNA	0	0.397962056228008	165805.203125
2	5254	1583.3949	1256.152221679688	38.2667498524015	0	-3	CCAUUCUAUCCGp	FLuc_RNA	0	1.174970479258189	155166.328125
2	4431	1359.24966	843.787292480469	37.343971762580686	0	-3	CCCCCCUGp	FLuc_RNA	0	1.514874247866485	1058027.5
2	4560	1394.27994	943.126525878906	119.32902046985731	0	-2	CCCCCGp	FLuc_RNA	0	1.672642176968099	660953.25
2	4608	1407.31986	943.126342773438	108.01605130996582	0	-2	CCCCCGp	FLuc_RNA	0	1.478701684759382	781198.5
2	4546	1390.48998	730.752075195313	116.46651527071394	0	-3	CCCCUUGp	FLuc_RNA	0	1.953230943643743	1735360.625
2	4548	1391.0240999999999	1096.630615234375	119.46243914482312	0	-2	CCCCUUGp	FLuc_RNA	0	0.918469815422151	564357.25
2	4587	1401.63516	730.752258300781	131.51393565882393	0	-3	CCCCUUGp	FLuc_RNA	0	2.20345777740194	1909424.375
2	4631	1413.57672	731.087036132813	150.8431085637785	0	-3	CCCCUUGp	FLuc_RNA	0	2.64926016915719	819342.5
2	4671	1424.45778	731.085021972656	131.3372156748656	0	-3	CCCCUUGp	FLuc_RNA	0	0.10323501461187	806252.5
2	4782	1454.61708	1035.898559570312	82.6604137135686	0	-4	CCCUUCCGCAUAGp	FLuc_RNA	0	9.592947471646667	817665
2	4794	1457.88372	1381.53173828125	69.3084258630833	0	-3	CCCUUCCGCAUAGp	FLuc_RNA	0	8.061813187937293	1040704.9375
2	4828	1467.14724	1035.896362304688	49.479010273780865	0	-4	CCCUUCCGCAUAGp	FLuc_RNA	0	7.456845979230511	2055158
2	4842	1470.95298	1381.53076171875	56.1480044258519	0	-3	CCCUUCCGCAUAGp	FLuc_RNA	0	7.349779356837183	1107047
2	4640	1416.03492	832.762878417969	146.66014791051293	0	-3	CCCUUCCGp	FLuc_RNA	0	3.178065884623885	4070920.5
2	4684	1427.98512	832.765075683594	154.62825516473842	0	-3	CCCUUCCGp	FLuc_RNA	0	0.541679378360172	3340075
2	4724	1438.86408	832.431600801256	170.61694313153242	0	-3	CCCUUCCGp	FLuc_RNA	0	0.630249246677674	2474261.25
2	4766	1450.2836399999999	832.431926924802	142.78745697629697	0	-3	CCCUUCCGp	FLuc_RNA	0	1.021548189537435	1399815.625
2	4809	1461.97968	832.430723064408	150.6290204528892	0	-3	CCCUUCCGp	FLuc_RNA	0	0.422902250246763	1303860.375
2	4851	1473.4156200000002	832.431441771245	162.52419695207303	0	-3	CCCUUCCGp	FLuc_RNA	0	0.439437280159994	732524.1875
2	4895	1485.38466	832.762451171875	162.31931491843395	0	-3	CCCUUCCGp	FLuc_RNA	0	3.690696594538915	489581.09375
2	4962	1503.64014	832.432256962695	123.61407283317891	0	-3	CCCUUCCGp	FLuc_RNA	0	1.417543756871885	518591.25
2	5014	1517.82756	832.765869140625	123.68132528509436	0	-3	CCCUUCCGp	FLuc_RNA	0	0.410349081871306	409991.15625
2	5064	1531.45176	832.765686035156	105.09759669288809	0	-3	CCCUUCCGp	FLuc_RNA	0	0.190650205985578	278852.53125
2	5115	1545.39042	832.764343261719	104.87939089197876	0	-3	CCCUUCCGp	FLuc_RNA	0	1.420474880448076	230303.828125
2	5164	1558.76892	832.430590739282	76.64146035197165	0	-3	CCCUUCCGp	FLuc_RNA	0	0.581672392652753	267909.5
2	5260	1585.03506	832.765319824219	83.52181313471307	0	-3	CCCUUCCGp	FLuc_RNA	0	0.248747544330871	156272.34375
2	5302	1596.53058	832.433959960938	80.01466599820543	0	-3	CCCUUCCGp	FLuc_RNA	0	3.460884141724438	128127.2421875
2	5343	1607.76864	833.099853515625	76.74948464498067	0	-3	CCCUUCCGp	FLuc_RNA	0	0.150265388187136	121036.1171875
2	5382	1618.52622	832.434936523438	76.95180838161261	0	-3	CCCUUCCGp	FLuc_RNA	0	4.632611477841643	125607.75
2	5424	1630.4229	832.431249033167	59.92182439629509	0	-3	CCCUUCCGp	FLuc_RNA	0	0.208180730110601	123942.421875
2	5463	1641.73704	832.431890698065	53.25852362181976	0	-3	CCCUUCCGp	FLuc_RNA	0	0.978081582795419	127123.4609375
2	5502	1653.91002	832.766906738281	63.04232857950831	0	-3	CCCUUCCGp	FLuc_RNA	0	1.655309376132085	102192.5859375
2	5545	1667.01804	832.43211906381	50.013819937928425	0	-3	CCCUUCCGp	FLuc_RNA	0	1.252085946095436	125289.0703125
2	4680	1426.88892	1108.636596679688	101.14729459109668	0	-2	CCUACCGp	FLuc_RNA	0	7.479907596412684	650918.375
2	4761	1448.9201400000002	738.758544921875	115.81267760470595	0	-3	CCUACCGp	FLuc_RNA	0	3.099134613076182	983500
2	4402	1351.3568400000001	791.098754882813	100.21568499852492	0	-2	CCUCGp	FLuc_RNA	0	3.08627769775383	575012.75
2	4443	1362.51252	791.097534179688	89.33545676442006	0	-2	CCUCGp	FLuc_RNA	0	1.545187434435169	769262.125
2	4318	1328.5060799999999	791.589477539063	68.78494069972574	0	-2	CCUUGp	FLuc_RNA	0	1.462692755056496	385352.90625
2	4358	1339.4047799999998	791.590393066406	78.88309908681002	0	-2	CCUUGp	FLuc_RNA	0	2.617792971624317	587620
2	4818	1464.41802	1112.402221679688	45.9030895233467	0	-4	CGCCAUUCUAUCCGp	FLuc_RNA	0	6.518203591270099	1276577.125
2	4478	1372.02324	967.628330745018	82.9140296035202	0	-2	CUACAGp	FLuc_RNA	0	0.147710304152404	4670757
2	4653	1419.5634	1060.448974609375	101.44412796506856	0	-3	CUACAUUCUGp	FLuc_RNA	0	2.541569342803679	2353248.75
2	4661	1421.72838	1067.109985351562	63.19156037818667	0	-3	CUACAUUCUGp	FLuc_RNA	0	0.074255958673302	703561.4375
2	4679	1426.6212600000001	789.093688964844	154.36830874830133	0	-4	CUACAUUCUGp	FLuc_RNA	0	4.97725646492267	1039775.75
2	5397	1622.6608199999998	1052.463500976562	90.72140467005721	0	-3	CUACAUUCUGp	FLuc_RNA	0	7.657498000515469	233912.015625
2	5510	1656.09312	1052.130493164062	63.33269342687909	0	-3	CUACAUUCUGp	FLuc_RNA	0	9.028025960892249	214401.78125
2	5613	1687.5536399999999	1052.46337890625	69.99516041681721	0	-3	CUACAUUCUGp	FLuc_RNA	0	7.541622696318918	124897
2	5646	1697.7199799999999	1052.463989257812	76.65193234796817	0	-3	CUACAUUCUGp	FLuc_RNA	0	8.120999219028349	130426.46875
2	5714	1718.85582	1052.463256835938	60.13622912240693	0	-3	CUACAUUCUGp	FLuc_RNA	0	7.425747392122367	131871.671875
2	5872	1764.30954	1052.4658203125	53.842505131311626	0	-3	CUACAUUCUGp	FLuc_RNA	0	9.859128788883318	102461.9921875
2	4282	1318.71378	803.596801757813	72.50367384887072	0	-2	CUAUGp	FLuc_RNA	0	3.563308809505552	972928.8125
2	4322	1329.60834	803.596402111104	82.64202312809105	0	-2	CUAUGp	FLuc_RNA	0	3.06660720950507	1819459.875
2	4532	1386.6957599999998	841.424926757813	154.71455052388032	0	-3	CUAUUCUGp	FLuc_RNA	0	0.421994634391653	6996047
2	4534	1387.23	1262.140502929688	108.69850905727563	0	-2	CUAUUCUGp	FLuc_RNA	0	0.489996081381664	513480.0625
2	4618	1410.04788	1285.1767578125	123.71105844005596	0	-2	CUCAACAGp	FLuc_RNA	0	0.009836627979613715	1116983.75
2	4622	1411.14546	856.114858271579	166.27658647602797	0	-3	CUCAACAGp	FLuc_RNA	0	0.64759414506504	11239280
2	4660	1421.46078	1285.174926757812	94.15581705174708	0	-2	CUCAACAGp	FLuc_RNA	0	1.434025627830844	623206.5625
2	4664	1422.56028	856.449584960938	150.4983712904969	0	-3	CUCAACAGp	FLuc_RNA	0	0.968524997207004	7518545
2	4706	1433.97444	856.115600585938	134.95590407423887	0	-3	CUCAACAGp	FLuc_RNA	0	1.513649062580182	3109439.25
2	4792	1457.3484600000002	856.115661621094	134.88786658514266	0	-3	CUCAACAGp	FLuc_RNA	0	1.584858512378208	1559528.875
2	4920	1492.19562	856.116271972656	127.2756177671144	0	-3	CUCAACAGp	FLuc_RNA	0	2.29695301141957	644976.375
2	4972	1506.37074	856.447631835938	119.78258885791132	0	-3	CUCAACAGp	FLuc_RNA	0	1.310177401989042	568019.8125
2	5016	1518.36072	856.780639648438	104.78430439553964	0	-3	CUCAACAGp	FLuc_RNA	0	2.994652666960243	499347.1875
2	5106	1542.9204599999998	856.452514648438	86.83240581870642	0	-3	CUCAACAGp	FLuc_RNA	0	4.386578596001073	263562.25
2	5152	1555.4992200000002	856.44970703125	83.38832437371877	0	-3	CUCAACAGp	FLuc_RNA	0	1.110943896626205	319031.34375
2	4550	1391.5870799999998	738.754003620535	108.6417417014976	0	-3	CUCACUGp	FLuc_RNA	0	0.522622232889109	6935303
2	4553	1392.38724	1108.631569124342	115.81076559210976	0	-2	CUCACUGp	FLuc_RNA	0	3.293370330460545	1987471.25
2	4593	1403.2630199999999	738.757873535156	112.27710980989642	0	-3	CUCACUGp	FLuc_RNA	0	4.708676974984277	4145327.75
2	4595	1403.79642	1109.133544921875	138.61243946247424	0	-2	CUCACUGp	FLuc_RNA	0	3.024474147213648	1428793.125
2	4635	1414.6716000000001	738.758117675781	119.73736284072324	0	-3	CUCACUGp	FLuc_RNA	0	5.038703030657086	2637876.25
2	4637	1415.2047	1108.639892578125	130.7851173750492	0	-2	CUCACUGp	FLuc_RNA	0	4.207652550932862	1108520.75
2	4677	1426.08954	739.090637207031	130.94262817228417	0	-3	CUCACUGp	FLuc_RNA	0	2.426941111929898	1837900.875
2	4719	1437.5028	738.757934570313	174.3011627561971	0	-3	CUCACUGp	FLuc_RNA	0	4.791183489927015	1257322.875
2	4854	1474.21434	739.08447265625	131.10456184903592	0	-3	CUCACUGp	FLuc_RNA	0	5.906216793398707	457074.96875
2	4902	1487.2892399999998	739.088073730469	108.48650333773745	0	-3	CUCACUGp	FLuc_RNA	0	1.038332471814965	394067
2	4991	1511.5422600000002	739.085998535156	90.37255106234907	0	-3	CUCACUGp	FLuc_RNA	0	3.843553945853467	400588.9375
2	5032	1522.7341800000002	738.758056640625	86.88624430956536	0	-3	CUCACUGp	FLuc_RNA	0	4.956196517148698	373444.78125
2	5075	1534.4577	738.758666992188	79.96702114297628	0	-3	CUCACUGp	FLuc_RNA	0	5.781261656945441	208682.109375
2	5122	1547.29578	739.089233398438	86.74639647664782	0	-3	CUCACUGp	FLuc_RNA	0	0.529291292835783	270454.65625
2	5163	1558.50336	739.089233398438	59.58827331303458	0	-3	CUCACUGp	FLuc_RNA	0	0.529291292835783	165815.15625
2	5206	1570.25688	739.089233398438	69.6585216687334	0	-3	CUCACUGp	FLuc_RNA	0	0.529291292835783	180850.25
2	5255	1583.6605200000001	738.758361816406	66.23080514550267	0	-3	CUCACUGp	FLuc_RNA	0	5.368729086329894	158743.015625
2	5301	1596.26496	739.087646484375	66.38037567500027	0	-3	CUCACUGp	FLuc_RNA	0	1.615878069652195	108764.34375
2	5349	1609.41186	738.759704589844	56.46209574115455	0	-3	CUCACUGp	FLuc_RNA	0	7.18387239334997	104010.671875
2	5394	1621.81608	739.087768554688	46.95759262883632	0	-3	CUCACUGp	FLuc_RNA	0	1.450865041201069	109493.75
2	5523	1659.9246	739.087097167969	59.655193807608306	0	-3	CUCACUGp	FLuc_RNA	0	2.3584366945062	101990.109375
2	4469	1369.56396	1109.128540039062	97.39373606862048	0	-2	CUUACUGp	FLuc_RNA	0	1.178656255990865	1125287.375
2	4508	1380.1749	739.083984375	97.68076531833586	0	-3	CUUACUGp	FLuc_RNA	0	2.14678832984746	6278479
2	4509	1380.44256	1109.129028320312	101.07403265723346	0	-2	CUUACUGp	FLuc_RNA	0	1.618495974929601	1927694.375
2	4823	1465.78152	1094.878540039062	199.5373004991782	0	-4	CUUCCAUCUUCCAGp	FLuc_RNA	0	0.170436930468006	737944
2	4847	1472.31636	1100.126586914062	124.05384636674508	0	-4	CUUCCAUCUUCCAGp	FLuc_RNA	0	2.933063652726474	711104
2	4862	1476.41418	1094.629028320312	186.9907897574915	0	-4	CUUCCAUCUUCCAGp	FLuc_RNA	0	1.04100152898766	3684769.25
2	4871	1478.8527000000001	1460.17431640625	146.73326062363813	0	-3	CUUCCAUCUUCCAGp	FLuc_RNA	0	0.174783394486169	707358.8125
2	4905	1488.12	1094.628662109375	191.1293176868584	0	-4	CUUCCAUCUUCCAGp	FLuc_RNA	0	0.706679658182918	2379519.75
2	4947	1499.56506	1094.87890625	178.96633927221487	0	-4	CUUCCAUCUUCCAGp	FLuc_RNA	0	0.163884941167033	1604907.625
2	4989	1511.0091	1094.880249023438	158.8705512296979	0	-4	CUUCCAUCUUCCAGp	FLuc_RNA	0	1.389731802721779	933680.25
2	4992	1511.81184	1459.839965820312	60.165627253619824	0	-3	CUUCCAUCUUCCAGp	FLuc_RNA	0	0.243955460192061	173832.734375
2	5031	1522.46856	1094.627685546875	191.00773322838543	0	-4	CUUCCAUCUUCCAGp	FLuc_RNA	0	0.184845331736789	730975
2	5072	1533.65586	1094.87890625	158.90945032906686	0	-4	CUUCCAUCUUCCAGp	FLuc_RNA	0	0.163884941167033	504479
2	5114	1545.1246800000001	1094.877807617188	135.48275031039893	0	-4	CUUCCAUCUUCCAGp	FLuc_RNA	0	0.839080672077489	321631.125
2	5156	1556.6008199999999	1094.628662109375	109.1658701631073	0	-4	CUUCCAUCUUCCAGp	FLuc_RNA	0	0.706679658182918	263587.84375
2	5198	1568.08386	1094.628784179688	97.92560473859308	0	-4	CUUCCAUCUUCCAGp	FLuc_RNA	0	0.81812028233803	194834.203125
2	5248	1581.7471799999998	1094.63134765625	98.16467124667264	0	-4	CUUCCAUCUUCCAGp	FLuc_RNA	0	3.158373380462113	106071.7109375
2	5288	1592.7118799999998	1094.879638671875	77.00725163999543	0	-4	CUUCCAUCUUCCAGp	FLuc_RNA	0	0.832528683606814	124546.796875
2	5359	1612.167	1094.6279296875	53.87509262591595	0	-4	CUUCCAUCUUCCAGp	FLuc_RNA	0	0.038035915743138	111915.5390625
2	5420	1629.35742	1094.6298828125	57.10366156407868	0	-4	CUUCCAUCUUCCAGp	FLuc_RNA	0	1.821085895582552	92672.109375
2	4419	1355.98932	944.602423761615	97.17174255007119	0	-2	CUUCUGp	FLuc_RNA	0	1.536710302955337	1497715.5
2	4472	1370.39262	731.408020019531	101.20613156993635	0	-3	CUUCUUGp	FLuc_RNA	0	1.861612639702707	3863009.25
2	4586	1401.36966	951.110473632813	170.67575285177023	0	-3	CUUUUACAGp	FLuc_RNA	0	1.069106388788268	7229231.5
2	4629	1413.0441	950.776611328125	142.90909880498458	0	-3	CUUUUACAGp	FLuc_RNA	0	1.688268905134669	4533659.5
2	5001	1514.2842	1329.682495117188	69.71497966099051	0	-4	GAUUAGCAGAGCGAGGp	FLuc_RNA	0	7.305045777060351	1345971
2	5043	1525.7373	1329.183735296319	56.46661586858386	0	-4	GAUUAGCAGAGCGAGGp	FLuc_RNA	0	2.072637035595089	820371.1875
2	5044	1526.0058000000001	1343.9130859375	46.96881808905335	0	-4	GAUUAGCAGAGCGAGGp	FLuc_RNA	0	3.999795982052628	590480.5
2	5127	1548.66762	1343.912963867188	38.15590179920604	0	-4	GAUUAGCAGAGCGAGGp	FLuc_RNA	0	3.9076802786363	304410.6875
2	5212	1571.901	1329.935302734375	32.25317364860853	0	-4	GAUUAGCAGAGCGAGGp	FLuc_RNA	0	8.790806877605156	196889.3125
2	5028	1521.63582	1320.166625976562	38.44650436660803	0	-5	GAUUAGCAGAGCGAGGUAUGp	FLuc_RNA	0	8.006045365584717	255791.328125
2	4722	1438.3028399999998	770.443359375	112.06447179374265	0	-3	UAAAAAGp	FLuc_RNA	0	2.58880220579095	481676.3125
2	4788	1456.2503399999998	1185.4814453125	80.00670268178095	0	-3	UAAACAAUCCGp	FLuc_RNA	0	4.971346975860572	1515864.5
2	4796	1458.44766	1177.489107958397	142.86949329079235	0	-3	UAAACAAUCCGp	FLuc_RNA	0	1.678499092489458	5564529
2	4838	1469.88264	1177.490127845261	154.6434741460224	0	-3	UAAACAAUCCGp	FLuc_RNA	0	0.813086889606168	3791324
2	4906	1488.3879	1177.825805664062	138.85783918772594	0	-3	UAAACAAUCCGp	FLuc_RNA	0	0.227394998139415	4462453.5
2	4996	1512.91296	1177.824096679688	135.0303787605503	0	-3	UAAACAAUCCGp	FLuc_RNA	0	1.222742251450341	2138171
2	5145	1553.5882199999999	1177.490245542186	90.6214692806876	0	-3	UAAACAAUCCGp	FLuc_RNA	0	0.713216640730607	580320.9375
2	5261	1585.3026599999998	1177.490878060293	69.88791046443625	0	-3	UAAACAAUCCGp	FLuc_RNA	0	0.17650133646863	275659.875
2	5306	1597.63908	1177.827880859375	53.55894887668387	0	-3	UAAACAAUCCGp	FLuc_RNA	0	1.988275945392815	261049.21875
2	5433	1632.9133800000002	1177.8251953125	56.69109537064974	0	-3	UAAACAAUCCGp	FLuc_RNA	0	0.290511162318107	171409.484375
2	5518	1658.2795800000001	1178.159057617188	32.38832569168085	0	-3	UAAACAAUCCGp	FLuc_RNA	0	0.790560997608415	132487.921875
2	4346	1336.13994	838.106262207031	39.63048415945467	0	-2	UAAAGp	FLuc_RNA	0	2.572522843849437	1284542.125
2	4433	1359.78252	838.109130859375	45.991360564289494	0	-2	UAAAGp	FLuc_RNA	0	6.036574953404749	794942.8125
2	4654	1419.83004	966.133605957031	178.57759466490876	0	-3	UAACAACCGp	FLuc_RNA	0	0.700432497332686	4902432
2	4697	1431.51312	966.134033203125	186.62629983195873	0	-3	UAACAACCGp	FLuc_RNA	0	1.142347631214999	4461555
2	4866	1477.48344	966.13037109375	127.20589677657745	0	-3	UAACAACCGp	FLuc_RNA	0	2.645496370802767	1324751.75
2	4913	1490.29122	965.800842285156	123.64685657566078	0	-3	UAACAACCGp	FLuc_RNA	0	2.446326870316776	663171.9375
2	4979	1508.2716	966.131713867188	105.06242463786035	0	-3	UAACAACCGp	FLuc_RNA	0	1.256620236259226	490383.4375
2	5039	1524.63402	966.135375976563	87.14695289319953	0	-3	UAACAACCGp	FLuc_RNA	0	2.53122376575854	303573.25
2	5088	1538.0017200000002	966.133728027344	94.1825773493147	0	-3	UAACAACCGp	FLuc_RNA	0	0.826693964693759	242697.828125
2	5141	1552.48236	966.134948730469	66.52692577513946	0	-3	UAACAACCGp	FLuc_RNA	0	2.089308632033014	243467.265625
2	5242	1580.10558	966.136413574219	69.81632678172802	0	-3	UAACAACCGp	FLuc_RNA	0	3.60444623284012	120525.84375
2	5283	1591.33476	966.134155273438	53.31481877126663	0	-3	UAACAACCGp	FLuc_RNA	0	1.268609098419285	88745.4921875
2	5358	1611.90048	966.131958007813	50.59723462463907	0	-3	UAACAACCGp	FLuc_RNA	0	1.004097302791375	83208.6953125
2	4652	1419.29592	958.119527171729	154.24284229607588	0	-3	UAACUAUCGp	FLuc_RNA	0	3.372018298658881	12596289
2	4888	1483.48266	958.454528808594	131.01608525671708	0	-3	UAACUAUCGp	FLuc_RNA	0	3.945283885567079	1647469
2	5015	1518.09408	958.120451291877	127.0840563621047	0	-3	UAACUAUCGp	FLuc_RNA	0	4.335187221761608	720851.3125
2	5111	1544.2900200000001	958.789672851563	104.79637395349329	0	-3	UAACUAUCGp	FLuc_RNA	0	4.666972958440239	454082.0625
2	5282	1591.06824	958.789978027344	66.31561854092303	0	-3	UAACUAUCGp	FLuc_RNA	0	4.985043968068312	249238.125
2	5322	1602.03756	958.456237792969	43.91943840124854	0	-3	UAACUAUCGp	FLuc_RNA	0	5.726481540369018	163400.515625
2	5478	1646.14632	958.123146276744	35.03131238178291	0	-3	UAACUAUCGp	FLuc_RNA	0	7.14404890308225	131785.5
2	5583	1678.36074	958.457397460938	44.06161217649379	0	-3	UAACUAUCGp	FLuc_RNA	0	6.935151377714036	82560.34375
2	4436	1360.61364	968.125671386719	79.7536502245534	0	-2	UACACGp	FLuc_RNA	0	4.329492275860486	4797648.5
2	5050	1527.64416	1501.175659179688	73.40599384276572	0	-5	UACCAACCCUAUUUUCAUUCUUCGp	FLuc_RNA	0	0.532416542987581	425489.75
2	5092	1539.10518	1501.376098632812	90.6919633426066	0	-5	UACCAACCCUAUUUUCAUUCUUCGp	FLuc_RNA	0	0.37825660396185	787661.8125
2	5132	1550.04186	1501.376098632812	112.65320918743944	0	-5	UACCAACCCUAUUUUCAUUCUUCGp	FLuc_RNA	0	0.37825660396185	659026.5
2	5174	1561.51842	1501.377319335938	101.69688219040256	0	-5	UACCAACCCUAUUUUCAUUCUUCGp	FLuc_RNA	0	1.191093690767143	538230.4375
2	5215	1572.73872	1501.378540039062	150.9764513506339	0	-5	UACCAACCCUAUUUUCAUUCUUCGp	FLuc_RNA	0	2.003930776603458	711823.125
2	5257	1584.2339399999998	1501.17919921875	105.25598213089076	0	-5	UACCAACCCUAUUUUCAUUCUUCGp	FLuc_RNA	0	2.889644093075668	681759.375
2	5298	1595.46372	1501.38037109375	108.98141807863799	0	-5	UACCAACCCUAUUUUCAUUCUUCGp	FLuc_RNA	0	3.223186406326908	602959.0625
2	5336	1605.85626	1500.578163879078	105.26194612843564	0	-5	UACCAACCCUAUUUUCAUUCUUCGp	FLuc_RNA	0	3.540579976429687	599029.0625
2	5375	1616.61336	1501.378662109375	120.24927849917094	0	-5	UACCAACCCUAUUUUCAUUCUUCGp	FLuc_RNA	0	2.085214485477783	526940.9375
2	5412	1626.9609	1501.377319335938	98.04069947276444	0	-5	UACCAACCCUAUUUUCAUUCUUCGp	FLuc_RNA	0	1.191093690767143	498113.21875
2	5450	1637.6397	1501.379272460938	70.06400739790716	0	-5	UACCAACCCUAUUUUCAUUCUUCGp	FLuc_RNA	0	2.491633028880429	476584.78125
2	5485	1648.05702	1501.379638671875	94.36942604884324	0	-5	UACCAACCCUAUUUUCAUUCUUCGp	FLuc_RNA	0	2.735484154534426	425534.09375
2	5520	1658.86008	1501.379516601562	76.79884747808441	0	-5	UACCAACCCUAUUUUCAUUCUUCGp	FLuc_RNA	0	2.654200445660101	346253.125
2	5553	1669.19766	1501.378540039062	69.94688464236826	0	-5	UACCAACCCUAUUUUCAUUCUUCGp	FLuc_RNA	0	2.003930776603458	316521.8125
2	5587	1679.48856	1501.379760742188	80.66511572873547	0	-5	UACCAACCCUAUUUUCAUUCUUCGp	FLuc_RNA	0	2.81676786340875	252126.796875
2	5653	1699.72194	1501.378051757812	57.09258194222162	0	-5	UACCAACCCUAUUUUCAUUCUUCGp	FLuc_RNA	0	1.678795942075137	212035.046875
2	5686	1710.09042	1501.381469726562	32.52120492609341	0	-5	UACCAACCCUAUUUUCAUUCUUCGp	FLuc_RNA	0	3.954739783773387	163744.578125
2	5720	1720.44984	1501.17919921875	32.63501154110318	0	-5	UACCAACCCUAUUUUCAUUCUUCGp	FLuc_RNA	0	2.889644093075668	182890.234375
2	5757	1731.2794800000001	1501.18310546875	47.45780557754604	0	-5	UACCAACCCUAUUUUCAUUCUUCGp	FLuc_RNA	0	5.49072276930224	134172.109375
2	4624	1411.67862	840.443115234375	162.50890161193726	0	-3	UACCCCCGp	FLuc_RNA	0	2.198374511863608	5200033
2	4666	1423.09266	840.109680175781	154.65462978111438	0	-3	UACCCCCGp	FLuc_RNA	0	3.406954913556874	3624477.75
2	4709	1434.77334	840.444763183594	166.4817480417095	0	-3	UACCCCCGp	FLuc_RNA	0	4.157620274926001	2270120.5
2	4757	1447.8261	840.108337402344	158.5583779632742	0	-3	UACCCCCGp	FLuc_RNA	0	1.810532440965031	1601801.5
2	4800	1459.51704	840.44287109375	170.45868632132704	0	-3	UACCCCCGp	FLuc_RNA	0	1.908115880352207	968353.5625
2	4853	1473.94872	840.443786621094	154.6458448858665	0	-3	UACCCCCGp	FLuc_RNA	0	2.996585748880394	825056.75
2	4968	1505.27142	840.778076171875	112.47845098629851	0	-3	UACCCCCGp	FLuc_RNA	0	2.803910556756168	521679.5
2	5038	1524.3673800000001	840.111328125	112.68908446679956	0	-3	UACCCCCGp	FLuc_RNA	0	5.366200676619267	240293.5625
2	5079	1535.55744	840.108825683594	94.21803817024126	0	-3	UACCCCCGp	FLuc_RNA	0	2.391049703987834	279557.78125
2	5166	1559.3023199999998	840.108276367188	73.46895950624578	0	-3	UACCCCCGp	FLuc_RNA	0	1.737967783267397	171004.09375
2	5224	1575.1789800000001	840.443542480469	83.67904045766744	0	-3	UACCCCCGp	FLuc_RNA	0	2.706327117368993	241175.046875
2	5265	1586.4087599999998	840.110900878906	63.35363652729442	0	-3	UACCCCCGp	FLuc_RNA	0	4.858248071113882	147787.609375
2	5319	1601.19516	840.109741210938	56.75843165015873	0	-3	UACCCCCGp	FLuc_RNA	0	3.479519572335806	129781.3359375
2	5459	1640.3541	840.443969726563	66.58255903980641	0	-3	UACCCCCGp	FLuc_RNA	0	3.214279722694162	143546.015625
2	5506	1654.97448	840.110107421875	60.10331074810838	0	-3	UACCCCCGp	FLuc_RNA	0	3.914907519062259	120148.3515625
2	4215	1300.5093	650.582466168619	36.97655360467062	0	-2	UACGp	FLuc_RNA	0	1.816903971161752	3068500.25
2	4132	1277.9769	651.074157714844	46.25261846406429	0	-2	UAUGp	FLuc_RNA	0	1.330258957483645	1421052.125
2	4174	1289.3662199999999	651.074790792623	55.73674806884116	0	-2	UAUGp	FLuc_RNA	0	2.301117178624028	792809.75
2	5313	1599.5494800000001	1312.765625	44.20250850155132	0	-5	UCACAUCUCAUCUACCUCCCGp	FLuc_RNA	0	3.295182787972385	109436.4921875
2	5373	1616.03532	1312.762817382812	66.51934362551025	0	-5	UCACAUCUCAUCUACCUCCCGp	FLuc_RNA	0	1.157131705720875	116851.0390625
2	5403	1624.56978	1640.707275390625	41.17228695694725	0	-4	UCACAUCUCAUCUACCUCCCGp	FLuc_RNA	0	3.357592438212436	162579.65625
2	5416	1628.0307599999999	1312.56201171875	53.70926486573448	0	-5	UCACAUCUCAUCUACCUCCCGp	FLuc_RNA	0	1.05455789203674	148667.234375
2	5442	1635.4100999999998	1640.708618164062	35.337628604048895	0	-4	UCACAUCUCAUCUACCUCCCGp	FLuc_RNA	0	4.175629373647369	136220.53125
2	5454	1638.70518	1312.762329101562	41.186628253805544	0	-5	UCACAUCUCAUCUACCUCCCGp	FLuc_RNA	0	0.785296734942707	127893.8671875
2	5477	1645.87968	1641.211547851562	41.2143715579447	0	-4	UCACAUCUCAUCUACCUCCCGp	FLuc_RNA	0	4.938529457598452	180388.78125
2	5495	1651.20492	1312.364379882812	53.390575630666305	0	-5	UCACAUCUCAUCUACCUCCCGp	FLuc_RNA	0	3.368911387995143	162865.53125
2	5512	1656.6254399999998	1641.209350585938	35.306920093414135	0	-4	UCACAUCUCAUCUACCUCCCGp	FLuc_RNA	0	3.599923563351121	116456.03125
2	5527	1661.0508	1312.5625	53.53503245929228	0	-5	UCACAUCUCAUCUACCUCCCGp	FLuc_RNA	0	1.426392862814909	120333.8828125
2	5561	1671.63012	1312.763793945312	38.10423304079637	0	-5	UCACAUCUCAUCUACCUCCCGp	FLuc_RNA	0	1.900801647277213	101803.6953125
2	5599	1683.25956	1312.565307617188	41.37139217736946	0	-5	UCACAUCUCAUCUACCUCCCGp	FLuc_RNA	0	3.564443945066418	107232.046875
2	5633	1693.74324	1641.209716796875	35.213633308631756	0	-4	UCACAUCUCAUCUACCUCCCGp	FLuc_RNA	0	3.823024545540983	149802.203125
2	5634	1694.01072	1312.76416015625	35.32619271459276	0	-5	UCACAUCUCAUCUACCUCCCGp	FLuc_RNA	0	2.179677875637879	113566.203125
2	5677	1707.6954	1312.566162109375	32.322942907015644	0	-5	UCACAUCUCAUCUACCUCCCGp	FLuc_RNA	0	4.215155143651175	114508.3046875
2	5721	1720.71732	1312.5654296875	50.75480479154214	0	-5	UCACAUCUCAUCUACCUCCCGp	FLuc_RNA	0	3.657402687483921	109557.8984375
2	5759	1732.0747800000001	1312.765747070312	41.45785710014838	0	-5	UCACAUCUCAUCUACCUCCCGp	FLuc_RNA	0	3.388141530389889	88410.921875
2	4432	1359.51552	731.408386230469	127.57840263203171	0	-3	UCCUUUGp	FLuc_RNA	0	2.361618062317593	674986
2	4449	1364.145	1097.614868164062	130.92910533380993	0	-2	UCCUUUGp	FLuc_RNA	0	1.133337198833945	1007369.875
2	4455	1365.77274	738.7353515625	56.43330843386042	0	-3	UCCUUUGp	FLuc_RNA	0	1.88454806839554	1564578.875
2	4493	1376.0823	1097.614990234375	115.78158993979481	0	-2	UCCUUUGp	FLuc_RNA	0	1.244449515200545	804504.5625
2	4516	1382.33826	731.408386230469	131.2631219638737	0	-3	UCCUUUGp	FLuc_RNA	0	2.361618062317593	1443633.5
2	4506	1379.61264	1274.645263671875	143.08341940231355	0	-2	UCUUAAUGp	FLuc_RNA	0	1.501184476747738	705707.5
2	4526	1385.06616	849.096496582031	154.68887801305638	0	-3	UCUUAAUGp	FLuc_RNA	0	2.260602772365857	7570215.5
2	4574	1398.1037999999999	840.762118267044	158.58729953027049	0	-3	UCUUACCGp	FLuc_RNA	0	0.839797410732444	9571784
2	4575	1398.3724200000001	1262.14453125	127.42025219542191	0	-2	UCUUACCGp	FLuc_RNA	0	3.977473476756332	881230.5
2	4616	1409.51064	840.761621343209	174.46737488223326	0	-3	UCUUACCGp	FLuc_RNA	0	1.430129419429515	5534588.5
2	5123	1547.5614	841.425048828125	69.90162274669832	0	-3	UCUUACCGp	FLuc_RNA	0	7.935160036839992	256006.046875
2	5219	1573.8079799999998	841.093200683594	73.1057458480232	0	-3	UCUUACCGp	FLuc_RNA	0	4.842310737513466	215704.25
2	4558	1393.7478	833.095825195313	178.76105343206132	0	-3	UCUUCCCGp	FLuc_RNA	0	2.749850279319358	3357249.5
2	4599	1404.88992	832.7607421875	170.43685473160883	0	-3	UCUUCCCGp	FLuc_RNA	0	1.992569528681871	5159522.5
2	5213	1572.16662	833.100341796875	87.07601713880607	0	-3	UCUUCCCGp	FLuc_RNA	0	8.166957269076361	176035.21875
2	4919	1491.92886	1518.94482421875	135.27100892173016	0	-4	UCUUUAAUUAAAUACAAAGp	FLuc_RNA	0	1.304603984664564	748364.875
2	4932	1495.45968	1214.954467773438	116.47689561964368	0	-5	UCUUUAAUUAAAUACAAAGp	FLuc_RNA	0	1.357009767809245	643125.8125
2	4960	1503.1059	1518.692749023438	97.92087672846138	0	-4	UCUUUAAUUAAAUACAAAGp	FLuc_RNA	0	0.490696787855025	2274941.5
2	4985	1509.9084	1214.75390625	154.92263155287452	0	-5	UCUUUAAUUAAAUACAAAGp	FLuc_RNA	0	1.447060694919766	731331.0625
2	5000	1514.01558	1517.9412280211	139.19225561514085	0	-4	UCUUUAAUUAAAUACAAAGp	FLuc_RNA	0	1.14573074147032	2079035.75
2	5004	1515.09096	1524.187622070312	32.60306461134234	0	-4	UCUUUAAUUAAAUACAAAGp	FLuc_RNA	0	0.087186618334743	336467.9375
2	5025	1520.83104	1214.753051757812	151.00124096991982	0	-5	UCUUUAAUUAAAUACAAAGp	FLuc_RNA	0	0.743982153328088	491879.34375
2	5042	1525.4686199999999	1518.943115234375	112.54243764927423	0	-4	UCUUUAAUUAAAUACAAAGp	FLuc_RNA	0	0.179678318596813	1572488.75
2	5069	1532.82198	1214.954833984375	131.52061723392112	0	-5	UCUUUAAUUAAAUACAAAGp	FLuc_RNA	0	1.658329142349487	316556.21875
2	5084	1536.9289800000001	1518.692626953125	131.4423015324721	0	-4	UCUUUAAUUAAAUACAAAGp	FLuc_RNA	0	0.410344954265137	1411010.375
2	5116	1545.65802	1214.754150390625	76.9994204449252	0	-5	UCUUUAAUUAAAUACAAAGp	FLuc_RNA	0	1.64794027814615	309143
2	5126	1548.39888	1518.443725585938	112.64207652083233	0	-4	UCUUUAAUUAAAUACAAAGp	FLuc_RNA	0	1.685585423159659	980773.875
2	5165	1559.0366999999999	1214.954833984375	63.44526010530756	0	-5	UCUUUAAUUAAAUACAAAGp	FLuc_RNA	0	1.658329142349487	241329.765625
2	5168	1559.8738199999998	1517.941959704251	120.01771882331536	0	-4	UCUUUAAUUAAAUACAAAGp	FLuc_RNA	0	1.627355481965618	866636.8125
2	5205	1569.99126	1214.754516601562	63.58913594415736	0	-5	UCUUUAAUUAAAUACAAAGp	FLuc_RNA	0	1.949259652686392	189117.59375
2	5210	1571.36388	1517.943203495036	112.69867073860512	0	-4	UCUUUAAUUAAAUACAAAGp	FLuc_RNA	0	2.446071087328572	576155.5
2	5251	1582.5903	1518.445068359375	76.89211562315407	0	-4	UCUUUAAUUAAAUACAAAGp	FLuc_RNA	0	2.569455589056415	456467.5625
2	5294	1594.3557600000001	1518.94580078125	87.45627824251643	0	-4	UCUUUAAUUAAAUACAAAGp	FLuc_RNA	0	1.947418650988993	320412.3125
2	5337	1606.12494	1518.695068359375	70.15796427875549	0	-4	UCUUUAAUUAAAUACAAAGp	FLuc_RNA	0	2.017381620076209	289429.46875
2	5376	1616.88246	1518.946166992188	47.47232548075094	0	-4	UCUUUAAUUAAAUACAAAGp	FLuc_RNA	0	2.188474151159987	226938.0625
2	5453	1638.43758	1518.446044921875	38.58267710541335	0	-4	UCUUUAAUUAAAUACAAAGp	FLuc_RNA	0	3.212270255380844	138860.234375
2	4336	1333.41396	945.0947265625	115.43770425099916	0	-2	UCUUUGp	FLuc_RNA	0	1.847523834370054	984287.5625
2	4521	1383.7022399999998	864.096446940939	73.09780902990188	0	-3	UUAAUCAGp	FLuc_RNA	0	1.377576050332906	2196194.25
2	4535	1387.49886	1297.151977539062	59.97933564680979	0	-2	UUAAUCAGp	FLuc_RNA	0	0.170203071310227	466385.3125
2	4538	1388.32776	856.770517831023	166.52327244328666	0	-3	UUAAUCAGp	FLuc_RNA	0	0.237801689948867	8854394
2	4544	1389.9582	1286.159423828125	120.12954012670863	0	-2	UUAAUCAGp	FLuc_RNA	0	1.059015195849821	871247.3125
2	5099	1541.01078	1387.779907226562	60.1229575261531	0	-5	UUACAACACCCCAACAUCUUCGp	FLuc_RNA	0	0.782158568388409	228412.25
2	5142	1552.74996	1387.779174804688	50.60070517394767	0	-5	UUACAACACCCCAACAUCUUCGp	FLuc_RNA	0	0.254623336384797	260748.46875
2	5188	1565.3376600000001	1387.9814453125	63.457698036559314	0	-5	UUACAACACCCCAACAUCUUCGp	FLuc_RNA	0	1.406710497744716	268223.375
2	5309	1598.4837	1387.9833984375	109.09510264075877	0	-5	UUACAACACCCCAACAUCUUCGp	FLuc_RNA	0	2.813471117818506	309344.5
2	5351	1609.98762	1387.982421875	101.60078121613722	0	-5	UUACAACACCCCAACAUCUUCGp	FLuc_RNA	0	2.110090807781611	226628.78125
2	5392	1621.2828	1387.982788085938	87.27074779074908	0	-5	UUACAACACCCCAACAUCUUCGp	FLuc_RNA	0	2.373858424307476	316944.0625
2	5469	1643.64594	1387.78173828125	56.76187931731478	0	-5	UUACAACACCCCAACAUCUUCGp	FLuc_RNA	0	2.100996649969616	200943.390625
2	5505	1654.7089799999999	1387.983642578125	83.82156343830566	0	-5	UUACAACACCCCAACAUCUUCGp	FLuc_RNA	0	2.989316195327729	277367.25
2	5538	1664.88678	1387.783813476562	50.37873373501167	0	-5	UUACAACACCCCAACAUCUUCGp	FLuc_RNA	0	3.595679808535988	225213.296875
2	5607	1685.6946599999999	1387.783081054688	56.92815815496641	0	-5	UUACAACACCCCAACAUCUUCGp	FLuc_RNA	0	3.068144576532376	158504.265625
2	5641	1696.0596	1387.783447265625	41.62441942519074	0	-5	UUACAACACCCCAACAUCUUCGp	FLuc_RNA	0	3.331912192534182	151351.34375
2	4566	1395.9113399999999	958.786315917969	207.5986911116585	0	-3	UUACCUAAGp	FLuc_RNA	0	1.168191850635584	793437.375
2	4588	1401.9018	966.113098144531	86.60363756746783	0	-3	UUACCUAAGp	FLuc_RNA	0	0.613172070137136	2423668.75
2	4596	1404.06288	973.438537597656	76.4117517527238	0	-3	UUACCUAAGp	FLuc_RNA	0	1.341360152946017	746775.875
2	4610	1407.88212	958.785827636719	150.45046839279885	0	-3	UUACCUAAGp	FLuc_RNA	0	0.659278234977887	17046928
2	5547	1667.60166	958.122715643851	53.12423881334719	0	-3	UUACCUAAGp	FLuc_RNA	0	6.695219580790208	123258.34375
2	5639	1695.52938	958.7919921875	34.932693563423754	0	-3	UUACCUAAGp	FLuc_RNA	0	7.084312632340336	109160.75
2	4218	1301.31102	804.090087890625	62.523527235852725	0	-2	UUAUGp	FLuc_RNA	0	5.148709798181315	902088.875
2	4230	1304.57328	815.077087402344	43.37461469350512	0	-2	UUAUGp	FLuc_RNA	0	0.214367663826251	584428.375
2	4262	1313.28546	804.089206439871	65.82247626328653	0	-2	UUAUGp	FLuc_RNA	0	4.053866700447248	584370.5
2	4313	1327.14198	968.091491699219	37.25093239636907	0	-2	UUAUUGp	FLuc_RNA	0	2.008611401459464	219737.546875
2	4564	1395.37722	1053.112915039062	215.97574609132607	0	-3	UUAUUUAUCGp	FLuc_RNA	0	1.394819833946912	1377357.25
2	4571	1397.27484	1060.439208984375	119.95136241089742	0	-3	UUAUUUAUCGp	FLuc_RNA	0	0.426428505689399	1171604.75
2	4582	1400.27178	1068.10107421875	69.94343171971337	0	-3	UUAUUUAUCGp	FLuc_RNA	0	0.520229167143753	843475.125
2	4604	1406.25228	1053.44677734375	199.10248651080457	0	-3	UUAUUUAUCGp	FLuc_RNA	0	0.835767138816057	9246505
2	4612	1408.41624	1060.438842773438	94.29291260049241	0	-3	UUAUUUAUCGp	FLuc_RNA	0	0.079018930581659	1902990
2	4646	1417.66596	1053.116943359375	162.44301852135177	0	-3	UUAUUUAUCGp	FLuc_RNA	0	5.216325165308859	6201002.5
2	4368	1342.11024	869.445556640625	47.143982913404685	0	-3	UUCCAUAGp	FLuc_RNA	0	1.824548038895076	423654.25
2	4864	1476.9493200000002	1177.143310546875	187.1252740185526	0	-4	UUCCAUUCCAUCACGp	FLuc_RNA	0	1.23410929420374	4921336
2	4904	1487.85348	1176.391307596037	199.54181620574798	0	-4	UUCCAUUCCAUCACGp	FLuc_RNA	0	1.669874267180064	3840014.25
2	4946	1499.2984199999999	1176.892578125	220.42473379257086	0	-4	UUCCAUUCCAUCACGp	FLuc_RNA	0	1.324363448426093	2481791
2	4988	1510.7424600000002	1176.892822265625	191.2607840563322	0	-4	UUCCAUUCCAUCACGp	FLuc_RNA	0	1.531675597494552	1551598.75
2	5030	1522.2018	1176.391276661916	187.17051476044855	0	-4	UUCCAUUCCAUCACGp	FLuc_RNA	0	1.643606540917912	1158507.875
2	5073	1533.92334	1176.892822265625	191.21000680052103	0	-4	UUCCAUUCCAUCACGp	FLuc_RNA	0	1.531675597494552	939084.0625
2	5135	1550.8444800000002	1176.893188476562	162.94036751143727	0	-4	UUCCAUUCCAUCACGp	FLuc_RNA	0	1.842643820711092	576477.5625
2	5247	1581.48054	1177.14404296875	123.99900197888286	0	-4	UUCCAUUCCAUCACGp	FLuc_RNA	0	1.856045741409117	384878.53125
2	4638	1415.4733199999998	1249.457885742188	203.0283602986841	0	-3	UUCCAUUUUUUGp	FLuc_RNA	0	0.90883563797625	981100.125
2	4643	1416.83382	936.84326171875	253.99622382422953	0	-4	UUCCAUUUUUUGp	FLuc_RNA	0	0.868607603858321	1089519.25
2	4644	1417.10256	1256.783935546875	108.48251500771904	0	-3	UUCCAUUUUUUGp	FLuc_RNA	0	1.92068095473323	686682.9375
2	4658	1420.92456	942.338684082031	134.59926122298813	0	-4	UUCCAUUUUUUGp	FLuc_RNA	0	0.800673142618297	1237780.75
2	4668	1423.6299	1264.119506835938	104.97986007245835	0	-3	UUCCAUUUUUUGp	FLuc_RNA	0	4.683857872653794	603566.4375
2	4682	1427.4528599999999	1249.460083007812	198.82839680640865	0	-3	UUCCAUUUUUUGp	FLuc_RNA	0	0.848791471343402	6571916
2	4683	1427.7195	936.843994140625	211.5817584467145	0	-4	UUCCAUUUUUUGp	FLuc_RNA	0	1.64977520832373	2538674.75
2	4725	1439.1326999999999	1249.460083007812	207.20036857147073	0	-3	UUCCAUUUUUUGp	FLuc_RNA	0	0.848791471343402	1998246.5
2	4727	1439.66496	937.094665527344	258.4648253711762	0	-4	UUCCAUUUUUUGp	FLuc_RNA	0	1.47131645190977	1067537.375
2	4767	1450.55226	1249.459716796875	186.5938847685164	0	-3	UUCCAUUUUUUGp	FLuc_RNA	0	0.555853620032633	1055699.25
2	4808	1461.71406	1249.461181640625	166.2647620367258	0	-3	UUCCAUUUUUUGp	FLuc_RNA	0	1.727605026730747	568558.75
2	4830	1467.68454	1484.208984375	40.64819324908234	0	-3	UUCCGACCCUGCCGp	FLuc_RNA	0	9.43164926649474	907201.625
2	4912	1490.0246399999999	1112.401733398438	46.49028646080776	0	-4	UUCCGACCCUGCCGp	FLuc_RNA	0	8.071420835155216	605123.875
2	4377	1344.5742599999999	944.599190799415	104.70737356637215	0	-2	UUCCUGp	FLuc_RNA	0	1.882213135848923	1568324
2	4461	1367.4006	944.602172851563	93.60240808550414	0	-2	UUCCUGp	FLuc_RNA	0	1.271367807461642	702916.9375
2	4762	1449.18672	1024.622192382812	211.93605925794753	0	-4	UUUACUACACUCGp	FLuc_RNA	0	0.955606659238382	1836289.25
2	4763	1449.45522	1366.164184570312	207.61889739588455	0	-3	UUUACUACACUCGp	FLuc_RNA	0	0.922086591133503	1027360.4375
2	4802	1460.07978	1024.371337890625	233.11309188245042	0	-4	UUUACUACACUCGp	FLuc_RNA	0	0.940210771893012	2169125
2	4803	1460.3484	1366.498413085938	150.7967186118203	0	-3	UUUACUACACUCGp	FLuc_RNA	0	0.758865096438126	1467245.375
2	4845	1471.78224	1024.623168945312	228.90104187817894	0	-4	UUUACUACACUCGp	FLuc_RNA	0	1.908232703886652	1039166
2	4877	1480.48704	1366.163208007812	120.00478723183829	0	-3	UUUACUACACUCGp	FLuc_RNA	0	0.207617057647301	633571.5625
2	4901	1487.02374	1024.371826171875	175.0137846322462	0	-4	UUUACUACACUCGp	FLuc_RNA	0	1.416523794217147	796969.125
2	4997	1513.17948	1024.371459960938	120.15736018603224	0	-4	UUUACUACACUCGp	FLuc_RNA	0	1.059289027917647	299171.875
2	4672	1424.72526	1178.486572265625	166.56521060022357	0	-3	UUUCCAAAAAGp	FLuc_RNA	0	1.206580666025343	738005.5625
2	4698	1431.78072	1185.480346679688	104.9616659419438	0	-3	UUUCCAAAAAGp	FLuc_RNA	0	0.433538981249803	1602939.875
2	4703	1433.14386	883.364501953125	186.42848872148423	0	-4	UUUCCAAAAAGp	FLuc_RNA	0	1.316358091687081	1273435.125
2	4712	1435.60446	1178.154296875	150.6348580974684	0	-3	UUUCCAAAAAGp	FLuc_RNA	0	0.639511374643072	12450628
2	5432	1632.64572	1388.181274414062	35.22916060281938	0	-5	UUUCCCCCUGGAAGCUCCCUCGp	FLuc_RNA	0	9.018722242692284	254454.6875
2	4426	1357.8879	739.411657037743	56.724538546030345	0	-3	UUUCCCGp	FLuc_RNA	0	3.191195620053384	972054.6875
2	4444	1362.77904	849.423950195313	170.4855250043665	0	-3	UUUUAAUGp	FLuc_RNA	0	1.610989046595523	1902806.25
2	4456	1366.0393800000002	857.084899902344	83.53723595101052	0	-3	UUUUAAUGp	FLuc_RNA	0	0.65070960193067	1429378.875
2	4485	1373.9204399999999	849.423034667969	182.77019792927314	0	-3	UUUUAAUGp	FLuc_RNA	0	0.534442478098118	3935795.75
2	4185	1292.3634599999998	793.575439453125	55.71230327022091	0	-2	UUUUGp	FLuc_RNA	0	0.314483891203981	1369099.25
2	4227	1303.7751	792.572814941406	75.9113603370881	0	-2	UUUUGp	FLuc_RNA	0	0.605809512503019	756373.75
2	4272	1315.9812	792.573945514752	86.53085433079835	0	-2	UUUUGp	FLuc_RNA	0	2.030459706188643	358962.6875
2	4450	1364.4105	841.749694824219	115.96095870877133	0	-3	UUUUUACGp	FLuc_RNA	0	4.264608046128207	991060.75
2	4491	1375.54908	841.419738769531	150.544150344656	0	-3	UUUUUACGp	FLuc_RNA	0	1.071833745393525	3712549

## Sheet: R4_specific
MS	index	RT	precursor m/z	score	rank	charge	sequence	accessions	Curated	precursor error (|ppm|)	precursor intensity
2	4648	1410.55188	1083.481689453125	166.85451209010623	0	-3	AAAACGGAUUc	FLuc_RNA	0	4.354028618394944	238288.46875
2	4686	1421.2344600000001	1083.481689453125	112.7208561209551	0	-3	AAAACGGAUUc	FLuc_RNA	0	4.354028618394944	119503.234375
2	5069	1526.4813000000001	1485.005981445312	90.96508932206191	0	-5	AAAGAAAGGCCCGGCGCCAUUCUc	FLuc_RNA	0	5.252992851297815	357304.3125
2	5124	1541.54808	1495.983764648438	66.63098091184536	0	-5	AAAGAAAGGCCCGGCGCCAUUCUc	FLuc_RNA	0	7.338158611632124	452518.875
2	4986	1503.76368	1456.455078125	69.73431821578093	0	-4	AACAACCGCGAAAAAGUUc	FLuc_RNA	0	2.623319029219636	330638.78125
2	4620	1402.55196	1099.1669921875	127.86394755681663	0	-3	AAGAAGAAAUc	FLuc_RNA	0	9.58313245128998	128333.0703125
2	4657	1412.9398800000001	1099.161499023438	151.0348224728241	0	-3	AAGAAGAAAUc	FLuc_RNA	0	4.588571771954338	239943.6875
2	4695	1423.69368	1099.162841796875	108.9910579078898	0	-3	AAGAAGAAAUc	FLuc_RNA	0	5.809464382146206	116690.4375
2	4856	1468.19742	1204.158203125	72.93228457498172	0	-4	AAUACGACUCACUAUc	FLuc_RNA	0	9.202020845496644	1026535.1875
2	4721	1431.17214	1392.18994140625	73.54961632777758	0	-3	AAUCCAGAAAAUUc	FLuc_RNA	0	1.917087010792278	150686.609375
2	4722	1431.43866	1043.641723632812	124.07934596095602	0	-4	AAUCCAGAAAAUUc	FLuc_RNA	0	3.761090693806654	109324.2421875
2	4760	1441.91382	1391.85693359375	187.0477697451131	0	-3	AAUCCAGAAAAUUc	FLuc_RNA	0	2.954157282471734	397493.625
2	4812	1456.14984	1391.523315429688	83.77893517584997	0	-3	AAUCCAGAAAAUUc	FLuc_RNA	0	3.552816821355052	152171.6875
2	4789	1449.82914	1125.902587890625	135.42803346167838	0	-4	ACAAAAUUCAAAGUc	FLuc_RNA	0	1.474518819301848	283560
2	4832	1461.64146	1125.655151367188	108.77729496781086	0	-4	ACAAAAUUCAAAGUc	FLuc_RNA	0	4.4949079367894	314452.8125
2	4633	1406.32152	986.142259077077	72.87816088812137	0	-3	ACAAGCGAUc	FLuc_RNA	0	9.331157010111458	288982.96875
2	4870	1472.0095199999998	1227.415893554688	139.12405326505376	0	-4	ACACCCGAGGGGGAUc	FLuc_RNA	0	0.846011456689306	515542.84375
2	4911	1483.2276	1227.668212890625	224.62071784508015	0	-4	ACACCCGAGGGGGAUc	FLuc_RNA	0	2.051565190304734	1016269.125
2	4954	1495.02588	1227.667602539062	174.83308743854485	0	-4	ACACCCGAGGGGGAUc	FLuc_RNA	0	1.554605550555199	768159.6875
2	4996	1506.50844	1227.66748046875	162.79190875167717	0	-4	ACACCCGAGGGGGAUc	FLuc_RNA	0	1.455213623049609	597655.0625
2	5038	1517.99634	1227.415893554688	127.86809664203653	0	-4	ACACCCGAGGGGGAUc	FLuc_RNA	0	0.846011456689306	453138.4375
2	5080	1529.49618	1227.92138671875	109.0475904747969	0	-4	ACACCCGAGGGGGAUc	FLuc_RNA	0	3.952862419606539	355354.625
2	5123	1541.27946	1227.416137695312	112.85501587848796	0	-4	ACACCCGAGGGGGAUc	FLuc_RNA	0	1.044795311700486	237226.875
2	5163	1552.26828	1227.16650390625	84.0361038688868	0	-4	ACACCCGAGGGGGAUc	FLuc_RNA	0	2.025863991168718	224059.0625
2	5205	1563.71658	1227.668090820312	66.8617201713386	0	-4	ACACCCGAGGGGGAUc	FLuc_RNA	0	1.952173262058616	180082.46875
2	5248	1575.47388	1227.669311523438	76.82015346442067	0	-4	ACACCCGAGGGGGAUc	FLuc_RNA	0	2.946092541557686	157361.015625
2	5285	1586.38842	1227.669921875	73.5846957329615	0	-4	ACACCCGAGGGGGAUc	FLuc_RNA	0	3.443052180566693	87173.2578125
2	4655	1412.40912	1070.146484375	135.41888551063352	0	-3	ACACGAAAUUc	FLuc_RNA	0	4.574095865291187	156097.6875
2	4634	1406.58942	1067.140625	66.46870170458914	0	-3	ACACUCGGAUc	FLuc_RNA	0	5.239232023224512	115038.625
2	4673	1417.44858	1067.473754882812	119.8625026249306	0	-3	ACACUCGGAUc	FLuc_RNA	0	4.00182219353861	202066.734375
2	4637	1407.48144	938.796142578125	120.14289595679828	0	-3	ACCAACCCUc	FLuc_RNA	0	6.240256977738474	131732.828125
2	4630	1405.42704	834.443603515625	127.76582273653396	0	-3	ACCCCCGUc	FLuc_RNA	0	7.015900861394473	199245.609375
2	4668	1416.12084	834.108154296875	123.98621508575148	0	-3	ACCCCCGUc	FLuc_RNA	0	5.821321141505974	123342.953125
2	4707	1427.20776	834.108154296875	80.243429233277	0	-3	ACCCCCGUc	FLuc_RNA	0	5.821321141505974	114970.9296875
2	4756	1440.79908	1045.636352539062	195.0296036374377	0	-4	ACCGAAAGGUCUUc	FLuc_RNA	0	3.734472976445609	662450.9375
2	4762	1442.4499799999999	1394.180908203125	93.99993488285881	0	-3	ACCGAAAGGUCUUc	FLuc_RNA	0	2.15552842996931	163045.421875
2	4798	1452.3202800000001	1045.385498046875	170.46617917438965	0	-4	ACCGAAAGGUCUUc	FLuc_RNA	0	3.719386308880419	615413.8125
2	4841	1464.08322	1045.38427734375	112.499331291102	0	-4	ACCGAAAGGUCUUc	FLuc_RNA	0	2.552520108905268	376473.875
2	4799	1452.58788	1182.488037109375	73.10981718929114	0	-3	ACCGGAUACCUc	FLuc_RNA	0	0.721818959701307	275393.78125
2	4962	1497.20424	1137.65625	105.09184412897048	0	-4	ACCGGGAAAACGCUc	FLuc_RNA	0	0.268950449909181	347295
2	5002	1508.14842	1137.15576171875	131.18683658315007	0	-4	ACCGGGAAAACGCUc	FLuc_RNA	0	1.313968873195031	557479
2	5046	1520.1778199999999	1137.41015625	123.76972675476017	0	-4	ACCGGGAAAACGCUc	FLuc_RNA	0	4.438837798706601	397632.15625
2	5093	1533.05454	1137.157348632812	97.94840048780311	0	-4	ACCGGGAAAACGCUc	FLuc_RNA	0	2.708554631157375	237556.046875
2	5137	1545.1075799999999	1137.155151367188	80.33028289876295	0	-4	ACCGGGAAAACGCUc	FLuc_RNA	0	0.777589735763134	207766.359375
2	5181	1557.21174	1137.408447265625	90.68960780057697	0	-4	ACCGGGAAAACGCUc	FLuc_RNA	0	2.936976212778317	166591.921875
2	5221	1568.1228	1137.157836914062	66.67363739587988	0	-4	ACCGGGAAAACGCUc	FLuc_RNA	0	3.137657941422598	112243.8828125
2	5261	1579.29576	1137.409545898438	73.43793806320815	0	-4	ACCGGGAAAACGCUc	FLuc_RNA	0	3.902458661274705	84703.8515625
2	4738	1435.85502	1018.11767578125	131.26146735051486	0	-4	ACCUCCCGGUUUUc	FLuc_RNA	0	3.125583742070688	104153.234375
2	4777	1446.58566	1017.866149902344	131.29423201086215	0	-4	ACCUCCCGGUUUUc	FLuc_RNA	0	2.450975551990402	192682.03125
2	4821	1458.6289800000002	1018.117919921875	142.85039374140192	0	-4	ACCUCCCGGUUUUc	FLuc_RNA	0	3.36526154456634	133670.59375
2	4863	1470.10266	1018.1162109375	135.08583375891075	0	-4	ACCUCCCGGUUUUc	FLuc_RNA	0	1.687516927096776	155574.0625
2	4918	1485.1383	1017.865661621094	131.0789697467431	0	-4	ACCUCCCGGUUUUc	FLuc_RNA	0	1.971619946999098	183247.484375
2	4970	1499.37972	1017.867492675781	158.6833457664069	0	-4	ACCUCCCGGUUUUc	FLuc_RNA	0	3.769203465270053	204954.90625
2	5006	1509.2216400000002	1357.48828125	90.82316766023355	0	-3	ACCUCCCGGUUUUc	FLuc_RNA	0	0.72503125517497	184250.4375
2	5021	1513.3413600000001	1017.864501953125	146.749401745357	0	-4	ACCUCCCGGUUUUc	FLuc_RNA	0	0.833150384921534	229998.65625
2	5062	1524.56958	1017.865600585938	116.32863811466972	0	-4	ACCUCCCGGUUUUc	FLuc_RNA	0	1.911700496598402	108029.03125
2	4700	1425.28968	1198.169189453125	101.76284695472563	0	-3	ACGACAAGGAUc	FLuc_RNA	0	3.681441917402031	159105.375
2	4742	1436.97198	1198.168212890625	108.89698277874102	0	-3	ACGACAAGGAUc	FLuc_RNA	0	2.866850767355965	214353.71875
2	4823	1459.16508	1351.167236328125	97.93815263241662	0	-4	ACGAUCCCUUCAGGAUUc	FLuc_RNA	0	1.105081113183344	188346.71875
2	4862	1469.83614	1350.416241974397	190.9139756743824	0	-4	ACGAUCCCUUCAGGAUUc	FLuc_RNA	0	2.230927741052475	2331449.5
2	4866	1470.9056400000002	1080.533081054688	101.67221036368527	0	-5	ACGAUCCCUUCAGGAUUc	FLuc_RNA	0	2.416654661500383	276668.28125
2	4904	1481.31636	1350.417174285993	139.14712306354693	0	-4	ACGAUCCCUUCAGGAUUc	FLuc_RNA	0	2.920674994876154	1026880.5
2	4948	1493.38326	1351.168090820312	108.84477117856687	0	-4	ACGAUCCCUUCAGGAUUc	FLuc_RNA	0	1.737255637198792	507416.8125
2	4993	1505.67396	1350.915649414062	97.9677483918302	0	-4	ACGAUCCCUUCAGGAUUc	FLuc_RNA	0	0.551540774083803	203843.203125
2	4650	1411.0812600000002	978.801147460938	174.5390489267509	0	-3	ACGCGGAAUc	FLuc_RNA	0	4.818297251068374	437894.78125
2	4688	1421.76384	978.801086425781	158.63555364130778	0	-3	ACGCGGAAUc	FLuc_RNA	0	4.755982730398492	408969.0625
2	4727	1432.8206400000001	978.7998046875	150.73154223681857	0	-3	ACGCGGAAUc	FLuc_RNA	0	3.447377812890263	322504.40625
2	4772	1445.2059	978.800354003906	146.9620403807399	0	-3	ACGCGGAAUc	FLuc_RNA	0	4.008208491645494	274833.75
2	4817	1457.52588	978.798461914063	139.25217250334595	0	-3	ACGCGGAAUc	FLuc_RNA	0	2.076458375640711	214669.140625
2	4877	1473.91338	978.79833984375	80.10362027638007	0	-3	ACGCGGAAUc	FLuc_RNA	0	1.951829335384265	100549.875
2	4956	1495.56198	1302.165405273438	112.4091370579498	0	-4	AGGCUGGAGCCUCGGUc	FLuc_RNA	0	1.765315054476542	572613.125
2	4997	1506.77604	1302.1640625	87.21764770552775	0	-4	AGGCUGGAGCCUCGGUc	FLuc_RNA	0	0.734726907109661	415207.75
2	4659	1413.47028	1046.463500976562	154.63900825112216	0	-3	GAACUCCUCUc	FLuc_RNA	0	4.910833249600425	321361.46875
2	4697	1424.22444	1046.463256835938	170.4087543684342	0	-3	GAACUCCUCUc	FLuc_RNA	0	4.677681350461874	273027.40625
2	4737	1435.5883800000001	1046.462036132812	158.39700082609693	0	-3	GAACUCCUCUc	FLuc_RNA	0	3.511921849557769	273938.09375
2	4884	1475.81964	1046.126953125	76.45213835954895	0	-3	GAACUCCUCUc	FLuc_RNA	0	2.908945620850042	194443.703125
2	4808	1455.07812	1216.502197265625	162.42480704280865	0	-3	GAAGAGGAGCUc	FLuc_RNA	0	3.985098708314812	559984.625
2	4882	1475.2854	1216.835205078125	142.8690129306651	0	-3	GAAGAGGAGCUc	FLuc_RNA	0	2.799230437992975	748293.125
2	4928	1487.8859400000001	1216.499877929688	104.82958003558866	0	-3	GAAGAGGAGCUc	FLuc_RNA	0	2.080107223757639	276265
2	4975	1500.75294	1216.8359375	101.32506757654998	0	-3	GAAGAGGAGCUc	FLuc_RNA	0	3.400806696392138	285151.59375
2	4790	1450.09776	1318.841674804688	80.23492733370404	0	-3	GAAGCGAAGGUUc	FLuc_RNA	0	1.093475797581458	189606.65625
2	4698	1424.49306	1289.511352539062	66.6988274000956	0	-3	GACAAAACAAUUc	FLuc_RNA	0	1.099268009100264	109000.7109375
2	4732	1434.20352	966.8828125	66.79420720773439	0	-4	GACAAAACAAUUc	FLuc_RNA	0	2.25384593055179	98558.875
2	4736	1435.32084	1289.847534179688	131.40863453872439	0	-3	GACAAAACAAUUc	FLuc_RNA	0	2.440185033164103	303450.21875
2	4778	1446.85446	1289.512939453125	98.09987626443463	0	-3	GACAAAACAAUUc	FLuc_RNA	0	2.329259691841958	191986.109375
2	4682	1420.17456	976.129699707031	120.09440580941688	0	-3	GACGCCGGUc	FLuc_RNA	0	5.505360164871228	102013.765625
2	4725	1432.29114	976.128051757813	108.98523745687228	0	-3	GACGCCGGUc	FLuc_RNA	0	3.818265538159079	144957.265625
2	4967	1498.5757199999998	1494.68603515625	66.79335027488794	0	-4	GACGGAAAAAGAGAUCGUc	FLuc_RNA	0	9.6597379244846	283814.96875
2	4814	1456.7241000000001	1204.15966796875	93.69690521416494	0	-4	GAGACUACAUCAGCUc	FLuc_RNA	0	3.129109342240057	1074072.75
2	4705	1426.62078	1297.853393554688	147.008396259581	0	-3	GCAAAAAAAAUUc	FLuc_RNA	0	4.054368391160677	215148.734375
2	4713	1428.87042	973.137878417969	73.3104313343699	0	-4	GCAAAAAAAAUUc	FLuc_RNA	0	3.697325338385993	152856.859375
2	4745	1437.8214600000001	1297.516723632812	211.86691141404978	0	-3	GCAAAAAAAAUUc	FLuc_RNA	0	2.345592903239192	460976.46875
2	4786	1449.02628	1297.847534179688	146.78758113378476	0	-3	GCAAAAAAAAUUc	FLuc_RNA	0	0.459139478731999	487344.28125
2	4674	1417.7172	1282.168090820312	120.07392754687709	0	-3	GCAAAAAAUUUUc	FLuc_RNA	0	4.591569219249944	142570.375
2	4711	1428.3359999999998	1282.167114257812	162.4961898178157	0	-3	GCAAAAAAUUUUc	FLuc_RNA	0	3.830315838552414	222634.609375
2	4750	1439.1535800000001	1282.169189453125	90.82060120733071	0	-3	GCAAAAAAUUUUc	FLuc_RNA	0	5.447979272889152	135672.75
2	4563	1383.81528	847.781372070313	119.87811876702723	0	-3	GCACCCGUc	FLuc_RNA	0	9.7176973555745	219384.078125
2	4780	1447.38366	963.122985839844	127.1776479921101	0	-4	GCCAGAGAUCCUc	FLuc_RNA	0	0.337749035504614	405914.125
2	4793	1450.9417799999999	1284.501220703125	158.48568248298702	0	-3	GCCAGAGAUCCUc	FLuc_RNA	0	0.814739017785624	374663.25
2	4820	1458.36234	963.122924804688	127.12884089047633	0	-4	GCCAGAGAUCCUc	FLuc_RNA	0	0.401087894858992	302842.09375
2	4833	1461.91056	1284.501586914062	123.62334285663866	0	-3	GCCAGAGAUCCUc	FLuc_RNA	0	1.099763885588191	611898.5
2	4889	1477.1941199999999	1284.168212890625	87.09928510821736	0	-3	GCCAGAGAUCCUc	FLuc_RNA	0	1.938460051254953	382359.96875
2	4847	1465.72182	1355.164794921875	69.91685005734861	0	-4	GCGUCAGAUUCUCGCAUc	FLuc_RNA	0	0.238664427219574	277434.40625
2	4887	1476.6580199999999	1355.168212890625	87.23134249919786	0	-4	GCGUCAGAUUCUCGCAUc	FLuc_RNA	0	2.759903794068086	328463.84375
2	4652	1411.61064	970.464050292969	154.53223835467475	0	-3	GGAACCGCUc	FLuc_RNA	0	5.989046365277809	319778.46875
2	4692	1422.89658	970.796569824219	131.17719452825148	0	-3	GGAACCGCUc	FLuc_RNA	0	4.000214715661664	213400.578125
2	4733	1434.4701	970.460510253906	80.17786472445083	0	-3	GGAACCGCUc	FLuc_RNA	0	2.345027064809123	104272.109375
2	5081	1529.76468	1466.461181640625	83.66225623097918	0	-4	GGAAGACGCCAAAAACAUc	FLuc_RNA	0	2.423045654658874	229443.484375
2	5122	1541.0118599999998	1466.712646484375	79.96195239774013	0	-4	GGAAGACGCCAAAAACAUc	FLuc_RNA	0	2.849869101165029	325549.46875
2	5165	1552.8055200000001	1466.711547851562	83.59084253660248	0	-4	GGAAGACGCCAAAAACAUc	FLuc_RNA	0	2.100952704791974	348735.15625
2	5206	1563.9852	1466.460571289062	76.45007739610465	0	-4	GGAAGACGCCAAAAACAUc	FLuc_RNA	0	2.006980989869402	256960.390625
2	5247	1575.2064	1466.71435546875	79.88160697350274	0	-4	GGAAGACGCCAAAAACAUc	FLuc_RNA	0	4.014850161707572	203123.46875
2	4720	1430.9034	1182.48876953125	104.43074720241762	0	-3	GGACAUCACGUc	FLuc_RNA	0	2.938637732507754	583759.5625
2	4729	1433.3548799999999	1203.502807617188	108.67487595131094	0	-3	GGAGAGCAACUc	FLuc_RNA	0	5.309288360331228	198514.890625
2	4771	1444.9392	1203.501831054688	150.5886124511542	0	-3	GGAGAGCAACUc	FLuc_RNA	0	4.498303933709273	306268.3125
2	4858	1468.7328	1296.658569335938	123.52396661507194	0	-4	GGAGCCUCGGUGGCCUc	FLuc_RNA	0	2.625490769843832	670345.3125
2	4899	1479.9416999999999	1296.162719726562	138.78335684768757	0	-4	GGAGCCUCGGUGGCCUc	FLuc_RNA	0	1.868097267174839	590498.5625
2	4942	1491.74052	1295.65992146321	105.04066741145375	0	-4	GGAGCCUCGGUGGCCUc	FLuc_RNA	0	1.003859477413689	466297
2	4985	1503.49506	1296.164184570312	83.51749274027779	0	-4	GGAGCCUCGGUGGCCUc	FLuc_RNA	0	2.997578991627513	333753.4375
2	4666	1415.59248	1093.81787109375	105.03984756020768	0	-3	GGCAGAAGCUc	FLuc_RNA	0	5.144625602039979	121336.8203125
2	4703	1426.08654	1093.817016601562	170.48012048979697	0	-3	GGCAGAAGCUc	FLuc_RNA	0	4.363900295593159	308796.65625
2	4740	1436.43762	1094.151245117188	135.01164741688387	0	-3	GGCAGAAGCUc	FLuc_RNA	0	4.160062910134838	216648.359375
2	4890	1477.46172	1056.47119140625	123.6090401967358	0	-3	GGCCCCCGCUc	FLuc_RNA	0	5.265814573720071	181722.65625
2	4931	1488.7239	1056.136108398438	135.28532086441837	0	-3	GGCCCCCGCUc	FLuc_RNA	0	4.668546342415768	186667.15625
2	4782	1447.91676	1027.3779296875	158.86831559176704	0	-4	GGCCCUUCCGCAUc	FLuc_RNA	0	4.617493799750188	259925.5625
2	4800	1452.8565	1370.16796875	94.37524509334047	0	-3	GGCCCUUCCGCAUc	FLuc_RNA	0	0.948460616629749	196742.875
2	4826	1460.0014800000001	1027.627075195312	166.6999295138268	0	-4	GGCCCUUCCGCAUc	FLuc_RNA	0	2.970618148032853	571275.9375
2	4869	1471.74192	1027.3740234375	166.74254908354146	0	-4	GGCCCUUCCGCAUc	FLuc_RNA	0	0.81811877565364	605785.5
2	4912	1483.4941800000001	1027.623901367188	158.7902764632594	0	-4	GGCCCUUCCGCAUc	FLuc_RNA	0	0.116374058160981	362005.3125
2	4923	1486.5129	1370.179443359375	76.6048528348254	0	-3	GGCCCUUCCGCAUc	FLuc_RNA	0	9.318958716592451	240994.609375
2	4964	1497.73776	1027.627319335938	139.31966408645187	0	-4	GGCCCUUCCGCAUc	FLuc_RNA	0	3.208079087923498	314473.9375
2	5027	1514.9801400000001	1027.875610351562	147.07545375263186	0	-4	GGCCCUUCCGCAUc	FLuc_RNA	0	0.730090149463891	206098.25
2	5070	1526.74794	1027.627319335938	109.05369310500008	0	-4	GGCCCUUCCGCAUc	FLuc_RNA	0	3.208079087923498	152345.203125
2	5167	1553.34066	1027.6259765625	91.0348205712888	0	-4	GGCCCUUCCGCAUc	FLuc_RNA	0	1.902043922948004	106177.734375
2	5216	1566.7459199999998	1027.375732421875	70.08404190193458	0	-4	GGCCCUUCCGCAUc	FLuc_RNA	0	2.48034534869588	122150.5078125
2	4810	1455.61326	1282.15966796875	131.18697783920555	0	-4	GGGCAUUUCGCAGCCUc	FLuc_RNA	0	3.48473113512273	437624.90625
2	4850	1466.55954	1281.906744526889	138.90788341206775	0	-4	GGGCAUUUCGCAGCCUc	FLuc_RNA	0	1.86004801433196	971379.8125
2	4892	1478.0313600000002	1282.660400390625	112.47536934878276	0	-4	GGGCAUUUCGCAGCCUc	FLuc_RNA	0	2.748271766212918	407383.25
2	4932	1488.99168	1282.659912109375	83.52694484802406	0	-4	GGGCAUUUCGCAGCCUc	FLuc_RNA	0	2.367742207182175	180817.75
2	4661	1414.26552	981.788879394531	112.6255624341036	0	-3	GGGCGCGUUc	FLuc_RNA	0	5.00139203623178	151414.4375
2	4701	1425.55632	981.787902832031	116.35532227225748	0	-3	GGGCGCGUUc	FLuc_RNA	0	4.007391578047304	163073.25
2	4741	1436.7045	981.787292480469	101.73071554393825	0	-3	GGGCGCGUUc	FLuc_RNA	0	3.386141292299164	175749.9375
2	4781	1447.6503	981.451965332031	105.369053811405	0	-3	GGGCGCGUUc	FLuc_RNA	0	2.494971475513013	133806.09375
2	4871	1472.27616	981.454040527344	73.61120503350357	0	-3	GGGCGCGUUc	FLuc_RNA	0	4.60722244977218	138604
2	4646	1410.02154	963.123107910156	162.43912560748828	0	-3	GGGCUCACUc	FLuc_RNA	0	6.394721533580235	315061.21875
2	4684	1420.70406	962.787353515625	154.49614220412943	0	-3	GGGCUCACUc	FLuc_RNA	0	5.042993208572355	328869.3125
2	4724	1432.02426	963.121032714844	135.04066661411198	0	-3	GGGCUCACUc	FLuc_RNA	0	4.241559736935405	234235.34375
2	4927	1487.6182800000001	963.121459960938	69.71289426097425	0	-3	GGGCUCACUc	FLuc_RNA	0	4.684857754178493	104528.125
2	4895	1478.83524	1212.15478515625	83.75568566199787	0	-4	GGGCUCACUGAGACUc	FLuc_RNA	0	1.178571304042171	221854.609375
2	5030	1515.78486	1284.906127929688	69.77789560470895	0	-4	GGUUCCUGGAACAAUUc	FLuc_RNA	0	0.645297699890957	347929.46875
2	5083	1530.30216	1284.907104492188	70.03136229666258	0	-4	GGUUCCUGGAACAAUUc	FLuc_RNA	0	0.114429202649986	285280.4375
2	4752	1439.73432	972.880249023438	101.31289882806162	0	-4	GUCAGAGGACCUc	FLuc_RNA	0	6.408415355051242	258471.921875
2	4794	1451.20824	972.877319335938	174.52763698748024	0	-4	GUCAGAGGACCUc	FLuc_RNA	0	3.399380964265118	271694.8125
2	4842	1464.34968	973.125610351563	105.08919662410015	0	-4	GUCAGAGGACCUc	FLuc_RNA	0	0.782686065343243	195769.234375
2	5051	1521.5547000000001	1663.383666992188	66.74742604374667	0	-5	GUUCCAUUCCAUCACGGUUUUGGAAUc	FLuc_RNA	0	9.056197563262288	907196.1875

## Sheet: R4_unspecific
MS	index	RT	precursor m/z	score	rank	charge	sequence	accessions	Curated	precursor error (|ppm|)	precursor intensity
2	4648	1410.55188	1083.481689453125	166.85451209010623	0	-3	AAAACGGAUUc	FLuc_RNA	0	4.354028618394944	238288.46875
2	4686	1421.2344600000001	1083.481689453125	112.7208561209551	0	-3	AAAACGGAUUc	FLuc_RNA	0	4.354028618394944	119503.234375
2	4613	1400.1823200000001	1083.490478515625	76.740807641629	0	-3	AAAAGCAUAUc	FLuc_RNA	0	3.784759584583688	113919.8125
2	4595	1393.96974	981.484252929688	69.66386333867754	0	-3	AACAAAUAGc	FLuc_RNA	0	6.441815894394265	117667.9921875
2	4620	1402.55196	1099.1669921875	127.86394755681663	0	-3	AAGAAGAAAUc	FLuc_RNA	0	9.58313245128998	128333.0703125
2	4657	1412.9398800000001	1099.161499023438	151.0348224728241	0	-3	AAGAAGAAAUc	FLuc_RNA	0	4.588571771954338	239943.6875
2	4695	1423.69368	1099.162841796875	108.9910579078898	0	-3	AAGAAGAAAUc	FLuc_RNA	0	5.809464382146206	116690.4375
2	4621	1402.8194400000002	1046.46923828125	72.74924950685372	0	-3	AAGCUCCCUCc	FLuc_RNA	0	4.235085938875529	127307.328125
2	4655	1412.40912	1070.146484375	135.41888551063352	0	-3	ACACGAAAUUc	FLuc_RNA	0	4.574095865291187	156097.6875
2	4634	1406.58942	1067.140625	66.46870170458914	0	-3	ACACUCGGAUc	FLuc_RNA	0	5.239232023224512	115038.625
2	4673	1417.44858	1067.473754882812	119.8625026249306	0	-3	ACACUCGGAUc	FLuc_RNA	0	4.00182219353861	202066.734375
2	4637	1407.48144	938.796142578125	120.14289595679828	0	-3	ACCAACCCUc	FLuc_RNA	0	6.240256977738474	131732.828125
2	4556	1381.3947	732.103351160683	83.36091622667068	0	-3	ACCCCCCc	FLuc_RNA	0	9.16019889584488	139040.6875
2	4630	1405.42704	834.443603515625	127.76582273653396	0	-3	ACCCCCGUc	FLuc_RNA	0	7.015900861394473	199245.609375
2	4668	1416.12084	834.108154296875	123.98621508575148	0	-3	ACCCCCGUc	FLuc_RNA	0	5.821321141505974	123342.953125
2	4707	1427.20776	834.108154296875	80.243429233277	0	-3	ACCCCCGUc	FLuc_RNA	0	5.821321141505974	114970.9296875
2	4602	1396.4257200000002	986.147358459888	101.7141111836617	0	-3	ACCGAAAGGc	FLuc_RNA	0	9.768549710859457	143181.390625
2	4633	1406.32152	986.142259077077	127.62281040915808	0	-3	ACCGAAAGGc	FLuc_RNA	0	4.602760639783215	288982.96875
2	4670	1416.65022	986.474243164063	87.24330672476296	0	-3	ACCGAAAGGc	FLuc_RNA	0	2.103101892402333	150286.875
2	4718	1430.3169	1184.831298828125	119.7621243298589	0	-3	ACCGGAAAACUc	FLuc_RNA	0	1.607329479026962	311479.4375
2	4761	1442.18142	1184.831909179688	90.45098965985326	0	-3	ACCGGAAAACUc	FLuc_RNA	0	2.122175890606695	249847.4375
2	4822	1458.8964600000002	1184.82763671875	69.66447903010021	0	-3	ACCGGAAAACUc	FLuc_RNA	0	1.481748988149899	166304.84375
2	4653	1411.87878	949.457641601563	94.41832848636386	0	-3	ACCUCCCGGc	FLuc_RNA	0	4.299268019816368	109503.859375
2	4693	1423.16334	949.457824707031	73.0463075070299	0	-3	ACCUCCCGGc	FLuc_RNA	0	4.49198497993513	94679.5859375
2	4716	1429.78362	1051.464111328125	66.58740769277586	0	-3	ACCUCCCGGUc	FLuc_RNA	0	2.014596921686576	77530.6640625
2	4755	1440.5313	1051.131103515625	66.46047645204494	0	-3	ACCUCCCGGUc	FLuc_RNA	0	3.386854618430579	132494.984375
2	4700	1425.28968	1198.169189453125	101.76284695472563	0	-3	ACGACAAGGAUc	FLuc_RNA	0	3.681441917402031	159105.375
2	4742	1436.97198	1198.168212890625	108.89698277874102	0	-3	ACGACAAGGAUc	FLuc_RNA	0	2.866850767355965	214353.71875
2	4650	1411.0812600000002	978.801147460938	174.5390489267509	0	-3	ACGCGGAAUc	FLuc_RNA	0	4.818297250913614	437894.78125
2	4688	1421.76384	978.801086425781	158.63555364130778	0	-3	ACGCGGAAUc	FLuc_RNA	0	4.755982730243733	408969.0625
2	4727	1432.8206400000001	978.7998046875	150.73154223681857	0	-3	ACGCGGAAUc	FLuc_RNA	0	3.447377812735503	322504.40625
2	4772	1445.2059	978.800354003906	146.9620403807399	0	-3	ACGCGGAAUc	FLuc_RNA	0	4.008208491490733	274833.75
2	4817	1457.52588	978.798461914063	139.25217250334595	0	-3	ACGCGGAAUc	FLuc_RNA	0	2.07645837548595	214669.140625
2	4877	1473.91338	978.79833984375	80.10362027638007	0	-3	ACGCGGAAUc	FLuc_RNA	0	1.951829335229505	100549.875
2	4617	1401.5132999999998	1070.153564453125	73.41126884809603	0	-3	CAAAACAAUUc	FLuc_RNA	0	2.394850095969724	108491.3125
2	4626	1404.37032	1059.803833007812	90.82258835509124	0	-3	CAUUCCGGAUc	FLuc_RNA	0	9.51623703933094	101432.0703125
2	4663	1414.79586	1059.799926757812	123.7067262420824	0	-3	CAUUCCGGAUc	FLuc_RNA	0	5.832716856363062	126407.796875
2	4709	1427.74506	1059.79833984375	90.83596109975505	0	-3	CAUUCCGGAUc	FLuc_RNA	0	4.33628678246118	97503.2421875
2	4563	1383.81528	847.781372070313	123.47085770979763	0	-3	CGACCGCUc	FLuc_RNA	0	9.7176973555745	219384.078125
2	4615	1400.97918	978.473266601563	76.09961939666425	0	-3	CGACGCAAGc	FLuc_RNA	0	4.94702612689541	136292.625
2	4690	1422.29856	1175.150512695312	87.23471793695425	0	-3	CUUCCAGGGAUc	FLuc_RNA	0	5.535970000041797	138538.53125
2	4730	1433.62272	1175.1484375	69.68080002757449	0	-3	CUUCCAGGGAUc	FLuc_RNA	0	3.770571088073121	142131.0625
2	4659	1413.47028	1046.463500976562	154.63900825112216	0	-3	GAACUCCUCUc	FLuc_RNA	0	4.910833249745185	321361.46875
2	4697	1424.22444	1046.463256835938	170.4087543684342	0	-3	GAACUCCUCUc	FLuc_RNA	0	4.677681350606634	273027.40625
2	4737	1435.5883800000001	1046.462036132812	158.39700082609693	0	-3	GAACUCCUCUc	FLuc_RNA	0	3.511921849702529	273938.09375
2	4884	1475.81964	1046.126953125	76.45213835954895	0	-3	GAACUCCUCUc	FLuc_RNA	0	2.908945620994802	194443.703125
2	4808	1455.07812	1216.502197265625	162.42480704280865	0	-3	GAAGAGGAGCUc	FLuc_RNA	0	3.985098708314812	559984.625
2	4882	1475.2854	1216.835205078125	142.8690129306651	0	-3	GAAGAGGAGCUc	FLuc_RNA	0	2.799230437992975	748293.125
2	4928	1487.8859400000001	1216.499877929688	104.82958003558866	0	-3	GAAGAGGAGCUc	FLuc_RNA	0	2.080107223757639	276265
2	4975	1500.75294	1216.8359375	101.32506757654998	0	-3	GAAGAGGAGCUc	FLuc_RNA	0	3.400806696392138	285151.59375
2	4708	1427.47716	1115.1611328125	105.1093416124512	0	-3	GAAGCGAAGGc	FLuc_RNA	0	2.975487300148357	131502.296875
2	4746	1438.08912	1114.82666015625	174.6213495728838	0	-3	GAAGCGAAGGc	FLuc_RNA	0	2.956622466527785	350342.03125
2	4787	1449.29388	1114.82666015625	135.24024563194868	0	-3	GAAGCGAAGGc	FLuc_RNA	0	2.956622466527785	243874.625
2	4840	1463.81658	1115.159545898438	112.29827881117482	0	-3	GAAGCGAAGGc	FLuc_RNA	0	1.552879064756661	216739.53125
2	4881	1475.01786	1114.825561523438	66.72136260132494	0	-3	GAAGCGAAGGc	FLuc_RNA	0	1.971739842151276	89309.015625
2	4767	1443.82908	1216.838012695312	90.59026717819555	0	-3	GAAGCGAAGGUc	FLuc_RNA	0	5.105272761482923	156965.3125
2	4532	1373.39886	847.781616210938	69.83941284698685	0	-3	GACCAUCUc	FLuc_RNA	0	6.531516157242635	97176.2734375
2	4682	1420.17456	976.129699707031	120.09440580941688	0	-3	GACGCCGGUc	FLuc_RNA	0	5.505360164716044	102013.765625
2	4725	1432.29114	976.128051757813	108.98523745687228	0	-3	GACGCCGGUc	FLuc_RNA	0	3.818265538003895	144957.265625
2	4652	1411.61064	970.464050292969	154.53223835467475	0	-3	GGAACCGCUc	FLuc_RNA	0	5.989046365277809	319778.46875
2	4692	1422.89658	970.796569824219	131.17719452825148	0	-3	GGAACCGCUc	FLuc_RNA	0	4.000214715661664	213400.578125
2	4733	1434.4701	970.460510253906	80.17786472445083	0	-3	GGAACCGCUc	FLuc_RNA	0	2.345027064809123	104272.109375
2	4671	1416.9183600000001	1080.480834960938	97.86398016223004	0	-3	GGACAUCACGc	FLuc_RNA	0	3.678722573184308	132939.953125
2	4729	1433.3548799999999	1203.502807617188	108.67487595131094	0	-3	GGAGAGCAACUc	FLuc_RNA	0	5.309288360331228	198514.890625
2	4771	1444.9392	1203.501831054688	150.5886124511542	0	-3	GGAGAGCAACUc	FLuc_RNA	0	4.498303933709273	306268.3125
2	4666	1415.59248	1093.81787109375	105.03984756020768	0	-3	GGCAGAAGCUc	FLuc_RNA	0	5.144625602039979	121336.8203125
2	4703	1426.08654	1093.817016601562	170.48012048979697	0	-3	GGCAGAAGCUc	FLuc_RNA	0	4.363900295593159	308796.65625
2	4740	1436.43762	1094.151245117188	135.01164741688387	0	-3	GGCAGAAGCUc	FLuc_RNA	0	4.160062910134838	216648.359375
2	4890	1477.46172	1056.47119140625	123.6090401967358	0	-3	GGCCCCCGCUc	FLuc_RNA	0	5.265814573720071	181722.65625
2	4931	1488.7239	1056.136108398438	135.28532086441837	0	-3	GGCCCCCGCUc	FLuc_RNA	0	4.668546342415768	186667.15625
2	4628	1404.89868	777.439147949219	94.31809778431655	0	-3	GGGCGCGc	FLuc_RNA	0	8.354803777648204	125852.6796875
2	4704	1426.35216	777.436706542969	97.89531827653694	0	-3	GGGCGCGc	FLuc_RNA	0	5.218522884198434	118804.8828125
2	4749	1438.8849599999999	777.769470214844	87.04762968411637	0	-3	GGGCGCGc	FLuc_RNA	0	3.050159366170248	108317.84375
2	4818	1457.7915	777.4345703125	66.66752575479754	0	-3	GGGCGCGc	FLuc_RNA	0	2.474277102040433	81128.4375
2	4661	1414.26552	981.788879394531	112.6255624341036	0	-3	GGGCGCGUUc	FLuc_RNA	0	5.00139203623178	151414.4375
2	4701	1425.55632	981.787902832031	116.35532227225748	0	-3	GGGCGCGUUc	FLuc_RNA	0	4.007391578047304	163073.25
2	4741	1436.7045	981.787292480469	101.73071554393825	0	-3	GGGCGCGUUc	FLuc_RNA	0	3.386141292299164	175749.9375
2	4781	1447.6503	981.451965332031	105.369053811405	0	-3	GGGCGCGUUc	FLuc_RNA	0	2.494971475513013	133806.09375
2	4871	1472.27616	981.454040527344	73.61120503350357	0	-3	GGGCGCGUUc	FLuc_RNA	0	4.60722244977218	138604
2	4665	1415.3241	777.437194824219	101.43462393172142	0	-3	GGGCGGCc	FLuc_RNA	0	5.845779062888388	115702.1171875
2	4646	1410.02154	963.123107910156	162.43912560748828	0	-3	GGGCUCACUc	FLuc_RNA	0	6.394721533580235	315061.21875
2	4684	1420.70406	962.787353515625	154.49614220412943	0	-3	GGGCUCACUc	FLuc_RNA	0	5.042993208572355	328869.3125
2	4724	1432.02426	963.121032714844	135.04066661411198	0	-3	GGGCUCACUc	FLuc_RNA	0	4.241559736935405	234235.34375
2	4927	1487.6182800000001	963.121459960938	69.71289426097425	0	-3	GGGCUCACUc	FLuc_RNA	0	4.684857754178493	104528.125
2	4720	1430.9034	1182.48876953125	158.3389208726211	0	-3	UCAGAGGACCUc	FLuc_RNA	0	2.938637732507754	583759.5625
2	4759	1441.6452	1182.488647460938	134.89798610434852	0	-3	UCAGAGGACCUc	FLuc_RNA	0	2.835464445490197	422762.5
2	4799	1452.58788	1182.488037109375	119.75330076758637	0	-3	UCAGAGGACCUc	FLuc_RNA	0	2.319598008096309	275393.78125
2	4846	1465.4532	1182.1513671875	80.07323800049524	0	-3	UCAGAGGACCUc	FLuc_RNA	0	0.444692835121992	214967.59375
2	4597	1394.5035	1062.481689453125	76.54672935671563	0	-3	UCAUCAAAAUc	FLuc_RNA	0	6.065077985767065	120630.96875
2	4510	1366.03578	958.783203125	97.3874707805142	0	-3	UUUUAAUGAc	FLuc_RNA	0	4.668571255093888	185211.90625
2	4478	1355.7227400000002	958.784423828125	93.76229725020947	0	-3	UUUUGGCAAc	FLuc_RNA	0	9.024119359414795	151377.359375
2	4541	1376.45064	958.784545898438	79.83383954160347	0	-3	UUUUGGCAAc	FLuc_RNA	0	9.151393379910164	128721.3671875

## Sheet: CE5_specific
MS	index	RT	precursor m/z	score	rank	charge	sequence	accessions	Curated	precursor error (|ppm|)	precursor intensity
2	4826	1486.23072	1380.444091796875	139.26815673914663	0	-4	UAACAACCGCGAAAAAGc	FLuc_RNA	0	1.821404823045449	5559545
2	4866	1497.15792	1380.19580078125	154.8834123832018	0	-4	UAACAACCGCGAAAAAGc	FLuc_RNA	0	0.023812315062971	8509484
2	4908	1508.62062	1380.195678710938	170.80106205290883	0	-4	UAACAACCGCGAAAAAGc	FLuc_RNA	0	0.064599498647898	5120501.5
2	4950	1520.09814	1380.197021484375	166.8402168489441	0	-4	UAACAACCGCGAAAAAGc	FLuc_RNA	0	0.907930455465266	3739101.75
2	4992	1531.58394	1380.19873046875	166.76496217851502	0	-4	UAACAACCGCGAAAAAGc	FLuc_RNA	0	2.145695852028478	2513862.75
2	5034	1543.08738	1380.19677734375	154.76544776922827	0	-4	UAACAACCGCGAAAAAGc	FLuc_RNA	0	0.731106827384807	1610241.875
2	5076	1554.59022	1380.197143554688	154.84114678742904	0	-4	UAACAACCGCGAAAAAGc	FLuc_RNA	0	0.996342269834855	1350092.125
2	5118	1566.09276	1380.444702148438	150.9124192659342	0	-4	UAACAACCGCGAAAAAGc	FLuc_RNA	0	1.379345752514942	841590.5
2	5160	1577.5927800000002	1380.197265625	162.77437874557336	0	-4	UAACAACCGCGAAAAAGc	FLuc_RNA	0	1.084754083545725	750779.875
2	5202	1589.09808	1380.1982421875	120.09954004963764	0	-4	UAACAACCGCGAAAAAGc	FLuc_RNA	0	1.792048595867561	469482.84375
2	5244	1600.61418	1380.196899414062	109.05654051344385	0	-4	UAACAACCGCGAAAAAGc	FLuc_RNA	0	0.819518641095677	535223.75
2	4368	1361.56038	863.445650346802	162.5358609639978	0	-3	UACCAGAGc	FLuc_RNA	0	0.594406325999578	6322413.5
2	4393	1368.35898	1296.174194335938	123.91620465747262	0	-2	UACCAGAGc	FLuc_RNA	0	0.283486593210046	389279.0625
2	4410	1372.98432	863.780883789063	154.5654164487919	0	-3	UACCAGAGc	FLuc_RNA	0	0.310014460643695	3682577.25
2	4453	1384.67664	863.780883789063	178.5394805124854	0	-3	UACCAGAGc	FLuc_RNA	0	0.310014460643695	1136216.875
2	4376	1363.7256	834.440063476563	178.49111358101365	0	-3	UACCCCCGc	FLuc_RNA	0	2.776894444625972	580415.4375
2	4402	1370.7891	1251.660522460938	127.51223736249467	0	-2	UACCCCCGc	FLuc_RNA	0	1.552650655159678	386225.90625
2	4417	1374.88068	834.10498046875	186.76271184245144	0	-3	UACCCCCGc	FLuc_RNA	0	2.020832629432217	5750342.5
2	4458	1386.03996	834.439208984375	174.5168786197589	0	-3	UACCCCCGc	FLuc_RNA	0	1.753685998523118	2983402
2	4502	1397.99376	834.438903808594	182.61698610327082	0	-3	UACCCCCGc	FLuc_RNA	0	1.388254411186741	2004038.75
2	4546	1409.95086	834.104187011719	195.04466480621448	0	-3	UACCCCCGc	FLuc_RNA	0	1.070710501776802	1181106.625
2	4467	1388.47422	1088.145751953125	224.3533464331121	0	-3	UACCGAAAGGc	FLuc_RNA	0	0.365861038703386	2345331.75
2	4479	1391.7348	816.110107421875	245.6258557960737	0	-4	UACCGAAAGGc	FLuc_RNA	0	1.805690100870074	799711.9375
2	4486	1393.63716	1096.146240234375	138.6885804740247	0	-3	UACCGAAAGGc	FLuc_RNA	0	3.554900906270206	1624710.5
2	4506	1399.08942	1088.481079101562	211.70930961004245	0	-3	UACCGAAAGGc	FLuc_RNA	0	0.438007190870768	12063555
2	4522	1403.41824	816.108764648438	150.8888090508421	0	-4	UACCGAAAGGc	FLuc_RNA	0	0.161877081959634	856110.625
2	4548	1410.51432	1088.14599609375	203.3220314863703	0	-3	UACCGAAAGGc	FLuc_RNA	0	0.141704717866958	3732113
2	4591	1422.20886	1088.146606445312	207.55549447033175	0	-3	UACCGAAAGGc	FLuc_RNA	0	0.418686083806588	1926041.625
2	4635	1434.1855799999998	1088.81494140625	199.16506026603906	0	-3	UACCGAAAGGc	FLuc_RNA	0	0.103062503738599	1074449.875
2	4677	1445.6267400000002	1088.480224609375	203.42593185779646	0	-3	UACCGAAAGGc	FLuc_RNA	0	0.346539931639207	756797.875
2	4280	1337.48766	754.425598144531	123.52711961999304	0	-3	UAUGCAGc	FLuc_RNA	0	1.52428498680353	763452.75
2	5091	1558.6798199999998	1377.9697265625	162.62295932847152	0	-5	UCACAUCUCAUCUACCUCCCGGc	FLuc_RNA	0	1.25150495467437	814309.3125
2	5144	1573.1982	1378.170043945312	116.0723311376124	0	-5	UCACAUCUCAUCUACCUCCCGGc	FLuc_RNA	0	0.995019075601892	853588.125
2	5184	1584.1653	1377.968994140625	127.42163988072048	0	-5	UCACAUCUCAUCUACCUCCCGGc	FLuc_RNA	0	0.720215441664765	659586.375
2	4316	1347.35598	745.760681152344	162.45520461758431	0	-3	UCGCCAGc	FLuc_RNA	0	3.261077016422163	561922.375
2	4358	1358.8246199999999	745.760620117188	166.43483939922848	0	-3	UCGCCAGc	FLuc_RNA	0	3.17934432487316	797764.3125
2	4401	1370.5204199999998	745.759704589844	135.08744512310255	0	-3	UCGCCAGc	FLuc_RNA	0	1.953353948390345	373757.6875
2	4936	1516.2487800000001	996.880859375	174.4780586578629	0	-4	UCGGGGAAGCGGc	FLuc_RNA	0	0.212868832763649	690368.5
2	4834	1488.40146	1343.769775390625	119.94370712455301	0	-5	UCUUCCCGACGAUGACGCCGGc	FLuc_RNA	0	0.718908206732482	2241566.75
2	4914	1510.25874	1429.978026642778	131.42057519069263	0	-5	UGAUAAUAGGCUGGAGCCUCGGc	FLuc_RNA	0	0.546910672136729	2499611.25
2	4956	1521.74028	1430.781616210938	146.72313924614528	0	-5	UGAUAAUAGGCUGGAGCCUCGGc	FLuc_RNA	0	0.085919331080717	1843677.75
2	4998	1533.2248200000001	1430.581420898438	127.50446542987427	0	-5	UGAUAAUAGGCUGGAGCCUCGGc	FLuc_RNA	0	0.418269429811029	1044398
2	5041	1544.9976000000001	1430.783569335938	166.60171015972594	0	-5	UGAUAAUAGGCUGGAGCCUCGGc	FLuc_RNA	0	1.450608454082046	755110
2	5083	1556.50056	1430.781494140625	119.91848175022449	0	-5	UGAUAAUAGGCUGGAGCCUCGGc	FLuc_RNA	0	0.0006262606389403854	677343.875
2	4538	1407.78348	1182.153198242188	194.89109969108102	0	-3	UGGACAUCACGc	FLuc_RNA	0	1.992292146534958	1814440
2	4550	1411.0475999999999	886.614135742188	211.53166428192262	0	-4	UGGACAUCACGc	FLuc_RNA	0	2.237362563338967	1888877.125
2	4578	1418.67702	1182.486328125	166.54266368096896	0	-3	UGGACAUCACGc	FLuc_RNA	0	0.875171984469602	8656728
2	4590	1421.9412599999998	886.613159179688	194.86552479853205	0	-4	UGGACAUCACGc	FLuc_RNA	0	1.136847497718618	1568533
2	4621	1430.38008	1182.485107421875	158.46790655046487	0	-3	UGGACAUCACGc	FLuc_RNA	0	0.156560889549475	3614221.5
2	4664	1442.09004	1182.485961914062	166.51690276947073	0	-3	UGGACAUCACGc	FLuc_RNA	0	0.565652121879528	1911008
2	4707	1453.79832	1182.148193359375	130.98305914061845	0	-3	UGGACAUCACGc	FLuc_RNA	0	2.237812637327607	1875599.75
2	4443	1381.9431000000002	992.134948730469	215.7750404661579	0	-3	UGGACGAAGc	FLuc_RNA	0	3.160719401084938	1015995.0625
2	4482	1392.5688	992.132751464844	203.36269660985133	0	-3	UGGACGAAGc	FLuc_RNA	0	0.947529065148507	9702688
2	4526	1404.5166	992.1328125	178.65283288829417	0	-3	UGGACGAAGc	FLuc_RNA	0	1.009006574174712	4230144.5
2	4579	1418.94414	992.132873535156	195.09409962359192	0	-3	UGGACGAAGc	FLuc_RNA	0	1.070484083200918	1150144.75
2	4641	1435.81932	992.133422851563	194.98067472166488	0	-3	UGGACGAAGc	FLuc_RNA	0	1.623781667948431	1134229.375
2	4464	1387.67148	971.116638183594	126.48867072154074	0	-3	UGGAUUACGc	FLuc_RNA	0	2.46409234957187	3137207
2	4317	1347.6216000000002	772.765502929688	142.78823603375776	0	-3	UGGCAGGc	FLuc_RNA	0	2.637697926338196	237649.40625
2	4340	1353.9178200000001	1159.649780273438	116.28006059139432	0	-2	UGGCAGGc	FLuc_RNA	0	0.816945083332474	254150.1875
2	4356	1358.2932600000001	772.430603027344	170.4601181319037	0	-3	UGGCAGGc	FLuc_RNA	0	2.058090076272852	2400312.75
2	4380	1364.82384	1159.649291992188	112.61205005106603	0	-2	UGGCAGGc	FLuc_RNA	0	0.396069002764187	316701.5
2	4398	1369.72272	772.429992675781	166.40191196082097	0	-3	UGGCAGGc	FLuc_RNA	0	1.268947424423371	1248020.375
2	4440	1381.14336	772.43115234375	158.60502204567734	0	-3	UGGCAGGc	FLuc_RNA	0	2.768318461839864	563150.8125
2	4483	1392.83442	772.428894042969	142.9194704274797	0	-3	UGGCAGGc	FLuc_RNA	0	0.151509346710654	419583.53125

## Sheet: CE5_unspecific
MS	index	RT	precursor m/z	score	rank	charge	sequence	accessions	Curated	precursor error (|ppm|)	precursor intensity
2	4414	1374.0507	978.810302734375	162.6806933778857	0	-3	AAAAAAAAUc	FLuc_RNA	0	1.328233708824797	502414.125
2	4389	1367.25972	858.114234345477	116.007412703764	0	-3	AAAACGCUc	FLuc_RNA	0	0.339305305238449	506112.40625
2	4428	1377.88218	858.118591308594	87.2398343460644	0	-3	AAAACGCUc	FLuc_RNA	0	4.732109603929981	423283.46875
2	4359	1359.09126	866.120361328125	116.24213216154224	0	-3	AAAUACGAc	FLuc_RNA	0	2.411582425777624	589617.5625
2	4406	1371.8868	968.464538574219	158.3758570502689	0	-3	AAAUACGAUc	FLuc_RNA	0	3.489539445361064	1148235.625
2	4347	1355.8228800000002	837.105773925781	119.8437076520772	0	-3	AACCCUAUc	FLuc_RNA	0	2.827494116557298	222843.25
2	4496	1396.36452	1085.822265625	187.02323806967698	0	-3	AAGAAAAAUCc	FLuc_RNA	0	1.10070918051269	1842812.875
2	4537	1407.516	1085.821899414062	166.723171126512	0	-3	AAGAAAAAUCc	FLuc_RNA	0	0.763651660183739	1243963.875
2	4335	1352.54556	860.788757324219	162.3868373106892	0	-3	ACAAAAAUc	FLuc_RNA	0	2.466336946910153	306683.1875
2	4327	1350.3725399999998	756.436828613281	94.21185917927278	0	-3	ACGAAAUc	FLuc_RNA	0	3.607391388692545	331967.1875
2	4363	1360.1927400000002	842.765808105469	138.61953965261517	0	-3	ACUCUGAUc	FLuc_RNA	0	3.2713602194998	450538.84375
2	4298	1342.37172	761.769409179688	94.18562567090365	0	-3	AGAAUCGc	FLuc_RNA	0	4.817449629086267	222175.453125
2	4332	1351.74666	853.112487792969	158.47376642735523	0	-3	AUCAAAAUc	FLuc_RNA	0	1.867368705496559	429611.3125
2	4459	1386.30696	978.483093261719	146.46391363303408	0	-3	CAAAAAAAAc	FLuc_RNA	0	2.141472338350318	2748277.25
2	4304	1344.0678599999999	1139.173461914062	101.29745270537552	0	-2	CAAAAAAc	FLuc_RNA	0	0.746620515654863	279462.96875
2	4375	1363.45986	861.124572753906	170.38100773419183	0	-3	CAAAAAAUc	FLuc_RNA	0	4.048869700625904	2108554
2	4387	1366.7266200000001	1292.189208984375	104.81698536837268	0	-2	CAAAAAAUc	FLuc_RNA	0	3.05220459925284	258235.296875
2	4407	1372.1533200000001	963.130187988281	146.8485075136304	0	-3	CAAAAAAUUc	FLuc_RNA	0	0.694726108990403	318030.125
2	4495	1396.09704	959.796325683594	178.62983532094648	0	-3	CAAAACGCUc	FLuc_RNA	0	1.426109577423719	3142165.25
2	4539	1408.0501199999999	960.129455566406	211.50762245608487	0	-3	CAAAACGCUc	FLuc_RNA	0	0.050457289995511	1297116.875
2	4249	1328.94498	946.128295898438	89.87832429710889	0	-2	CACCCGc	FLuc_RNA	0	3.183553121843248	127883.484375
2	4290	1340.19462	946.128356933594	89.95354386254093	0	-2	CACCCGc	FLuc_RNA	0	3.247995163840329	201866.078125
2	4292	1340.7268800000002	719.418334960938	127.39466050990858	0	-3	CACCUCUc	FLuc_RNA	0	3.954732218054008	248834.9375
2	4297	1342.1062200000001	1079.629638671875	101.15443202874164	0	-2	CACCUCUc	FLuc_RNA	0	2.56480489944438	162316.375
2	4542	1408.88088	1080.473754882812	161.94175209086802	0	-3	CACUAUAGGGc	FLuc_RNA	0	3.091567726010924	6466216.5
2	4586	1420.84728	1080.805419921875	161.96940185809638	0	-3	CACUAUAGGGc	FLuc_RNA	0	0.514932471966519	3265188.5
2	4412	1373.5174200000001	960.458312988281	182.59861086154842	0	-3	CACUGAUAAc	FLuc_RNA	0	0.936999604050047	985191.3125
2	4452	1384.40976	960.126770019531	158.53207661633965	0	-3	CACUGAUAAc	FLuc_RNA	0	3.963274022707464	2574476
2	4608	1426.84524	1059.138793945312	174.518552003134	0	-3	CAGCCUACCGc	FLuc_RNA	0	1.003230351535793	5187380
2	4651	1438.5549	1059.139038085938	182.70563435459064	0	-3	CAGCCUACCGc	FLuc_RNA	0	1.233592867390577	3290217
2	4693	1449.99708	1059.139282226562	186.83369017807252	0	-3	CAGCCUACCGc	FLuc_RNA	0	1.463955381529027	2411169.75
2	4735	1461.4344	1059.14208984375	194.99993038655876	0	-3	CAGCCUACCGc	FLuc_RNA	0	4.113124304419208	1496949.625
2	4778	1473.14454	1059.140502929688	207.41290341834983	0	-3	CAGCCUACCGc	FLuc_RNA	0	2.61576795737028	1171857.75
2	4822	1485.13014	1059.140625	203.19820604163212	0	-3	CAGCCUACCGc	FLuc_RNA	0	2.730949214439505	865116.625
2	4869	1497.9616800000001	1059.47216796875	154.6157351662688	0	-3	CAGCCUACCGc	FLuc_RNA	0	0.013544916851654	705509.5625
2	5098	1560.59166	1059.472290039062	108.70209808138112	0	-3	CAGCCUACCGc	FLuc_RNA	0	0.101636340217571	289840.65625
2	4513	1400.99112	1075.471313476562	146.42336521761115	0	-3	CAUAGAACUGc	FLuc_RNA	0	1.775989421965445	2942052.25
2	4501	1397.7282599999999	978.797485351563	142.42363665222328	0	-3	CAUCAGGAGc	FLuc_RNA	0	1.079426057148618	2876632.75
2	4755	1466.8732200000002	1080.8046875	182.19902430445273	0	-3	CAUCAGGAGUc	FLuc_RNA	0	0.162309308610841	1136622.125
2	4320	1348.46544	753.760658014159	138.82823036797413	0	-3	CAUCGAGc	FLuc_RNA	0	1.765058138228479	511996.84375
2	4405	1371.62022	879.126770019531	170.51549474453086	0	-3	CGAAAAAGc	FLuc_RNA	0	1.275366638415805	685165.4375
2	4447	1383.042	879.1259765625	123.41678798873808	0	-3	CGAAAAAGc	FLuc_RNA	0	0.373847095951644	305245.15625
2	4468	1388.7409799999998	965.7890625	162.2042301187205	0	-3	CGGAAUACUc	FLuc_RNA	0	0.012165029839182	1646650.875
2	4394	1368.62556	850.112426757813	127.39487702259957	0	-3	CUCAACAGc	FLuc_RNA	0	1.933035104295953	1543970.125
2	4265	1333.3537800000001	719.745788574219	112.24463217586025	0	-3	CUCAUCUc	FLuc_RNA	0	3.187467558950304	170859.65625
2	4432	1378.94862	892.462829589844	112.30601542153723	0	-3	GAAAGAAGc	FLuc_RNA	0	2.013944760577778	180361.1875
2	4466	1388.20656	1078.144897460938	195.07576945675726	0	-3	GUCAAAAAUAc	FLuc_RNA	0	0.401587257633846	5093705
2	4022	1261.4325000000001	818.113464355469	93.45518852205723	0	-2	UAAAGc	FLuc_RNA	0	6.820965483316472	350435.75
2	4058	1271.86944	818.112374591795	97.01528578926369	0	-2	UAAAGc	FLuc_RNA	0	5.490549766852617	365971.875
2	4465	1387.93908	1099.15966796875	228.330717595533	0	-3	UAAGAAGAAAc	FLuc_RNA	0	2.92371821176232	2030057.5
2	4507	1399.3569	1099.157958984375	186.73438968534236	0	-3	UAAGAAGAAAc	FLuc_RNA	0	1.369854889173707	4640875
2	4549	1410.78192	1099.158447265625	154.5447905107861	0	-3	UAAGAAGAAAc	FLuc_RNA	0	1.813815838484739	2332626.5
2	4434	1379.51364	973.794616699219	150.57299945710275	0	-3	UAAUGAACGc	FLuc_RNA	0	1.869355763774015	4444125
2	4261	1332.2379600000002	751.439025878906	104.88086904027104	0	-3	UACAAAAc	FLuc_RNA	0	2.813916303475208	238891.734375
2	4291	1340.46126	853.113586425781	138.8210737255741	0	-3	UACAAAAUc	FLuc_RNA	0	3.15364600455705	227268.03125
2	4446	1382.77536	968.133972167969	182.39333880094435	0	-3	UACACGAAAc	FLuc_RNA	0	0.847174487626844	3103847.75
2	4488	1394.19954	968.133972167969	150.45791579587748	0	-3	UACACGAAAc	FLuc_RNA	0	0.847174487626844	1304412.25
2	4454	1384.94424	1070.142333984375	223.95172050855135	0	-3	UACACGAAAUc	FLuc_RNA	0	0.698176208713208	4590993
2	4494	1395.8303999999998	1070.142700195312	211.5080613574283	0	-3	UACACGAAAUc	FLuc_RNA	0	1.040169119163061	9811805
2	4536	1407.24834	1070.142456054688	203.10649789099435	0	-3	UACACGAAAUc	FLuc_RNA	0	0.812173846096058	3515296.5
2	4580	1419.2118	1070.141845703125	190.79954945586255	0	-3	UACACGAAAUc	FLuc_RNA	0	0.242185660880504	1624537.875
2	4182	1309.20144	959.120361328125	89.9616293199701	0	-2	UACACGc	FLuc_RNA	0	4.398805430368626	1700259.75
2	4328	1350.6391800000001	863.776428222656	143.10240079445933	0	-3	UACAGAUGc	FLuc_RNA	0	2.611892947932397	365333.8125
2	4520	1402.8858599999999	1150.483520507812	207.4199352821678	0	-3	UACCAACCCUAc	FLuc_RNA	0	0.548593303923513	1490565.125
2	4560	1413.78168	1150.483764648438	186.7393080052319	0	-3	UACCAACCCUAc	FLuc_RNA	0	0.760676363559202	5394772
2	4602	1425.21036	1150.485107421875	162.54570065680645	0	-3	UACCAACCCUAc	FLuc_RNA	0	1.927133186815066	2235381
2	4645	1436.91756	1150.485229492188	203.2551568408675	0	-3	UACCAACCCUAc	FLuc_RNA	0	2.033174716632911	753432.6875
2	4381	1365.09036	954.793884277344	191.0560622834944	0	-3	UACCAAUAAc	FLuc_RNA	0	2.680286046836278	634428.375
2	4422	1376.2464	955.1259765625	135.11283350370007	0	-3	UACCAAUAAc	FLuc_RNA	0	0.211850283566891	529365.4375
2	4368	1361.56038	863.445650346802	162.5358609639978	0	-3	UACCAGAGc	FLuc_RNA	0	0.594406325999578	6322413.5
2	4393	1368.35898	1296.174194335938	123.91620465747262	0	-2	UACCAGAGc	FLuc_RNA	0	0.283486593210046	389279.0625
2	4410	1372.98432	863.780883789063	154.5654164487919	0	-3	UACCAGAGc	FLuc_RNA	0	0.310014460643695	3682577.25
2	4453	1384.67664	863.780883789063	178.5394805124854	0	-3	UACCAGAGc	FLuc_RNA	0	0.310014460643695	1136216.875
2	4543	1409.14758	978.798400878906	178.52093238247036	0	-3	UACCAGGGAc	FLuc_RNA	0	2.014143854816068	2064084.5
2	4594	1423.0108799999998	978.463256835938	154.36293262811768	0	-3	UACCAGGGAc	FLuc_RNA	0	1.307199388837865	1492875.5
2	4626	1431.74892	1080.8056640625	182.43658527375055	0	-3	UACCAGGGAUc	FLuc_RNA	0	0.740679732158972	2635648.75
2	4669	1443.4566	1080.805541992188	178.44470445448985	0	-3	UACCAGGGAUc	FLuc_RNA	0	0.627806102483232	2898987.75
2	4713	1455.43356	1080.806396484375	150.49854991792103	0	-3	UACCAGGGAUc	FLuc_RNA	0	1.417921512736331	1591694.125
2	4376	1363.7256	834.440063476563	178.49111358101365	0	-3	UACCCCCGc	FLuc_RNA	0	2.776894444625972	580415.4375
2	4402	1370.7891	1251.660522460938	127.51223736249467	0	-2	UACCCCCGc	FLuc_RNA	0	1.552650655159678	386225.90625
2	4417	1374.88068	834.10498046875	186.76271184245144	0	-3	UACCCCCGc	FLuc_RNA	0	2.020832629432217	5750342.5
2	4450	1383.84474	1252.162231445312	94.23078959904532	0	-2	UACCCCCGc	FLuc_RNA	0	1.577849293684051	288705.96875
2	4458	1386.03996	834.439208984375	174.5168786197589	0	-3	UACCCCCGc	FLuc_RNA	0	1.753685998523118	2983402
2	4502	1397.99376	834.438903808594	182.61698610327082	0	-3	UACCCCCGc	FLuc_RNA	0	1.388254411186741	2004038.75
2	4546	1409.95086	834.104187011719	195.04466480621448	0	-3	UACCCCCGc	FLuc_RNA	0	1.070710501776802	1181106.625
2	4467	1388.47422	1088.145751953125	224.3533464331121	0	-3	UACCGAAAGGc	FLuc_RNA	0	0.365861038703386	2345331.75
2	4479	1391.7348	816.110107421875	245.6258557960737	0	-4	UACCGAAAGGc	FLuc_RNA	0	1.805690100870074	799711.9375
2	4506	1399.08942	1088.481079101562	211.70930961004245	0	-3	UACCGAAAGGc	FLuc_RNA	0	0.438007190870768	12063555
2	4522	1403.41824	816.108764648438	150.8888090508421	0	-4	UACCGAAAGGc	FLuc_RNA	0	0.161877081959634	856110.625
2	4548	1410.51432	1088.14599609375	203.3220314863703	0	-3	UACCGAAAGGc	FLuc_RNA	0	0.141704717866958	3732113
2	4591	1422.20886	1088.146606445312	207.55549447033175	0	-3	UACCGAAAGGc	FLuc_RNA	0	0.418686083806588	1926041.625
2	4635	1434.1855799999998	1088.81494140625	199.16506026603906	0	-3	UACCGAAAGGc	FLuc_RNA	0	0.103062503738599	1074449.875
2	4677	1445.6267400000002	1088.480224609375	203.42593185779646	0	-3	UACCGAAAGGc	FLuc_RNA	0	0.346539931639207	756797.875
2	4460	1386.57498	1080.80517578125	220.14798405726063	0	-3	UACCUAAGGGc	FLuc_RNA	0	0.289185211774066	1827489.875
2	4478	1391.46918	810.35302734375	245.70766148960647	0	-4	UACCUAAGGGc	FLuc_RNA	0	1.478452472164896	1132225.5
2	4480	1392.00546	1621.709106445312	86.97350828101007	0	-2	UACCUAAGGGc	FLuc_RNA	0	1.125829309089542	404051.84375
2	4500	1397.4616800000001	1080.81005859375	158.4238639983834	0	-3	UACCUAAGGGc	FLuc_RNA	0	4.804130415623128	15920890
2	4519	1402.61826	810.603576660156	199.3009574372755	0	-4	UACCUAAGGGc	FLuc_RNA	0	1.121665275978801	829750
2	4470	1389.30474	1046.459594726562	219.95010849166684	0	-3	UACGAUCCCUc	FLuc_RNA	0	1.180402849631437	2202748.25
2	4512	1400.72352	1046.459716796875	186.74685438368303	0	-3	UACGAUCCCUc	FLuc_RNA	0	1.29697880006927	2156176.5
2	4555	1412.41704	1046.46044921875	182.70721337545265	0	-3	UACGAUCCCUc	FLuc_RNA	0	1.996434500090598	1074966.625
2	4683	1447.26198	1064.796630859375	182.73271914127534	0	-3	UACGCCCUGGc	FLuc_RNA	0	0.697821351136135	1331122.375
2	4396	1369.15872	958.114501953125	174.43904587087712	0	-3	UACUGCGAUc	FLuc_RNA	0	1.24138298478849	681200.25
2	4442	1381.6766400000001	957.780212402344	146.5972303940095	0	-3	UACUGCGAUc	FLuc_RNA	0	1.410411105762073	1169946.25
2	4444	1382.21076	1062.465698242188	139.24565661102366	0	-3	UACUUCGAAAc	FLuc_RNA	0	0.140258662041376	290250.875
2	4490	1394.7336599999999	1185.8203125	203.21379010478648	0	-3	UAUAAUGAACGc	FLuc_RNA	0	0.385198640816971	1211761.625
2	4504	1398.5261400000002	888.612182617188	258.57996582959237	0	-4	UAUAAUGAACGc	FLuc_RNA	0	0.885163170532117	756576
2	4530	1405.61526	1184.819489633874	170.57414911385183	0	-3	UAUAAUGAACGc	FLuc_RNA	0	2.519797223462384	10958563
2	4176	1307.5606799999998	749.089072514086	94.1450169195924	0	-3	UAUAGAUc	FLuc_RNA	0	3.612850559812478	120364.734375
2	4214	1318.65114	749.08837890625	138.69486283715347	0	-3	UAUAGAUc	FLuc_RNA	0	2.688155561997986	340822.5625
2	4370	1362.0926399999998	966.118347167969	170.64683520725228	0	-3	UAUCAUGGAc	FLuc_RNA	0	1.335452854855249	394174
2	4411	1373.2507799999998	966.118286132813	195.00298385812118	0	-3	UAUCAUGGAc	FLuc_RNA	0	1.272321085167768	1182937.125
2	4419	1375.41492	1068.460083007812	190.5477760253924	0	-3	UAUCAUGGAUc	FLuc_RNA	0	0.131346186558008	1022255.6875
2	4334	1352.2788	869.108276367188	166.41234834704196	0	-3	UAUCGGAGc	FLuc_RNA	0	2.837019467372735	280383.03125
2	4360	1359.3597599999998	1304.167358398438	105.22383532781564	0	-2	UAUCGGAGc	FLuc_RNA	0	3.837360146455083	279923.28125
2	4374	1363.1931000000002	869.441101074219	174.48450254389132	0	-3	UAUCGGAGc	FLuc_RNA	0	0.967256101811583	3935923
2	4418	1375.14732	869.107299804688	170.50668849736596	0	-3	UAUCGGAGc	FLuc_RNA	0	1.714679719110381	2155622.5
2	4462	1387.10808	869.109497070313	150.68100428494714	0	-3	UAUCGGAGc	FLuc_RNA	0	4.239944152700676	978916.125
2	4236	1325.3355	837.7626953125	123.44591529488537	0	-3	UAUCUAAUc	FLuc_RNA	0	3.911092764885062	147920.328125
2	4254	1330.3282199999999	1257.144775390625	90.2943211138757	0	-2	UAUCUAAUc	FLuc_RNA	0	1.601502155430308	109847.421875
2	4274	1335.8434200000002	837.761779785156	154.34300712999448	0	-3	UAUCUAAUc	FLuc_RNA	0	2.819576669210544	651622.6875
2	4318	1347.88722	838.09619140625	108.52843133680403	0	-3	UAUCUAAUc	FLuc_RNA	0	2.771897730130186	183009.796875
2	4388	1366.9932	861.105285644531	135.18826146240883	0	-3	UAUGCCGGc	FLuc_RNA	0	3.737505541148571	2272821.75
2	4430	1378.41438	861.105590820313	174.6716332201666	0	-3	UAUGCCGGc	FLuc_RNA	0	4.09149286950476	914608.1875
2	4424	1376.78256	971.115051269531	182.48770279806803	0	-3	UAUGGGCAUc	FLuc_RNA	0	0.831668797753923	1361919.625
2	4464	1387.67148	971.116638183594	178.46216882587336	0	-3	UAUGGGCAUc	FLuc_RNA	0	2.46409234941594	3137207
2	4515	1401.52566	971.448486328125	150.53036650448604	0	-3	UAUGGGCAUc	FLuc_RNA	0	0.214037922901099	1505434
2	4179	1308.4056	970.632385253906	115.32965578172195	0	-2	UCAAAGc	FLuc_RNA	0	3.976405804053871	1029551.1875
2	4217	1319.44602	970.631408691406	100.57525847297904	0	-2	UCAAAGc	FLuc_RNA	0	2.971335280811344	444161.875
2	4342	1354.4520599999998	845.108520507813	97.75796130316904	0	-3	UCAAAUCAc	FLuc_RNA	0	1.621532120013208	215072.5
2	4383	1365.6238799999999	947.114990234375	182.70468143573362	0	-3	UCAAAUCAUc	FLuc_RNA	0	0.625677021804776	355248.125
2	4296	1341.83862	829.758544921875	138.56924946902518	0	-3	UCAAUUCUc	FLuc_RNA	0	3.459996689186195	221478.0625
2	4574	1417.57776	1177.489501953125	123.7268908993385	0	-3	UCACAGAAUCGc	FLuc_RNA	0	1.185247335280579	3885478.5
2	4474	1390.3743	1041.12744140625	211.54598952174288	0	-3	UCACAUCUCAc	FLuc_RNA	0	0.692119378932026	1072886.875
2	4420	1375.68144	931.443420410156	170.46417810630655	0	-3	UCACAUCUCc	FLuc_RNA	0	0.937664142448548	505763.96875
2	4323	1349.26524	842.765747070313	115.56742478753583	0	-3	UCACGUUAc	FLuc_RNA	0	3.199023999155273	238435.609375
2	4321	1348.73208	856.434509277344	174.6246016584174	0	-3	UCAUGGAUc	FLuc_RNA	0	1.898446444298696	323436.5
2	4456	1385.47734	944.450317382813	142.9305206903497	0	-3	UCCAUCACGc	FLuc_RNA	0	0.416496006610895	626454.25
2	4485	1393.36956	1059.133178710938	224.62974748016651	0	-3	UCCAUCACGGc	FLuc_RNA	0	1.786832129411773	1354184.75
2	4497	1396.63014	794.598083496094	203.68377166784987	0	-4	UCCAUCACGGc	FLuc_RNA	0	0.299485487230232	595486.5625
2	4525	1404.24972	1059.467041015625	211.86509368709272	0	-3	UCCAUCACGGc	FLuc_RNA	0	1.230953931291461	5476000
2	4566	1415.4115199999999	1059.468872070312	186.58634399554953	0	-3	UCCAUCACGGc	FLuc_RNA	0	2.958138239643944	3098399.75
2	4106	1286.1732	802.098083496094	93.10422049707797	0	-2	UCCGGc	FLuc_RNA	0	4.958025130246429	297404.09375
2	4138	1296.30414	802.098388671875	93.15397888609328	0	-2	UCCGGc	FLuc_RNA	0	5.338021715135278	289221.3125
2	4605	1426.01334	1153.1435546875	237.2680954589461	0	-3	UCCUGCACCCGc	FLuc_RNA	0	0.982273960088025	1270127.375
2	4644	1436.6499000000001	1152.809814453125	195.25546749683724	0	-3	UCCUGCACCCGc	FLuc_RNA	0	1.598818270267136	1219899.5
2	4616	1429.0131	1177.4892578125	147.04562667162944	0	-3	UCCUGGAACAAc	FLuc_RNA	0	0.97796669648039	4103758.75
2	4659	1440.72156	1177.154663085938	151.0580202975181	0	-3	UCCUGGAACAAc	FLuc_RNA	0	0.856459866276134	2373408.75
2	4699	1451.6299800000002	1177.154541015625	162.83415987956394	0	-3	UCCUGGAACAAc	FLuc_RNA	0	0.752819546489949	996650.1875
2	4486	1393.63716	1096.146240234375	182.46025033465276	0	-3	UCGAAAGAAGc	FLuc_RNA	0	3.330909174444276	1624710.5
2	4509	1399.8912599999999	1104.144775390625	112.4623730306252	0	-3	UCGAAAGAAGc	FLuc_RNA	0	1.218917958254206	916473.1875
2	4516	1401.7912800000001	822.112243652344	190.51823489306176	0	-4	UCGAAAGAAGc	FLuc_RNA	0	0.975837872577243	1141057.25
2	4531	1405.88286	1096.484619140625	170.76471837820165	0	-3	UCGAAAGAAGc	FLuc_RNA	0	0.248608649387967	10475975
2	4573	1417.31028	1096.486083984375	174.7704098004115	0	-3	UCGAAAGAAGc	FLuc_RNA	0	1.583735273365714	3273069.25
2	4617	1429.2807	1096.485229492188	166.76669805939102	0	-3	UCGAAAGAAGc	FLuc_RNA	0	0.804911409793173	1814253.875
2	4056	1271.34006	814.598449707031	96.94342863462445	0	-2	UCGAGc	FLuc_RNA	0	3.614140434668495	662959.75
2	4125	1292.2518	814.104432084326	93.06107564883436	0	-2	UCGAGc	FLuc_RNA	0	5.783148811032668	511827.125
2	4161	1302.7836	814.102705350282	92.85340597211228	0	-2	UCGAGc	FLuc_RNA	0	3.664734841651058	408499.03125
2	4199	1314.35604	741.418884277344	97.54436090288084	0	-3	UCGAUAUc	FLuc_RNA	0	2.445067946622447	167788.125
2	4205	1316.16414	1112.130615234375	86.97541093902774	0	-2	UCGAUAUc	FLuc_RNA	0	2.739734739012625	98193.21875
2	4234	1324.80324	741.084899902344	127.18240604288661	0	-3	UCGAUAUc	FLuc_RNA	0	3.07469193609414	638080.375
2	4246	1328.0977200000002	1112.130737304688	104.92895300250335	0	-2	UCGAUAUc	FLuc_RNA	0	2.849398284117958	144886.296875
2	4275	1336.10892	741.087036132813	119.59587444248614	0	-3	UCGAUAUc	FLuc_RNA	0	5.953359984589532	363410.03125
2	4316	1347.35598	745.760681152344	162.45520461758431	0	-3	UCGCCAGc	FLuc_RNA	0	3.261077016422163	561922.375
2	4329	1350.90684	1119.142570324861	104.81130149162085	0	-2	UCGCCAGc	FLuc_RNA	0	1.395576643538913	221639.015625
2	4358	1358.8246199999999	745.760620117188	166.43483939922848	0	-3	UCGCCAGc	FLuc_RNA	0	3.17934432487316	797764.3125
2	4401	1370.5204199999998	745.759704589844	135.08744512310255	0	-3	UCGCCAGc	FLuc_RNA	0	1.953353948390345	373757.6875
2	4230	1323.68622	657.4150390625	100.89331914889316	0	-3	UCGGAGc	FLuc_RNA	0	2.794760652769775	474828.0625
2	4240	1326.4497000000001	986.626098632813	107.85716892053865	0	-2	UCGGAGc	FLuc_RNA	0	2.695336524700911	385650.9375
2	4269	1334.46504	657.415405273438	90.2239912985196	0	-3	UCGGAGc	FLuc_RNA	0	3.350956809536256	258893.703125
2	4540	1408.3175999999999	1192.81689453125	97.62229111002557	0	-3	UCUAAAACGGAc	FLuc_RNA	0	1.914679023204222	850959.9375
2	4046	1268.45634	782.587390578481	93.14691739928466	0	-2	UCUCGc	FLuc_RNA	0	5.557617398232037	218813.484375
2	4080	1278.6812400000001	782.586842538918	89.584428039545	0	-2	UCUCGc	FLuc_RNA	0	4.858221866533295	242269.78125
2	4267	1333.88616	732.753356933594	97.64266093502643	0	-3	UCUCGCAc	FLuc_RNA	0	3.391287872218056	100232.015625
2	4413	1373.78406	950.110961914063	207.80515120191927	0	-3	UCUCGCAUGc	FLuc_RNA	0	1.46670266358174	668336.375
2	4455	1385.21088	949.776306152344	183.0691814845623	0	-3	UCUCGCAUGc	FLuc_RNA	0	1.251985688871873	868134
2	4100	1284.44022	947.606079101563	90.48534033182929	0	-2	UCUGAUc	FLuc_RNA	0	5.033158964977004	95532.1171875
2	4133	1294.63842	947.606079101563	100.80690621123158	0	-2	UCUGAUc	FLuc_RNA	0	5.033158964977004	193591.34375
2	4365	1360.72728	945.106994628906	166.9103540500582	0	-3	UCUUCAUAGc	FLuc_RNA	0	1.121023847441096	240142.71875
2	4171	1306.2313199999999	652.081909179688	97.50482476749151	0	-3	UGAACGc	FLuc_RNA	0	0.533737738584455	181828.234375
2	4175	1307.2948199999998	978.632484500429	119.41785439595955	0	-2	UGAACGc	FLuc_RNA	0	6.640612405576599	558709.375
2	4207	1316.74326	652.083923339844	127.35024684422353	0	-3	UGAACGc	FLuc_RNA	0	3.617790078330672	792637.25
2	4211	1317.85506	978.628723144531	104.32189840062156	0	-2	UGAACGc	FLuc_RNA	0	2.80105726957115	1304131.25
2	4245	1327.82994	652.083801269531	97.48770111985527	0	-3	UGAACGc	FLuc_RNA	0	3.430877814598347	384128.9375
2	4248	1328.6783400000002	978.630126953125	111.81142241532532	0	-2	UGAACGc	FLuc_RNA	0	4.234051286412756	525832.6875
2	4289	1339.92798	978.6298828125	100.54746050083087	0	-2	UGAACGc	FLuc_RNA	0	3.984834935698059	238610.90625
2	4147	1298.8890000000001	959.118957519531	100.55623429053452	0	-2	UGAACUc	FLuc_RNA	0	4.212380305153969	1359520.75
2	4408	1372.41996	944.7783203125	166.63498712967308	0	-3	UGAACUUCCc	FLuc_RNA	0	0.41382043013226	326117.40625
2	4533	1406.41812	1101.8173828125	166.6008656878902	0	-3	UGAAGCGAAGc	FLuc_RNA	0	1.268131968434844	1420274.25
2	4576	1418.11392	1217.171875	174.38339741877377	0	-3	UGAAGCGAAGGc	FLuc_RNA	0	4.621243459791454	1698244.625
2	4587	1421.11392	912.123229980469	262.931944530843	0	-4	UGAAGCGAAGGc	FLuc_RNA	0	2.234138010320505	1063041.75
2	4620	1430.11248	1216.832885742188	194.87423325653782	0	-3	UGAAGCGAAGGc	FLuc_RNA	0	0.894238953560305	5202986.5
2	4630	1432.82034	912.374206542969	195.00848932134488	0	-4	UGAAGCGAAGGc	FLuc_RNA	0	2.385105869774584	1087533.625
2	4662	1441.55376	1216.8330078125	182.579943510386	0	-3	UGAAGCGAAGGc	FLuc_RNA	0	0.994501662919991	3284944
2	4705	1453.26294	1217.170166015625	190.7715895633117	0	-3	UGAAGCGAAGGc	FLuc_RNA	0	3.217565523526741	2182570
2	4748	1464.96984	1216.829345703125	158.46486082981204	0	-3	UGAAGCGAAGGc	FLuc_RNA	0	2.013379629075821	1398145.625
2	4788	1475.87928	1216.82861328125	158.48104840130821	0	-3	UGAAGCGAAGGc	FLuc_RNA	0	2.614955887474983	1221695.625
2	4798	1478.58528	1217.1708984375	154.61361661678424	0	-3	UGAAGCGAAGGc	FLuc_RNA	0	3.819141781925904	1214090
2	4377	1363.99224	981.798034667969	207.49884385050487	0	-3	UGAAUAAAGc	FLuc_RNA	0	1.521938896381845	689686.5625
2	4400	1370.25492	988.789794921875	90.79065080406134	0	-3	UGAAUAAAGc	FLuc_RNA	0	0.399381516316488	776384.5
2	4416	1374.6150599999999	981.797119140625	220.07510985647127	0	-3	UGAAUAAAGc	FLuc_RNA	0	0.590075392689592	8036999
2	4423	1376.51592	1473.199462890625	90.66644326640743	0	-2	UGAAUAAAGc	FLuc_RNA	0	0.689109050284732	247116.5
2	4503	1398.2604	981.797485351563	195.0166618045657	0	-3	UGAAUAAAGc	FLuc_RNA	0	0.962820794505925	1376660.5
2	4395	1368.8922	973.793212890625	191.0528037932785	0	-3	UGAAUACGAc	FLuc_RNA	0	0.428762514159592	915334.4375
2	4431	1378.6820400000001	1075.80126953125	190.77552421444398	0	-3	UGAAUACGAUc	FLuc_RNA	0	0.036701291119017	508389.15625
2	4472	1389.8391	1075.801635742188	166.64987977094776	0	-3	UGAAUACGAUc	FLuc_RNA	0	0.376896148854296	3632777
2	4564	1414.8483	890.12255859375	97.76449857851497	0	-4	UGACAAAACAAc	FLuc_RNA	0	1.019021856188069	854573.1875
2	4572	1417.04256	1187.502685546875	162.5036479995567	0	-3	UGACAAAACAAc	FLuc_RNA	0	0.998347959942899	6259611
2	4623	1430.9166	1187.501708984375	158.53359887743153	0	-3	UGACAAAACAAc	FLuc_RNA	0	0.176446257374093	2282947.25
2	4324	1349.5318200000002	858.776916503906	112.26945745739567	0	-3	UGACAAAUc	FLuc_RNA	0	0.077120799603083	205595.8125
2	4436	1380.04674	986.472961425781	182.5874278467887	0	-3	UGACAAGGAc	FLuc_RNA	0	7.332472015505537	687489.8125
2	4476	1390.9368	986.802490234375	182.68882416630265	0	-3	UGACAAGGAc	FLuc_RNA	0	2.347217715323101	1568303.25
2	4521	1403.15238	986.467468261719	116.23954262450933	0	-3	UGACAAGGAc	FLuc_RNA	0	1.769622117781155	795752.0625
2	4352	1357.19154	847.767822265625	146.58273444273698	0	-3	UGACCGCUc	FLuc_RNA	0	1.344794083572358	262741.84375
2	4372	1362.62676	1272.65673828125	135.2325146196261	0	-2	UGACCGCUc	FLuc_RNA	0	1.100701240052245	273399.5
2	4392	1368.09024	847.767822265625	186.64416220377035	0	-3	UGACCGCUc	FLuc_RNA	0	1.344794083572358	6354226
2	4426	1377.31728	1272.654663085938	101.37572362442313	0	-2	UGACCGCUc	FLuc_RNA	0	0.52925397883109	320689.9375
2	4435	1379.78016	848.102783203125	174.47497595772316	0	-3	UGACCGCUc	FLuc_RNA	0	1.944865393001903	2082034
2	4477	1391.20332	848.102355957031	190.73589924419548	0	-3	UGACCGCUc	FLuc_RNA	0	1.441496869055741	970678.5
2	4018	1260.3736199999998	806.602233886719	93.15406047577886	0	-2	UGAUAc	FLuc_RNA	0	9.862788695496578	436174.625
2	4244	1327.5644399999999	967.117492675781	115.27820517698675	0	-2	UGAUCGc	FLuc_RNA	0	5.290726272819488	402720.78125
2	4528	1405.0517399999999	1195.50439453125	178.7175922173599	0	-3	UGCAAAAAAAAc	FLuc_RNA	0	0.709875534398716	1178948.375
2	4532	1406.1503400000001	1177.4873046875	154.4965685982901	0	-3	UGCAAAACGCUc	FLuc_RNA	0	0.680278413921117	1787838.5
2	4091	1281.83238	814.103772529892	93.09565300040069	0	-2	UGCAGc	FLuc_RNA	0	4.973985795191649	717308.1875
2	4336	1352.8131600000002	1087.626098632812	115.94472050050936	0	-2	UGCCCCUc	FLuc_RNA	0	1.629639155324109	208992.9375
2	4344	1355.02218	724.748779296875	146.71528805420792	0	-3	UGCCCCUc	FLuc_RNA	0	2.280498348977554	638501.9375
2	4386	1366.45758	724.748474121094	135.0571912406397	0	-3	UGCCCCUc	FLuc_RNA	0	1.860003784066772	383417.125
2	4429	1378.1479199999999	724.748413085938	108.49401248797996	0	-3	UGCCCCUc	FLuc_RNA	0	1.775904871209932	200581
2	4135	1295.43426	967.117126464844	89.85404006647788	0	-2	UGCUAGc	FLuc_RNA	0	4.912455944201178	137959.28125
2	4169	1305.43674	967.115295410156	115.34035383753638	0	-2	UGCUAGc	FLuc_RNA	0	3.021104298291295	1601344
2	4208	1317.0099	967.115661621094	115.45136924301015	0	-2	UGCUAGc	FLuc_RNA	0	3.399374627849049	859424.75
2	4484	1393.10196	1067.469116210938	232.88629592608686	0	-3	UGCUCAACAGc	FLuc_RNA	0	0.340924883572467	3454255.75
2	4518	1402.35276	800.351806640625	154.6173046385181	0	-4	UGCUCAACAGc	FLuc_RNA	0	1.891735322315916	572776.5625
2	4524	1403.9821200000001	1067.469360351562	216.00840606835038	0	-3	UGCUCAACAGc	FLuc_RNA	0	0.112359248734232	7710093
2	4567	1415.67906	1067.135009765625	191.1928018486078	0	-3	UGCUCAACAGc	FLuc_RNA	0	0.017777597496872	2934492.5
2	4628	1432.2850799999999	1067.136108398438	146.91982133707393	0	-3	UGCUCAACAGc	FLuc_RNA	0	1.010767763532553	1678107.625
2	4672	1444.26138	1067.135620117188	174.53090369240817	0	-3	UGCUCAACAGc	FLuc_RNA	0	0.553636492153136	1256989.25
2	4731	1460.33628	1067.136840820312	186.82474812845385	0	-3	UGCUCAACAGc	FLuc_RNA	0	1.696464669750206	744184.625
2	4049	1269.33042	826.110290527344	93.16874733320256	0	-2	UGGAAc	FLuc_RNA	0	5.991721076434045	597567.3125
2	4084	1279.82136	826.109985351563	89.6548804732751	0	-2	UGGAAc	FLuc_RNA	0	5.622755863109108	588542.8125
2	4242	1326.98082	767.428039550781	94.11152867584875	0	-3	UGGAAUGc	FLuc_RNA	0	3.463329678244756	122379.9609375
2	4255	1330.59582	1152.146118164062	90.47210512512687	0	-2	UGGAAUGc	FLuc_RNA	0	2.372959223237435	92361.390625
2	4283	1338.28368	767.427551269531	146.5919193337044	0	-3	UGGAAUGc	FLuc_RNA	0	2.82790476882038	1020368.75
2	4326	1350.10692	767.429321289063	127.4129331703611	0	-3	UGGAAUGc	FLuc_RNA	0	5.131320066470051	503025.71875
2	4538	1407.78348	1182.153198242188	194.89109969108102	0	-3	UGGACAUCACGc	FLuc_RNA	0	1.992292146406841	1814440
2	4550	1411.0475999999999	886.614135742188	211.53166428192262	0	-4	UGGACAUCACGc	FLuc_RNA	0	2.23736256321085	1888877.125
2	4578	1418.67702	1182.486328125	166.54266368096896	0	-3	UGGACAUCACGc	FLuc_RNA	0	0.875171984341485	8656728
2	4590	1421.9412599999998	886.613159179688	194.86552479853205	0	-4	UGGACAUCACGc	FLuc_RNA	0	1.136847497590501	1568533
2	4621	1430.38008	1182.485107421875	158.46790655046487	0	-3	UGGACAUCACGc	FLuc_RNA	0	0.156560889677592	3614221.5
2	4664	1442.09004	1182.485961914062	166.51690276947073	0	-3	UGGACAUCACGc	FLuc_RNA	0	0.565652121751411	1911008
2	4707	1453.79832	1182.148193359375	130.98305914061845	0	-3	UGGACAUCACGc	FLuc_RNA	0	2.237812637455723	1875599.75
2	4443	1381.9431000000002	992.134948730469	215.7750404661579	0	-3	UGGACGAAGc	FLuc_RNA	0	3.160719401084938	1015995.0625
2	4471	1389.57132	999.127624511719	94.23611596029669	0	-3	UGGACGAAGc	FLuc_RNA	0	2.972010681594933	919348.5
2	4482	1392.5688	992.132751464844	203.36269660985133	0	-3	UGGACGAAGc	FLuc_RNA	0	0.947529065148507	9702688
2	4526	1404.5166	992.1328125	178.65283288829417	0	-3	UGGACGAAGc	FLuc_RNA	0	1.009006574174712	4230144.5
2	4579	1418.94414	992.132873535156	195.09409962359192	0	-3	UGGACGAAGc	FLuc_RNA	0	1.070484083200918	1150144.75
2	4641	1435.81932	992.133422851563	194.98067472166488	0	-3	UGGACGAAGc	FLuc_RNA	0	1.623781667948431	1134229.375
2	4085	1280.0880000000002	834.107177734375	96.98840350525535	0	-2	UGGAGc	FLuc_RNA	0	5.251445600522586	470187.8125
2	4118	1290.2343	834.107482910156	100.70225653902112	0	-2	UGGAGc	FLuc_RNA	0	5.616877407026959	401990.75
2	4154	1300.87314	834.106201171875	97.10598719312055	0	-2	UGGAGc	FLuc_RNA	0	4.082063818837333	219455.203125
2	4600	1424.64696	1190.146484375	93.90240850423712	0	-3	UGGAUUCUAAAc	FLuc_RNA	0	2.453600241106197	924043.875
2	4362	1359.9271199999998	855.77151444245	138.78438465428448	0	-3	UGGCAAUCc	FLuc_RNA	0	1.271356252089388	1111787.625
2	4404	1371.3537000000001	856.104797363281	123.54126480936239	0	-3	UGGCAAUCc	FLuc_RNA	0	0.092698585930375	962930.4375
2	4448	1383.30864	856.106079101563	94.06320191038762	0	-3	UGGCAAUCc	FLuc_RNA	0	1.403300060574048	479115.21875
2	4317	1347.6216000000002	772.765502929688	142.78823603375776	0	-3	UGGCAGGc	FLuc_RNA	0	2.637697926338196	237649.40625
2	4340	1353.9178200000001	1159.649780273438	116.28006059139432	0	-2	UGGCAGGc	FLuc_RNA	0	0.816945083332474	254150.1875
2	4356	1358.2932600000001	772.430603027344	170.4601181319037	0	-3	UGGCAGGc	FLuc_RNA	0	2.058090076272852	2400312.75
2	4380	1364.82384	1159.649291992188	112.61205005106603	0	-2	UGGCAGGc	FLuc_RNA	0	0.396069002764187	316701.5
2	4398	1369.72272	772.429992675781	166.40191196082097	0	-3	UGGCAGGc	FLuc_RNA	0	1.268947424423371	1248020.375
2	4440	1381.14336	772.43115234375	158.60502204567734	0	-3	UGGCAGGc	FLuc_RNA	0	2.768318461839864	563150.8125
2	4483	1392.83442	772.428894042969	142.9194704274797	0	-3	UGGCAGGc	FLuc_RNA	0	0.151509346710654	419583.53125
2	4330	1351.17234	738.085144042969	123.57349234004616	0	-3	UGGCCCUc	FLuc_RNA	0	3.568120138433633	166278.640625
2	4341	1354.1853	1107.628662109375	104.95898109719039	0	-2	UGGCCCUc	FLuc_RNA	0	1.139738161208526	150207.078125
2	4378	1364.25786	738.084045410156	127.41621543226083	0	-3	UGGCCCUc	FLuc_RNA	0	2.081652813545518	463916.90625
2	4425	1377.0486600000002	738.083312988281	112.15362798923874	0	-3	UGGCCCUc	FLuc_RNA	0	1.090674597500357	361598.0625
2	4527	1404.78426	1064.791137695312	178.5006801303386	0	-3	UGGCCUAGCUc	FLuc_RNA	0	0.196676990143596	1413727.375
2	4569	1416.2133	1065.126953125	207.14910873899933	0	-3	UGGCCUAGCUc	FLuc_RNA	0	1.476297355528386	2415087
2	4636	1434.45318	1064.79248046875	178.42159941838617	0	-3	UGGCCUAGCUc	FLuc_RNA	0	1.456552858042177	1014383.75
2	4314	1346.82474	759.422668457031	170.62488617059458	0	-3	UGGGCAUc	FLuc_RNA	0	1.36051534581725	1043000.1875
2	4293	1340.99238	662.74696148203	119.5182845052561	0	-3	UGGGCGc	FLuc_RNA	0	3.20031196947384	216358.90625
2	4311	1345.97958	994.622741699219	90.25424122178384	0	-2	UGGGCGc	FLuc_RNA	0	1.855676240020321	138653.390625
2	4338	1353.3836999999999	662.7470703125	90.4087249611471	0	-3	UGGGCGc	FLuc_RNA	0	3.364274490683277	172719.65625
2	4489	1394.46618	879.775390625	186.43097881431007	0	-3	UGGGCGCGc	FLuc_RNA	0	0.159204108698093	940526
2	4534	1406.685	879.775634765625	182.4348854007643	0	-3	UGGGCGCGc	FLuc_RNA	0	0.118087141189829	1080354.375
2	4581	1419.47838	879.443115234375	186.6411914503198	0	-3	UGGGCGCGc	FLuc_RNA	0	2.312516079162946	1028170
2	4689	1448.8975799999998	880.109313964844	166.37820162735304	0	-3	UGGGCGCGc	FLuc_RNA	0	0.759208359471331	765209.625
2	4732	1460.6028	879.776184082031	154.4390656057452	0	-3	UGGGCGCGc	FLuc_RNA	0	0.741992453093322	566957.375
2	4792	1476.94968	879.776062011719	130.96676673200852	0	-3	UGGGCGGCc	FLuc_RNA	0	0.603346828838022	298881.4375
