# Supplementary material for: A nanogram-sensitive workflow for oligonucleotide mass spectrometry using ion-pair-free nanoflow HILIC and RNase benchmarking
Source: Nucleic Acids Res. 2026 Jul 14;54(13):gkag691. doi: 10.1093/nar/gkag691 (PMC13366003; doi:10.1093/nar/gkag691)
Supplement: gkag691_Supplemental_Files [file gkag691_supplemental_files.zip › Qi_Table S8.xlsx]

## Sheet: T1_all fragments
Level	No.	Alias Name	Identification	Positions	Start #	End #	Oligo Sequence	Mod	Seq Length	Nonunique Seq	Isomer Group	Num of Iso Seq	Digest position	Site	∆ ppm	Conf. Score	Best ASR	ID Type	Integration Type	RT	M/Z	Charge St.	Mono Mass Exp.	Avg Mass Exp.	Mono Mass Theo.	Missed Cleavages	MS Area	Oligo	Comment
Component	685	Fluc_T1_263	1:U1153-G1164 = 3750.3955m[3'p]	1153-1164	1153	1164	Ur-pUr-pCr-pCr-pAr-pUr-pUr-pUr-pUr-pUr-pUr-pGr-p	3'p	12	1	2120	1	263		0,72	99,9	1	MS2	Automatic	23,72	1249,46	-3	3750,3982	3751,94	3750,3955	0	3841113,25	FLuc_RNA
Component	866	Fluc_T1_337	1:U1431-G1452 = 6941.9237m[3'p]	1431-1452	1431	1452	Ur-pUr-pAr-pCr-pAr-pAr-pCr-pAr-pCr-pCr-pCr-pCr-pAr-pAr-pCr-pAr-pUr-pCr-pUr-pUr-pCr-pGr-p	3'p	22	1	2610	1	337		2,27	99,9	1	MS2	Automatic	26,62	1387,982	-5	6941,9395	6944,94	6941,9237	0	1047012,38	FLuc_RNA
Component	738	Fluc_T1_145	1:A622-G633 = 3888.5588m[3'p]	622-633	622	633	Ar-pCr-pAr-pAr-pAr-pAr-pCr-pAr-pAr-pUr-pUr-pGr-p	3'p	12	1	1249	1	145		-0,06	99,8	1	MS2	Automatic	24,33	1295,512	-3	3888,5586	3890,17	3888,5588	0	1882607	FLuc_RNA
Component	776	Fluc_T1_145	1:A622-G633 = 3888.5588m[3'p]	622-633	622	633	Ar-pCr-pAr-pAr-pAr-pAr-pCr-pAr-pAr-pUr-pUr-pGr-p	3'p	12	1	1249	1	145		1,83	99,8	1	MS2	Automatic	24,35	971,635	-4	3888,5659	3890,23	3888,5588	0	595449,56	FLuc_RNA
Component	703	Fluc_T1_169	1:A727-G738 = 3773.4227m[3'p]	727-738	727	738	Ar-pUr-pCr-pCr-pUr-pAr-pUr-pUr-pUr-pUr-pUr-pGr-p	3'p	12	1	1441	1	169		-1,45	99,6	1	MS2	Automatic	23,83	1257,134	-3	3773,4172	3774,96	3773,4227	0	4926954	FLuc_RNA
Component	233	Fluc_T1_388	1:U243-G245 = 975.10860m[3'p][nonunique]	175-177 | 243-245 | 333-335 | 355-357 | 361-363 | 396-398 | 436-438 | 453-455 | 465-467 | 598-600 | 613-615 | 631-633 | 736-738 | 775-777 | 796-798 | 822-824 | 859-861 | 912-914 | 958-960 | 991-993 | 1036-1038 | 1150-1152 | 1162-1164 | 1174-1176 | 1287-1289 | 1291-1293 | 1360-1362 | 1368-1370 | 1416-1418 | 1428-1430 | 1507-1509 | 1510-1512 | 1515-1517 | 1590-1592 | 1603-1605 | 1609-1611 | 1741-17…	243	245	Ur-pUr-pGr-p	3'p	3	15	605	1	388		-0,9	99,5	1	MS2	Automatic	20,52	974,1	-1	975,1077	975,28	975,1086	0	86710,24	FLuc_RNA
Component	431		1:U439-C443 = 1546.1690m[3'p][nonspecific]	439-443	439	443	Ur-pUr-pUr-pCr-pCr-p	3'p,nonspecific	5	0	0	0	0		1,59	99,4	1	MS2	Automatic	21,79	772,078	-2	1546,1715	1546,77	1546,169	0	84350,55	FLuc_RNA
Component	642	Fluc_T1_330	1:C1405-G1410 = 1888.2644m[3'p]	1405-1410	1405	1410	Cr-pCr-pCr-pCr-pCr-pGr-p	3'p	6	1	2558	1	330		2,18	99,4	1	MS2	Automatic	23,38	943,127	-2	1888,2686	1889	1888,2644	0	165197,11	FLuc_RNA
Component	579	Fluc_T1_276	1:A1194-G1199 = 1984.3094m[3'p]	1194-1199	1194	1199	Ar-pAr-pAr-pAr-pCr-pGr-p	3'p	6	1	2201	1	276		4,23	99,3	1	MS2	Automatic	22,92	991,152	-2	1984,3177	1985,02	1984,3094	0	768990,44	FLuc_RNA
Component	779	Fluc_T1_26	1:C93-G104 = 3770.4707m[3'p]	93-104	93	104	Cr-pCr-pAr-pUr-pUr-pCr-pUr-pAr-pUr-pCr-pCr-pGr-p	3'p	12	1	236	1	26		0,98	99,3	1	MS2	Automatic	24,36	1256,152	-3	3770,4744	3771,51	3770,4707	0	2460998,75	FLuc_RNA
Component	221	Fluc_T1_446	1:C47-G48 = 668.09929m[3'p][nonunique]	44-45 | 47-48 | 50-51 | 65-66 | 88-89 | 91-92 | 103-104 | 119-120 | 155-156 | 197-198 | 211-212 | 215-216 | 217-218 | 227-228 | 236-237 | 240-241 | 261-262 | 290-291 | 293-294 | 328-329 | 338-339 | 340-341 | 350-351 | 364-365 | 368-369 | 370-371 | 374-375 | 390-391 | 418-419 | 428-429 | 470-471 | 523-524 | 544-545 | 553-554 | 557-558 | 578-579 | 593-594 | 618-619 | 688-689 | 704-705 | 715-716 | 7…	47	48	Cr-pGr-p	3'p	2	25	128	1	446		2,59	99,1	1	MS2	Automatic	20,39	667,094	-1	668,101	668,1	668,0993	0	106477,41	FLuc_RNA
Component	178	Fluc_T1_443	1:U202-G203 = 669.08330m[3'p][nonunique]	58-59 | 113-114 | 122-123 | 133-134 | 145-146 | 160-161 | 167-168 | 176-177 | 188-189 | 202-203 | 232-233 | 244-245 | 256-257 | 266-267 | 271-272 | 297-298 | 302-303 | 325-326 | 331-332 | 334-335 | 356-357 | 362-363 | 386-387 | 392-393 | 397-398 | 409-410 | 433-434 | 437-438 | 454-455 | 466-467 | 472-473 | 511-512 | 547-548 | 587-588 | 599-600 | 614-615 | 620-621 | 632-633 | 637-638 | 643-644 | 6…	202	203	Ur-pGr-p	3'p	2	25	500	1	443		2,85	98,8	1	MS2	Automatic	19,61	668,078	-1	669,0852	669,27	669,0833	0	231506,28	FLuc_RNA
Component	577	Fluc_T1_200	1:U873-G880 = 2527.2783m[3'p]	873-880	873	880	Ur-pUr-pUr-pUr-pUr-pAr-pCr-pGr-p	3'p	8	1	1699	1	200		1,55	98,6	1	MS2	Automatic	22,89	841,754	-3	2527,2822	2528,3	2527,2783	0	970530,06	FLuc_RNA
Component	863	Fluc_T1_81	1:A304-G326 = 7251.8851m[3'p]	304-326	304	326	Ar-pAr-pAr-pAr-pCr-pUr-pCr-pUr-pCr-pUr-pUr-pCr-pAr-pAr-pUr-pUr-pCr-pUr-pUr-pUr-pAr-pUr-pGr-p	3'p	23	1	747	1	81		1,84	98,6	1	MS2	Automatic	25,61	1449,974	-5	7251,8984	7255,06	7251,8851	0	2159810,5	FLuc_RNA
Component	636	Fluc_T1_90	1:U342-G351 = 3162.3561m[3'p]	342-351	342	351	Ur-pUr-pAr-pUr-pUr-pUr-pAr-pUr-pCr-pGr-p	3'p	10	1	819	1	90		1,26	98,3	1	MS2	Automatic	23,38	1053,447	-3	3162,3601	3163,7	3162,3561	0	2556612,25	FLuc_RNA
Component	662	Fluc_T1_11	1:A31-G39 = 2949.4237m[3'p]	31-39	31	39	Ar-pAr-pAr-pUr-pAr-pUr-pAr-pAr-pGr-p	3'p	9	1	97	1	11		2,19	97,9	1	MS2	Automatic	23,61	1474,208	-2	2949,4302	2950,32	2949,4237	0	238496,06	FLuc_RNA
Component	348	Fluc_T1_105	1:U295-G298 = 1304.1611m[3'p][nonunique]	143-146 | 254-257 | 264-267 | 295-298 | 323-326 | 407-410 | 826-829 | 1074-1077 | 1225-1228 | 1241-1244 | 1247-1250 | 1257-1260 | 1860-1863	295	298	Ur-pAr-pUr-pGr-p	3'p	4	2	716	2	105		2,16	97,1	1	MS2	Automatic	21,3	651,075	-2	1304,1639	1304,5	1304,1611	0	173132,02	FLuc_RNA
Component	799	Fluc_T1_20	1:C67-G80 = 4545.6798m[3'p]	67-80	67	80	Cr-pCr-pAr-pAr-pAr-pAr-pAr-pCr-pAr-pUr-pAr-pAr-pAr-pGr-p	3'p	14	1	183	1	20		-0,78	97,1	1	MS2	Automatic	25	1514,887	-3	4545,6763	4547,5	4545,6798	0	424965,25	FLuc_RNA
Component	834	Fluc_T1_20	1:C67-G80 = 4545.6798m[3'p]	67-80	67	80	Cr-pCr-pAr-pAr-pAr-pAr-pAr-pCr-pAr-pUr-pAr-pAr-pAr-pGr-p	3'p	14	1	183	1	20		-0,46	97,1	1	MS2	Automatic	24,97	1135,914	-4	4545,6777	4547,51	4545,6798	0	1625342,12	FLuc_RNA
Component	379	Fluc_T1_359	1:U794-G798 = 1587.1592m[3'p][nonunique]	463-467 | 596-600 | 734-738 | 794-798 | 1160-1164 | 1513-1517	794	798	Ur-pUr-pUr-pUr-pGr-p	3'p	5	2	1537	1	359		1,37	96,9	1	MS2	Automatic	21,63	792,573	-2	1587,1614	1587,48	1587,1592	0	378117,72	FLuc_RNA
Component	701	Fluc_T1_201	1:A881-G890 = 3159.4041m[3'p]	881-890	881	890	Ar-pUr-pCr-pCr-pCr-pUr-pUr-pCr-pAr-pGr-p	3'p	10	1	1281	2	201		1,15	96,1	1	MS2	Automatic	23,84	1052,461	-3	3159,4077	3161,03	3159,4041	0	8605544	FLuc_RNA
Component	453	Fluc_T1_239	1:A263-G267 = 1633.2136m[3'p][nonunique]	263-267 | 825-829 | 1073-1077 | 1859-1863	263	267	Ar-pUr-pAr-pUr-pGr-p	3'p	5	3	654	3	239		2,9	94,7	1	MS2	Automatic	22,04	815,602	-2	1633,2184	1633,8	1633,2136	0	320434,81	FLuc_RNA
Component	815	Fluc_T1_319	1:A1345-G1359 = 4758.6123m[3'p](Na+)	1345-1359	1345	1359	Ar-pAr-pCr-pAr-pCr-pUr-pUr-pCr-pUr-pUr-pCr-pAr-pUr-pAr-pGr-p	3'p,Na+	15	1	2468	1	319		1,85	94,5	1	MS2	Automatic	24,7	1194,393	-4	4780,603	4782,66	4780,5942	0	129788,44	FLuc_RNA
Component	816	Fluc_T1_319	1:A1345-G1359 = 4758.6123m[3'p]	1345-1359	1345	1359	Ar-pAr-pCr-pAr-pCr-pUr-pUr-pCr-pUr-pUr-pCr-pAr-pUr-pAr-pGr-p	3'p	15	1	2468	1	319		1,24	94,5	1	MS2	Automatic	24,71	1189,149	-4	4758,6182	4760,68	4758,6123	0	2423854,5	FLuc_RNA
Component	817	Fluc_T1_178	1:U778-G792 = 4710.5898m[3'p]	778-792	778	792	Ur-pUr-pCr-pCr-pAr-pUr-pUr-pCr-pCr-pAr-pUr-pCr-pAr-pCr-pGr-p	3'p	15	1	1518	1	178		1,77	94,4	1	MS2	Automatic	24,72	1177,143	-4	4710,5981	4712,63	4710,5898	0	1789891,38	FLuc_RNA
Component	722	Fluc_T1_244	1:A1089-G1098 = 3206.4425m[3'p]	1089-1098	1089	1098	Ar-pCr-pUr-pAr-pCr-pAr-pUr-pCr-pAr-pGr-p	3'p	10	1	1991	1	244		1,4	93,7	0	Full	Automatic	23,94	800,855	-4	3206,447	3207,51	3206,4425	0	154799,17	FLuc_RNA
Component	796	Fluc_T1_123	1:A498-G512 = 4807.6187m[3'p]	498-512	498	512	Ar-pAr-pAr-pAr-pUr-pUr-pAr-pUr-pUr-pAr-pUr-pCr-pAr-pUr-pGr-p	3'p	15	1	1076	1	123		1,51	92,3	1	MS2	Automatic	24,52	1201,4	-4	4807,626	4809,71	4807,6187	0	2867839,75	FLuc_RNA
Component	788	Fluc_T1_123	1:A498-G512 = 4807.6187m[3'p](Na+)	498-512	498	512	Ar-pAr-pAr-pAr-pUr-pUr-pAr-pUr-pUr-pAr-pUr-pCr-pAr-pUr-pGr-p	3'p,Na+	15	1	1076	1	123		2	92,2	1	MS2	Automatic	24,48	1206,896	-4	4829,6104	4831,69	4829,6007	0	408649,03	FLuc_RNA
Component	643	Fluc_T1_90	1:U342-G351 = 3162.3561m[3'p](Na+)	342-351	342	351	Ur-pUr-pAr-pUr-pUr-pUr-pAr-pUr-pCr-pGr-p	3'p,Na+	10	1	819	1	90		1,24	91,4	1	MS2	Automatic	23,38	1060,774	-3	3184,342	3185,5	3184,3381	0	880411,12	FLuc_RNA
Component	430	Fluc_T1_414	1:A81-G84 = 1350.2156m[3'p][nonunique]	15-18 | 77-80 | 81-84 | 446-449 | 904-907 | 946-949 | 1017-1020 | 1146-1149 | 1389-1392 | 1526-1529 | 1542-1545 | 1586-1589 | 1626-1629 | 1676-1679 | 1694-1697 | 1808-1811 | 1854-1857	81	84	Ar-pAr-pAr-pGr-p	3'p	4	5	194	1	414		1,82	90,6	1	MS2	Automatic	21,78	674,102	-2	1350,218	1350,73	1350,2156	0	559816,56	FLuc_RNA
Component	644	Fluc_T1_90	1:U342-G351 = 3162.3561m[3'p](2Na+)	342-351	342	351	Ur-pUr-pAr-pUr-pUr-pUr-pAr-pUr-pCr-pGr-p	3'p,2Na+	10	1	819	1	90		0,7	90,4	1	MS2	Automatic	23,38	1068,1	-3	3206,3223	3207,58	3206,32	0	156545,08	FLuc_RNA
Component	731	Fluc_T1_100	1:A376-G387 = 3843.4884m[3'p]	376-387	376	387	Ar-pCr-pAr-pUr-pUr-pUr-pAr-pUr-pAr-pAr-pUr-pGr-p	3'p	12	1	910	1	100		1,11	90,2	1	MS2	Automatic	24,02	1280,491	-3	3843,4927	3845,09	3843,4884	0	3215431	FLuc_RNA
Component	850	Fluc_T1_171	1:C740-G755 = 5086.6808m[3'p]	740-755	740	755	Cr-pAr-pAr-pUr-pCr-pAr-pAr-pAr-pUr-pCr-pAr-pUr-pUr-pCr-pCr-pGr-p	3'p	16	1	1460	1	171		1,33	89,8	1	MS2	Automatic	25,13	1271,164	-4	5086,6875	5088,85	5086,6808	0	1297320,12	FLuc_RNA
Component	410		1:A258-C261 = 1310.2094m[3'p][nonspecific]	258-261	258	261	Ar-pAr-pAr-pCr-p	3'p,nonspecific	4	0	0	0	0		1,45	88,1	1	MS2	Automatic	21,71	654,098	-2	1310,2113	1310,48	1310,2094	0	206791,86	FLuc_RNA
Component	634	Fluc_T1_159	1:C682-G689 = 2500.3150m[3'p]	682-689	682	689	Cr-pCr-pCr-pUr-pUr-pCr-pCr-pGr-p	3'p	8	1	1358	1	159		1,92	86,7	1	MS2	Automatic	23,34	832,765	-3	2500,3198	2501,46	2500,315	0	2179570,5	FLuc_RNA
Component	614	Fluc_T1_398	1:U1631-G1638 = 2525.3103m[3'p]	1631-1638	1631	1638	Ur-pCr-pUr-pUr-pAr-pCr-pCr-pGr-p	3'p	8	1	3035	1	398		0,2	86,3	1	MS2	Automatic	23,2	1262,145	-2	2525,3108	2526,56	2525,3103	0	262541,62	FLuc_RNA
Component	810	Fluc_T1_203	1:A892-G907 = 5158.7145m[3'p]	892-907	892	907	Ar-pUr-pUr-pAr-pCr-pAr-pAr-pAr-pAr-pUr-pUr-pCr-pAr-pAr-pAr-pGr-p	3'p	16	1	1718	1	203		1,21	85,9	1	MS2	Automatic	24,88	1289,174	-4	5158,7207	5160,93	5158,7145	0	1885274	FLuc_RNA
Component	691	Fluc_T1_309	1:C1308-G1317 = 3160.3881m[3'p]	1308-1317	1308	1317	Cr-pUr-pAr-pCr-pAr-pUr-pUr-pCr-pUr-pGr-p	3'p	10	1	2411	1	309		1,72	85,1	1	MS2	Automatic	23,77	1053,119	-3	3160,3936	3162,45	3160,3881	0	7452332,5	FLuc_RNA
Component	475	Fluc_T1_301	1:C1285-G1289 = 1585.1912m[3'p]	1285-1289	1285	1289	Cr-pCr-pUr-pUr-pGr-p	3'p	5	1	2368	1	301		2,3	84,9	1	MS2	Automatic	22,25	791,59	-2	1585,1948	1585,76	1585,1912	0	100158,41	FLuc_RNA
Component	610	Fluc_T1_435	1:C1782-G1787 = 1912.2757m[3'p]	1782-1787	1782	1787	Cr-pAr-pCr-pCr-pCr-pGr-p	3'p	6	1	107	2	435		1,13	83,6	1	MS2	Automatic	23,16	955,132	-2	1912,2778	1912,98	1912,2757	0	958241,5	FLuc_RNA
Component	593	Fluc_T1_175	1:A765-G772 = 2574.3168m[3'p]	765-772	765	772	Ar-pUr-pUr-pUr-pUr-pAr-pAr-pGr-p	3'p	8	1	1489	1	175		3,84	82,9	1	MS2	Automatic	23,05	857,102	-3	2574,3267	2575,25	2574,3168	0	4382511	FLuc_RNA
Component	541	Fluc_T1_185	1:A818-G824 = 2245.2642m[3'p]	818-824	818	824	Ar-pUr-pAr-pUr-pUr-pUr-pGr-p	3'p	7	1	1583	1	185		2,9	82,7	1	MS2	Automatic	22,68	747,416	-3	2245,2708	2246,12	2245,2642	0	2133972	FLuc_RNA
Component	488	Fluc_T1_439	1:U1799-G1804 = 1892.2005m[3'p]	1799-1804	1799	1804	Ur-pCr-pUr-pUr-pUr-pGr-p	3'p	6	1	3312	1	439		4,55	82,3	1	MS2	Automatic	22,35	945,097	-2	1892,2091	1892,82	1892,2005	0	229060,45	FLuc_RNA
Component	428	Fluc_T1_414	1:A81-G84 = 1350.2156m[3'p][nonunique](Na+)	15-18 | 77-80 | 81-84 | 446-449 | 904-907 | 946-949 | 1017-1020 | 1146-1149 | 1389-1392 | 1526-1529 | 1542-1545 | 1586-1589 | 1626-1629 | 1676-1679 | 1694-1697 | 1808-1811 | 1854-1857	81	84	Ar-pAr-pAr-pGr-p	3'p,Na+	4	5	194	1	414		2,14	81,3	1	MS2	Automatic	21,77	685,093	-2	1372,2004	1372,7	1372,1975	0	129345,34	FLuc_RNA
Component	865	Fluc_T1_208	1:U919-G942 = 7508.9039m[3'p]	919-942	919	942	Ur-pAr-pCr-pCr-pAr-pAr-pCr-pCr-pCr-pUr-pAr-pUr-pUr-pUr-pUr-pCr-pAr-pUr-pUr-pCr-pUr-pUr-pCr-pGr-p	3'p	24	1	1744	1	208		1,48	80,7	1	MS2	Automatic	26,23	1501,377	-5	7508,915	7512,23	7508,9039	0	1523483	FLuc_RNA
Component	623	Fluc_T1_430	1:C1744-G1750 = 2195.2737m[3'p]	1744-1750	1744	1750	Cr-pCr-pCr-pCr-pUr-pUr-pGr-p	3'p	7	1	3240	1	430		1,86	100	1	MS2	Automatic	23,27	730,752	-3	2195,2778	2195,88	2195,2737	0	1258230,75	FLuc_RNA
Component	747		1:U805-G816 = 3794.4819m[3'p][nonspecific]	805-816	805	816	Ur-pUr-pAr-pCr-pUr-pAr-pCr-pAr-pCr-pUr-pCr-pGr-p	3'p,nonspecific	12	0	0	0	0		2,07	100	1	MS2	Automatic	24,18	1264,155	-3	3794,4897	3795,94	3794,4819	0	771397	FLuc_RNA
Component	754		1:U805-G816 = 3794.4819m[3'p][nonspecific]	805-816	805	816	Ur-pUr-pAr-pCr-pUr-pAr-pCr-pAr-pCr-pUr-pCr-pGr-p	3'p,nonspecific	12	0	0	0	0		2,07	100	1	MS2	Automatic	24,18	1264,155	-3	3794,4897	3795,88	3794,4819	0	912622	FLuc_RNA
Component	764	Fluc_T1_183	1:U804-G816 = 4100.5072m[3'p]	804-816	804	816	Ur-pUr-pUr-pAr-pCr-pUr-pAr-pCr-pAr-pCr-pUr-pCr-pGr-p	3'p	13	1	1562	1	183		1,46	100	1	MS2	Automatic	24,25	1024,622	-4	4100,5132	4102,2	4100,5072	0	1875685,5	FLuc_RNA
Component	801	Fluc_T1_233	1:C1046-G1059 = 4381.5373m[3'p](Na+)	1046-1059	1046	1059	Cr-pUr-pUr-pCr-pCr-pAr-pUr-pCr-pUr-pUr-pCr-pCr-pAr-pGr-p	3'p,Na+	14	1	1918	1	233		0,85	100	1,1	MS2	Automatic	24,57	1100,376	-4	4403,5229	4405,46	4403,5192	0	244161,41	FLuc_RNA
Component	804	Fluc_T1_233	1:C1046-G1059 = 4381.5373m[3'p]	1046-1059	1046	1059	Cr-pUr-pUr-pCr-pCr-pAr-pUr-pCr-pUr-pUr-pCr-pCr-pAr-pGr-p	3'p	14	1	1918	1	233		1,41	100	1	MS2	Automatic	24,61	1094,629	-4	4381,5435	4383,28	4381,5373	0	2280240,75	FLuc_RNA
Component	820	Fluc_T1_75	1:A273-G286 = 4522.6526m[3'p]	273-286	273	286	Ar-pAr-pUr-pAr-pCr-pAr-pAr-pAr-pUr-pCr-pAr-pCr-pAr-pGr-p	3'p	14	1	687	1	75		1,56	100	1	MS2	Automatic	24,78	1129,908	-4	4522,6597	4524,55	4522,6526	0	1647232,25	FLuc_RNA
Component	828	Fluc_T1_213	1:A970-G987 = 5700.6994m[3'p]	970-987	970	987	Ar-pUr-pUr-pUr-pAr-pUr-pCr-pUr-pAr-pAr-pUr-pUr-pUr-pAr-pCr-pAr-pCr-pGr-p	3'p	18	1	1788	1	213		1,94	100	1	MS2	Automatic	24,9	1424,671	-4	5700,7104	5703,21	5700,6994	0	2032095,25	FLuc_RNA
Component	845	Fluc_T1_324	1:U1374-G1392 = 6076.7904m[3'p]	1374-1392	1374	1392	Ur-pCr-pUr-pUr-pUr-pAr-pAr-pUr-pUr-pAr-pAr-pAr-pUr-pAr-pCr-pAr-pAr-pAr-pGr-p	3'p	19	1	2512	1	324		0,99	100	1	MS2	Automatic	25,09	1518,693	-4	6076,7964	6079,37	6076,7904	0	2734158,25	FLuc_RNA
Component	846	Fluc_T1_213	1:A970-G987 = 5700.6994m[3'p]	970-987	970	987	Ar-pUr-pUr-pUr-pAr-pUr-pCr-pUr-pAr-pAr-pUr-pUr-pUr-pAr-pCr-pAr-pCr-pGr-p	3'p	18	1	1788	1	213		2,11	100	1,1	MS2	Automatic	25,06	1139,734	-5	5700,7114	5703,06	5700,6994	0	120145,58	FLuc_RNA
Component	853	Fluc_T1_324	1:U1374-G1392 = 6076.7904m[3'p](Na+)	1374-1392	1374	1392	Ur-pCr-pUr-pUr-pUr-pAr-pAr-pUr-pUr-pAr-pAr-pAr-pUr-pAr-pCr-pAr-pAr-pAr-pGr-p	3'p,Na+	19	1	2512	1	324		2,43	100	1,4	MS2	Automatic	25,22	1524,189	-4	6098,7871	6101,28	6098,7723	0	218011,78	FLuc_RNA
Component	166		1:A3-A4 = 676.11560m[3'p][nonspecific]	3-4	3	4	Ar-pAr-p	3'p,nonspecific	2	0	0	0	0		2,79	0	0	Full	Automatic	19,52	675,11	-1	676,1175	676,32	676,1156	0	448693,12	FLuc_RNA
Component	204		1:A40-C41 = 652.10437m[3'p][nonspecific]	40-41	40	41	Ar-pCr-p	3'p,nonspecific	2	0	0	0	0		2,15	0	0	Full	Automatic	19,83	651,099	-1	652,1058	652,29	652,1044	0	438519,56	FLuc_RNA
Component	208	Fluc_T1_442	1:A10-G11 = 692.11052m[3'p]	10-11	10	11	Ar-pGr-p	3'p	2	29	32	1	442		2,23	0	0	Full	Automatic	19,9	691,105	-1	692,1121	692,31	692,1105	0	6676312,5	FLuc_RNA
Component	250		1:A40-C41 = 652.10437m[3'p][nonspecific]	40-41	40	41	Ar-pCr-p	3'p,nonspecific	2	0	0	0	0		1,68	0	0	Full	Automatic	20,63	651,098	-1	652,1055	652,11	652,1044	0	27032,2	FLuc_RNA
Component	292	Fluc_T1_446	1:C47-G48 = 668.09929m[3'p]	47-48	47	48	Cr-pGr-p	3'p	2	25	128	1	446		1,12	0	0	Full	Automatic	20,98	667,093	-1	668,1	668,6	668,0993	0	26826,21	FLuc_RNA
Component	293	Fluc_T1_421	1:C121-G123 = 974.12459m[3'p]	121-123	121	123	Cr-pUr-pGr-p	3'p	3	6	302	2	421		1,36	0	0	Full	Automatic	20,98	973,119	-1	974,1259	974,41	974,1246	0	38106,12	FLuc_RNA
Component	301	Fluc_T1_409	1:A19-G21 = 1021.16304m[3'p]	19-21	19	21	Ar-pAr-pGr-p	3'p	3	15	59	1	409		-0,13	0	0	Full	Automatic	21	1020,156	-1	1021,1629	1021,41	1021,163	0	100580,65	FLuc_RNA
Component	324	Fluc_T1_236	1:A152-G156 = 1632.985a[3'p]	152-156	152	156	Ar-pUr-pAr-pCr-pGr-p	3'p	5	2	395	5	236		123,18	0	0	Full	Automatic	21,19	815,591	-2	0	1633,19	1632,985	0	5226,32	FLuc_RNA
Component	328	Fluc_T1_401	1:A64-G66 = 997.15180m[3'p]	64-66	64	66	Ar-pCr-pGr-p	3'p	3	10	172	2	401		1,7	0	0	Full	Automatic	21,25	996,146	-1	997,1535	997,37	997,1518	0	156603,61	FLuc_RNA
Component	363		1:C423-C428 = 1874.118a[3'p][nonspecific]	423-428	423	428	Cr-pCr-pUr-pAr-pCr-pCr-p	3'p,nonspecific	6	0	0	0	0		143,38	0	0	Full	Automatic	21,48	936,092	-2	0	1874,39	1874,118	0	6812,84	FLuc_RNA
Component	413	Fluc_T1_207	1:C105-G108 = 1303.17711m[3'p]	105-108	105	108	Cr-pUr-pAr-pGr-p	3'p	4	2	247	5	207		-1,11	0	0	Full	Automatic	21,72	1302,168	-1	1303,1757	1303,71	1303,1771	0	1425802,25	FLuc_RNA
Component	497		1:U1573-C1580 = 2555.3698m[3'p][nonspecific]	1573-1580	1573	1580	Ur-pAr-pAr-pCr-pAr-pAr-pCr-pCr-p	3'p,nonspecific	8	0	0	0	0		-4,85	0	0	Full	Automatic	22,4	1276,671	-2	2555,3574	2556,37	2555,3698	0	435695,16	FLuc_RNA
Component	536		1:C320-G326 = 2222.278a[3'p][nonspecific]	320-326	320	326	Cr-pUr-pUr-pUr-pAr-pUr-pGr-p	3'p,nonspecific	7	0	0	0	0		72,74	0	0	Full	Automatic	22,63	1110,117	-2	0	2222,44	2222,28	0	178105,77	FLuc_RNA
Component	556	Fluc_T1_137	1:U581-G588 = 2551.2895m[3'p]	581-588	581	588	Ur-pUr-pUr-pUr-pAr-pAr-pUr-pGr-p	3'p	8	1	1176	1	137		0,86	0	0	Full	Automatic	22,78	1274,639	-2	2551,2917	2552,46	2551,2895	0	35739,27	FLuc_RNA
Component	584		1:C67-A72 = 1944.30322m[3'p][nonspecific]	67-72	67	72	Cr-pCr-pAr-pAr-pAr-pAr-p	3'p,nonspecific	6	0	0	0	0		0,57	0	0	Full	Automatic	22,98	971,646	-2	1944,3043	1945,08	1944,3032	0	51478,72	FLuc_RNA
Component	589		1:C366-C374 = 2891.4169m[3'p][nonspecific]	366-374	366	374	Cr-pCr-pCr-pGr-pCr-pGr-pAr-pAr-pCr-p	3'p,nonspecific	9	0	0	0	0		-2,16	0	0	Full	Automatic	23,02	963,129	-3	2891,4106	2892,31	2891,4169	2	59451,33	FLuc_RNA
Component	592	Fluc_T1_276	1:A1194-G1199 = 1984.30936m[3'p]	1194-1199	1194	1199	Ar-pAr-pAr-pAr-pCr-pGr-p	3'p	6	1	2201	1	276		3,18	0	0	Full	Automatic	23,05	660,765	-3	1984,3157	1985,06	1984,3094	0	65176,84	FLuc_RNA
Component	597	Fluc_T1_38	1:C135-G140 = 1961.28215m[3'p]	135-140	135	140	Cr-pAr-pUr-pAr-pAr-pGr-p	3'p	6	1	348	3	38		1,85	0	0	Full	Automatic	23,25	653,088	-3	1961,2858	1962,31	1961,2821	0	370367,38	FLuc_RNA
Component	622	Fluc_T1_109_1	1:C420-G429 = 3197.4422m[3'p]	420-429	420	429	Cr-pAr-pGr-pCr-pCr-pUr-pAr-pCr-pCr-pGr-p	3'p	10	1	981	1	109		-0,48	0	0	Full	Automatic	23,25	1065,141	-3	3197,4407	3198,35	3197,4422	1	29070,62	FLuc_RNA
Component	630	Fluc_T1_330	1:C1405-G1410 = 1888.26443m[3'p]	1405-1410	1405	1410	Cr-pCr-pCr-pCr-pCr-pGr-p	3'p	6	1	2558	1	330		1,54	0	0	Full	Automatic	23,31	943,628	-2	1888,2673	1889,02	1888,2644	0	114695,01	FLuc_RNA
Component	631	Fluc_T1_347	1:U1469-G1476 = 2501.2990m[3'p]	1469-1476	1469	1476	Ur-pCr-pUr-pUr-pCr-pCr-pCr-pGr-p	3'p	8	1	2678	1	347		-1,16	0	0	Full	Automatic	23,32	1249,641	-2	2501,2961	2502,15	2501,299	0	98351,67	FLuc_RNA
Component	637	Fluc_T1_44	1:C157-G161 = 1584.20716m[3'p]	157-161	157	161	Cr-pCr-pCr-pUr-pGr-p	3'p	5	1	405	2	44		2,31	0	0	Full	Automatic	23,35	791,599	-2	1584,2108	1584,7	1584,2072	0	95359,95	FLuc_RNA
Component	647	Fluc_T1_49	1:C178-G186 = 2855.3468m[3'p]	178-186	178	186	Cr-pUr-pUr-pUr-pUr-pAr-pCr-pAr-pGr-p	3'p	9	1	453	1	49		2,35	0	0	Full	Automatic	23,42	713,083	-4	2855,3535	2856,47	2855,3468	0	3787493,5	FLuc_RNA
Component	654	Fluc_T1_358_3	1:U1510-G1520 = 3565.049a[3'p]	1510-1520	1510	1520	Ur-pUr-pGr-pUr-pUr-pUr-pUr-pGr-pGr-pAr-pGr-p	3'p	11	1	2769	2	358		146,43	0	0	Full	Automatic	23,46	1187,166	-3	0	3565,57	3565,049	3	133801,17	FLuc_RNA
Component	658	Fluc_T1_83_4	1:G330-G337 = 2661.3236m[3'p]	330-337	330	337	Gr-pUr-pGr-pUr-pUr-pGr-pGr-pGr-p	3'p	8	1	769	1	83		-1,62	0	0	Full	Automatic	23,49	886,099	-3	2661,3193	2662,25	2661,3236	4	35430,65	FLuc_RNA
Component	664	Fluc_T1_207	1:C105-G108 = 1303.17711m[3'p]	105-108	105	108	Cr-pUr-pAr-pGr-p	3'p	4	2	247	5	207		3,67	0	0	Full	Automatic	23,51	650,584	-2	1303,1819	1303,18	1303,1771	0	14018,66	FLuc_RNA
Component	665	Fluc_T1_380	1:A1540-G1545 = 2008.3206m[3'p]	1540-1545	1540	1545	Ar-pAr-pAr-pAr-pAr-pGr-p	3'p	6	2	2846	1	380		2,35	0	0	Full	Automatic	23,52	668,769	-3	2008,3253	2009,08	2008,3206	0	21107,18	FLuc_RNA
Component	668		1:C86-U96 = 3518.4784m[3'p][nonspecific]	86-96	86	96	Cr-pCr-pCr-pGr-pGr-pCr-pGr-pCr-pCr-pAr-pUr-p	3'p,nonspecific	11	0	0	0	0		0,52	0	0	Full	Automatic	23,55	1172,151	-3	3518,4802	3519,7	3518,4784	3	75638,72	FLuc_RNA
Component	673	Fluc_T1_16	1:C52-G59 = 2547.3535m[3'p]	52-59	52	59	Cr-pCr-pAr-pCr-pCr-pAr-pUr-pGr-p	3'p	8	1	146	1	16		-2,77	0	0	Full	Automatic	23,59	1273,169	-2	2547,3464	2547,9	2547,3535	0	2097880,25	FLuc_RNA
Component	679		1:C1732-C1745 = 4399.562a[3'p][nonspecific]	1732-1745	1732	1745	Cr-pCr-pUr-pAr-pGr-pCr-pUr-pUr-pCr-pUr-pUr-pGr-pCr-pCr-p	3'p,nonspecific	14	0	0	0	0		-112,42	0	0	Full	Automatic	23,65	1098,623	-4	0	4399,07	4399,562	2	34471,88	FLuc_RNA
Component	681		1:U728-G738 = 3444.3702m[3'p][nonspecific]	728-738	728	738	Ur-pCr-pCr-pUr-pAr-pUr-pUr-pUr-pUr-pUr-pGr-p	3'p,nonspecific	11	0	0	0	0		2,53	0	0	Full	Automatic	23,66	1147,454	-3	3444,3789	3445,35	3444,3702	0	53573,88	FLuc_RNA
Component	682	Fluc_T1_330	1:C1405-G1410 = 1888.26443m[3'p]	1405-1410	1405	1410	Cr-pCr-pCr-pCr-pCr-pGr-p	3'p	6	1	2558	1	330		3,87	0	0	Full	Automatic	23,66	943,628	-2	1888,2717	1889,11	1888,2644	0	22657,35	FLuc_RNA
Component	690	Fluc_T1_314_3	1:G1334-G1341 = 2690.3991m[3'p]	1334-1341	1334	1341	Gr-pGr-pAr-pCr-pGr-pAr-pAr-pGr-p	3'p	8	1	2435	2	314		0,92	0	0	Full	Automatic	23,74	896,128	-3	2690,4016	2690,97	2690,3991	3	28260,44	FLuc_RNA
Component	692	Fluc_T1_212	1:A961-G969 = 2924.4285m[3'p]	961-969	961	969	Ar-pCr-pAr-pAr-pAr-pUr-pAr-pCr-pGr-p	3'p	9	1	1778	1	212		-2,59	0	0	Full	Automatic	23,75	1461,203	-2	2924,4209	2925,56	2924,4285	0	2567772,25	FLuc_RNA
Component	710	Fluc_T1_378_1	1:U1573-G1583 = 3552.151a[3'p]	1573-1583	1573	1583	Ur-pAr-pAr-pCr-pAr-pAr-pCr-pCr-pGr-pCr-pGr-p	3'p	11	1	2912	1	378		-70,14	0	0	Full	Automatic	23,86	1182,822	-3	0	3551,9	3552,151	1	46007,08	FLuc_RNA
Component	711	Fluc_T1_403	1:A1655-G1663 = 2948.4397m[3'p]	1655-1663	1655	1663	Ar-pAr-pAr-pAr-pAr-pUr-pCr-pAr-pGr-p	3'p	9	1	3080	1	403		-1,41	0	0	Full	Automatic	23,87	1473,21	-2	2948,4355	2949,6	2948,4397	0	117324,17	FLuc_RNA
Component	712	Fluc_T1_12	1:A40-G45 = 1912.27566m[3'p]	40-45	40	45	Ar-pCr-pCr-pCr-pCr-pGr-p	3'p	6	1	107	2	12		1,2	0	0	Full	Automatic	23,87	955,633	-2	1912,278	1912,7	1912,2757	0	50927,52	FLuc_RNA
Component	715	Fluc_T1_380	1:A1540-G1545 = 2008.3206m[3'p]	1540-1545	1540	1545	Ar-pAr-pAr-pAr-pAr-pGr-p	3'p	6	2	2846	1	380		0,47	0	0	Full	Automatic	23,88	1003,656	-2	2008,3215	2008,76	2008,3206	0	9741,99	FLuc_RNA
Component	720	Fluc_T1_246	1:A1107-G1116 = 3182.4313m[3'p]	1107-1116	1107	1116	Ar-pUr-pUr-pAr-pCr-pAr-pCr-pCr-pCr-pGr-p	3'p	10	1	2009	1	246		1,87	0	0	Full	Automatic	23,92	794,852	-4	3182,4373	3183,69	3182,4313	0	82508,53	FLuc_RNA
Component	723	Fluc_T1_126_2	1:G525-G534 = 3263.953a[3'p]	525-534	525	534	Gr-pAr-pUr-pUr-pAr-pCr-pCr-pAr-pGr-pGr-p	3'p	10	1	1099	4	126		135,67	0	0	Full	Automatic	23,93	1087,114	-3	0	3264,39	3263,95	2	70543,75	FLuc_RNA
Component	726	Fluc_T1_291	1:A1238-G1244 = 2244.334a[3'p]	1238-1244	1238	1244	Ar-pCr-pCr-pUr-pAr-pUr-pGr-p	3'p	7	1	2295	1	291		25,71	0	0	Full	Automatic	23,96	1121,641	-2	0	2244,39	2244,33	0	31291,84	FLuc_RNA
Component	728		1:U698-G709 = 3865.4939m[3'p][nonspecific]	698-709	698	709	Ur-pGr-pCr-pCr-pUr-pGr-pCr-pGr-pUr-pCr-pAr-pGr-p	3'p,nonspecific	12	0	0	0	0		-4,16	0	0	Full	Automatic	23,99	965,617	-4	3865,4778	3866,79	3865,4939	3	296534,19	FLuc_RNA
Component	735		1:U1175-G1185 = 3601.4427m[3'p][nonspecific]	1175-1185	1175	1185	Ur-pGr-pUr-pGr-pGr-pAr-pUr-pCr-pUr-pGr-pGr-p	3'p,nonspecific	11	0	0	0	0		-1,93	0	0	Full	Automatic	24,03	1200,139	-3	3601,4358	3603,61	3601,4427	4	57687,05	FLuc_RNA
Component	741		1:G1518-A1526 = 2995.4404m[3'p][nonspecific]	1518-1526	1518	1526	Gr-pAr-pGr-pCr-pAr-pCr-pGr-pGr-pAr-p	3'p,nonspecific	9	0	0	0	0		-4,65	0	0	Full	Automatic	24,07	998,141	-3	2995,4265	2996,7	2995,4404	4	66533,58	FLuc_RNA
Component	758	Fluc_T1_315_3	1:G1335-G1344 = 3324.4930m[3'p]	1335-1344	1335	1344	Gr-pAr-pCr-pGr-pAr-pAr-pGr-pAr-pCr-pGr-p	3'p	10	1	2442	3	315		1,17	0	0	Full	Automatic	24,21	1107,492	-3	3324,4968	3325,59	3324,493	3	35247,31	FLuc_RNA
Component	761	Fluc_T1_221	1:C1006-G1016 = 3441.4182m[3'p]	1006-1016	1006	1016	Cr-pAr-pCr-pCr-pUr-pCr-pUr-pUr-pUr-pCr-pGr-p	3'p	11	1	1838	1	221		1,72	0	0	Full	Automatic	24,23	859,6	-4	3441,4241	3442,83	3441,4182	0	2260248,25	FLuc_RNA
Component	766		1:G1751-C1765 = 4738.6436m[3'p][nonspecific]	1751-1765	1751	1765	Gr-pGr-pCr-pCr-pUr-pCr-pCr-pCr-pCr-pCr-pCr-pAr-pGr-pCr-pCr-p	3'p,nonspecific	15	0	0	0	0		-4,53	0	0	Full	Automatic	24,26	1184,151	-4	4738,6221	4740,72	4738,6436	3	47261,18	FLuc_RNA
Component	767		1:G1597-A1618 = 7231.9134m[3'p][nonspecific]	1597-1618	1597	1618	Gr-pAr-pGr-pGr-pAr-pGr-pUr-pUr-pGr-pUr-pGr-pUr-pUr-pUr-pGr-pUr-pGr-pGr-pAr-pCr-pGr-pAr-p	3'p,nonspecific	22	0	0	0	0		-141,29	0	0	Full	Automatic	24,26	1445,369	-5	7230,8916	7233,19	7231,9134	10	53478,18	FLuc_RNA
Component	768	Fluc_T1_146	1:C634-G638 = 1608.21839m[3'p]	634-638	634	638	Cr-pAr-pCr-pUr-pGr-p	3'p	5	1	1259	3	146		1,44	0	0	Full	Automatic	24,3	803,103	-2	1608,2207	1608,44	1608,2184	0	7952,87	FLuc_RNA
Component	770		1:U1287-G1298 = 3900.312a[3'p][nonspecific]	1287-1298	1287	1298	Ur-pUr-pGr-pAr-pUr-pUr-pGr-pAr-pCr-pAr-pAr-pGr-p	3'p,nonspecific	12	0	0	0	0		80,63	0	0	Full	Automatic	24,32	1299,47	-3	0	3900,63	3900,312	2	52325,02	FLuc_RNA
Component	775	Fluc_T1_363_7	1:G1525-G1547 = 7643.1281m[3'p]	1525-1547	1525	1547	Gr-pAr-pAr-pAr-pGr-pAr-pCr-pGr-pAr-pUr-pGr-pAr-pCr-pGr-pGr-pAr-pAr-pAr-pAr-pAr-pGr-pAr-pGr-p	3'p	23	1	2807	1	363		-131,05	0	0	Full	Automatic	24,35	1528,228	-5	7642,1265	7645,52	7643,1281	7	158289,98	FLuc_RNA
Component	783		1:A79-G89 = 3629.5342m[3'p][nonspecific]	79-89	79	89	Ar-pGr-pAr-pAr-pAr-pGr-pGr-pCr-pCr-pCr-pGr-p	3'p,nonspecific	11	0	0	0	0		0,66	0	0	Full	Automatic	24,43	1209,172	-3	3629,5366	3630,54	3629,5342	3	101107,81	FLuc_RNA
Component	784	Fluc_T1_61	1:A229-G233 = 1656.24086m[3'p]	229-233	229	233	Ar-pAr-pAr-pUr-pGr-p	3'p	5	1	564	2	61		4,78	0	0	Full	Automatic	24,44	827,618	-2	1656,2488	1656,86	1656,2409	0	16400,62	FLuc_RNA
Component	785	Fluc_T1_3	1:A3-G9 = 2314.3459m[3'p]	3-9	3	9	Ar-pAr-pAr-pUr-pAr-pAr-pGr-p	3'p	7	1	22	2	3		1,39	0	0	Full	Automatic	24,45	770,442	-3	2314,3491	2315	2314,3459	0	25920,48	FLuc_RNA
Component	789		1:C157-U181 = 7952.65a[3'p][nonspecific]	157-181	157	181	Cr-pCr-pCr-pUr-pGr-pGr-pUr-pUr-pCr-pCr-pUr-pGr-pGr-pAr-pAr-pCr-pAr-pAr-pUr-pUr-pGr-pCr-pUr-pUr-pUr-p	3'p,nonspecific	25	0	0	0	0		-161,49	0	0	Full	Automatic	24,48	1589,231	-5	0	7951,37	7952,65	5	83669,28	FLuc_RNA
Component	790	Fluc_T1_159_2	1:C682-G699 = 5728.7532m[3'p]	682-699	682	699	Cr-pCr-pCr-pUr-pUr-pCr-pCr-pGr-pCr-pAr-pUr-pAr-pGr-pAr-pAr-pCr-pUr-pGr-p	3'p	18	1	1360	1	159		-2	0	0	Full	Automatic	24,48	1431,679	-4	5728,7417	5731,03	5728,7532	2	69194,98	FLuc_RNA
Component	791		1:A1522-G1547 = 8622.2694m[3'p][nonspecific]	1522-1547	1522	1547	Ar-pCr-pGr-pGr-pAr-pAr-pAr-pGr-pAr-pCr-pGr-pAr-pUr-pGr-pAr-pCr-pGr-pGr-pAr-pAr-pAr-pAr-pAr-pGr-pAr-pGr-p	3'p,nonspecific	26	0	0	0	0		0,81	0	0	Full	Automatic	24,49	1724,241	-5	8622,2764	8625,95	8622,2694	8	40705,55	FLuc_RNA
Component	792		1:C1437-G1463 = 8658.1606m[3'p][nonspecific]	1437-1463	1437	1463	Cr-pAr-pCr-pCr-pCr-pCr-pAr-pAr-pCr-pAr-pUr-pCr-pUr-pUr-pCr-pGr-pAr-pCr-pGr-pCr-pGr-pGr-pGr-pCr-pGr-pUr-pGr-p	3'p,nonspecific	27	0	0	0	0		-229,13	0	0	Full	Automatic	24,51	1731,229	-5	8656,1768	8660,39	8658,1606	6	47120,7	FLuc_RNA
Component	800		1:U484-G497 = 4475.6142m[3'p][nonspecific]	484-497	484	497	Ur-pAr-pCr-pCr-pAr-pAr-pUr-pAr-pAr-pUr-pCr-pCr-pAr-pGr-p	3'p,nonspecific	14	0	0	0	0		2,42	0	0	Full	Automatic	24,55	1491,866	-3	4475,625	4477,52	4475,6142	0	13506,7	FLuc_RNA
Component	802	Fluc_T1_139_2	1:A595-G608 = 4509.5720m[3'p]	595-608	595	608	Ar-pUr-pUr-pUr-pUr-pGr-pUr-pAr-pCr-pCr-pAr-pGr-pAr-pGr-p	3'p	14	1	1194	2	139		-2,76	0	0	Full	Automatic	24,57	1127,134	-4	4509,5596	4511,54	4509,572	2	81595,99	FLuc_RNA
Component	806		1:U972-G987 = 5065.6216m[3'p][nonspecific]	972-987	972	987	Ur-pUr-pAr-pUr-pCr-pUr-pAr-pAr-pUr-pUr-pUr-pAr-pCr-pAr-pCr-pGr-p	3'p,nonspecific	16	0	0	0	0		-1,15	0	0	Full	Automatic	24,63	1265,649	-4	5065,6157	5068,23	5065,6216	0	60610,51	FLuc_RNA
Component	808	Fluc_T1_291	1:A1238-G1244 = 2244.334a[3'p]	1238-1244	1238	1244	Ar-pCr-pCr-pUr-pAr-pUr-pGr-p	3'p	7	1	2295	1	291		66,24	0	0	Full	Automatic	24,64	747,091	-3	0	2244,48	2244,334	0	39076,53	FLuc_RNA
Component	813	Fluc_T1_94_3	1:C358-G369 = 3864.5099m[3'p]	358-369	358	369	Cr-pAr-pGr-pUr-pUr-pGr-pCr-pGr-pCr-pCr-pCr-pGr-p	3'p	12	1	857	1	94		0,1	0	0	Full	Automatic	24,67	965,622	-4	3864,5103	3866,75	3864,5099	3	8329,78	FLuc_RNA
Component	818	Fluc_T1_430	1:C1744-G1750 = 2195.2737m[3'p]	1744-1750	1744	1750	Cr-pCr-pCr-pCr-pUr-pUr-pGr-p	3'p	7	1	3240	1	430		2,08	0	0	Full	Automatic	24,74	731,743	-3	2195,2783	2197,02	2195,2737	0	46193,16	FLuc_RNA
Component	824		1:C647-G664 = 5722.7049m[3'p][nonspecific]	647-664	647	664	Cr-pUr-pCr-pCr-pUr-pCr-pUr-pGr-pGr-pAr-pUr-pCr-pUr-pAr-pCr-pUr-pGr-pGr-p	3'p,nonspecific	18	0	0	0	0		-2,44	0	0	Full	Automatic	24,85	1430,167	-4	5722,6909	5725,02	5722,7049	3	101018,02	FLuc_RNA
Component	827	Fluc_T1_146	1:C634-G638 = 1608.960a[3'p]	634-638	634	638	Cr-pAr-pCr-pUr-pGr-p	3'p	5	1	1259	3	146		-27,56	0	0	Full	Automatic	24,89	803,601	-2	0	1608,92	1608,96	0	30176,08	FLuc_RNA
Component	831		1:U1496-G1512 = 5408.6632m[3'p][nonspecific]	1496-1512	1496	1512	Ur-pCr-pCr-pCr-pGr-pCr-pCr-pGr-pCr-pCr-pGr-pUr-pUr-pGr-pUr-pUr-pGr-p	3'p,nonspecific	17	0	0	0	0		1,96	0	0	Full	Automatic	24,93	1351,661	-4	5408,6738	5411,47	5408,6632	4	32029,19	FLuc_RNA
Component	833	Fluc_T1_221	1:C1006-G1016 = 3441.4182m[3'p]	1006-1016	1006	1016	Cr-pAr-pCr-pCr-pUr-pCr-pUr-pUr-pUr-pCr-pGr-p	3'p	11	1	1838	1	221		1,79	0	0	Full	Automatic	24,97	859,85	-4	3441,4243	3442,81	3441,4182	0	47068,73	FLuc_RNA
Component	842		1:G1491-G1506 = 5108.6862m[3'p][nonspecific]	1491-1506	1491	1506	Gr-pAr-pAr-pCr-pUr-pUr-pCr-pCr-pCr-pGr-pCr-pCr-pGr-pCr-pCr-pGr-p	3'p,nonspecific	16	0	0	0	0		-4,05	0	0	Full	Automatic	25,01	1276,661	-4	5108,6655	5110,82	5108,6862	3	46151,49	FLuc_RNA
Component	843		1:G339-G357 = 6133.7377m[3'p][nonspecific]	339-357	339	357	Gr-pCr-pGr-pUr-pUr-pAr-pUr-pUr-pUr-pAr-pUr-pCr-pGr-pGr-pAr-pGr-pUr-pUr-pGr-p	3'p,nonspecific	19	0	0	0	0		-3,97	0	0	Full	Automatic	25,04	1533,174	-4	6133,7134	6136,68	6133,7377	5	157137,84	FLuc_RNA
Component	847		1:C647-G664 = 5722.7049m[3'p][nonspecific]	647-664	647	664	Cr-pUr-pCr-pCr-pUr-pCr-pUr-pGr-pGr-pAr-pUr-pCr-pUr-pAr-pCr-pUr-pGr-pGr-p	3'p,nonspecific	18	0	0	0	0		-3,55	0	0	Full	Automatic	25,06	1430,166	-4	5722,6846	5725,13	5722,7049	3	116547,18	FLuc_RNA
Component	848	Fluc_T1_3	1:A3-G9 = 2314.3459m[3'p]	3-9	3	9	Ar-pAr-pAr-pUr-pAr-pAr-pGr-p	3'p	7	1	22	2	3		2,24	0	0	Full	Automatic	25,11	770,777	-3	2314,3511	2315,14	2314,3459	0	31901,6	FLuc_RNA
Component	852		1:A1021-A1040 = 6601.8998m[3'p][nonspecific]	1021-1040	1021	1040	Ar-pAr-pGr-pUr-pCr-pGr-pGr-pGr-pGr-pAr-pAr-pGr-pCr-pGr-pGr-pUr-pUr-pGr-pCr-pAr-p	3'p,nonspecific	20	0	0	0	0		147,34	0	0	Full	Automatic	25,27	1650,458	-4	6602,8726	6606,31	6601,8998	9	172035,06	FLuc_RNA
Component	859		1:G1491-G1506 = 5108.6862m[3'p][nonspecific]	1491-1506	1491	1506	Gr-pAr-pAr-pCr-pUr-pUr-pCr-pCr-pCr-pGr-pCr-pCr-pGr-pCr-pCr-pGr-p	3'p,nonspecific	16	0	0	0	0		-4,72	0	0	Full	Automatic	25,32	1276,663	-4	5108,6621	5110,77	5108,6862	3	78339,95	FLuc_RNA
Component	1								0	0	0	0	0					NoID	Automatic	4,35	723,599	-1	724,6063	724,87		0	48851,67
Component	2								0	0	0	0	0					NoID	Automatic	4,43	715,612	-1	716,619	716,89		0	24624,89
Component	3								0	0	0	0	0					NoID	Automatic	4,49	1023,609	-1	1024,616	1024,98		0	68293,4
Component	4								0	0	0	0	0					NoID	Automatic	4,53	695,568	-1	696,5748	696,87		0	121075,95
Component	5								0	0	0	0	0					NoID	Automatic	4,73	727,444	-1	728,4514	728,74		0	245441,58
Component	6								0	0	0	0	0					NoID	Automatic	4,75	1283,788	-1	1284,7953	1285,42		0	432757,34
Component	7								0	0	0	0	0					NoID	Automatic	4,76	859,539	-1	860,5461	860,89		0	228067,95
Component	8								0	0	0	0	0					NoID	Automatic	4,76	1149,691	-1	1150,6986	1151,83		0	267191,19
Component	9								0	0	0	0	0					NoID	Automatic	4,79	771,521	-1	772,5282	772,85		0	261329,73
Component	10								0	0	0	0	0					NoID	Automatic	4,79	1299,78	-1	1300,787	1301,38		0	405489,53
Component	11								0	0	0	0	0					NoID	Automatic	4,82	743,491	-1	744,4984	745,15		0	366490,44
Component	12								0	0	0	0	0					NoID	Automatic	4,82	669,403	-1	670,4105	670,71		0	144551,08
Component	13								0	0	0	0	0					NoID	Automatic	4,85	715,459	-1	716,4663	716,75		0	157399,48
Component	14								0	0	0	0	0					NoID	Automatic	4,97	1343,978	-1	1344,985	1345,23		0	162040,38
Component	15								0	0	0	0	0					NoID	Automatic	4,98	963,671	-1	964,6778	966,06		0	144830,94
Component	16								0	0	0	0	0					NoID	Automatic	5,02	889,763	-1	890,7699	890,77		0	192853,89
Component	17								0	0	0	0	0					NoID	Automatic	5,08	964,719	-1	965,7263	965,73		0	199512,14
Component	18								0	0	0	0	0					NoID	Automatic	5,08	955,758	-1	956,7653	957,09		0	456623,53
Component	19								0	0	0	0	0					NoID	Automatic	5,11	952,759	-1	953,7665	953,77		0	381437,41
Component	20								0	0	0	0	0					NoID	Automatic	5,15	891,706	-1	892,7137	892,95		0	149336,92
Component	21								0	0	0	0	0					NoID	Automatic	5,17	956,716	-1	957,7232	958,05		0	381090,59
Component	22								0	0	0	0	0					NoID	Automatic	5,17	883,701	-1	884,7078	885,02		0	245526,3
Component	23								0	0	0	0	0					NoID	Automatic	5,23	965,687	-1	966,6938	967,1		0	162533,92
Component	24								0	0	0	0	0					NoID	Automatic	5,33	861,731	-1	862,7385	864,36		0	291023,81
Component	25								0	0	0	0	0					NoID	Automatic	5,34	969,739	-1	970,7461	971,96		0	458612,91
Component	26								0	0	0	0	0					NoID	Automatic	5,44	1222,977	-1	1223,9841	1224,74		0	204961,44
Component	27								0	0	0	0	0					NoID	Automatic	5,5	728,508	-1	729,5154	729,52		0	115966,24
Component	28								0	0	0	0	0					NoID	Automatic	5,83	718,488	-1	719,4949	719,7		0	258328,66
Component	29								0	0	0	0	0					NoID	Automatic	6,01	739,623	-1	740,6301	740,79		0	180043,44
Component	30								0	0	0	0	0					NoID	Automatic	6,56	723,458	-1	724,4656	725,31		0	294769,5
Component	31								0	0	0	0	0					NoID	Automatic	6,58	691,468	-1	692,4755	693,07		0	334618,69
Component	32								0	0	0	0	0					NoID	Automatic	7,5	1013,536	-1	1014,5433	1015,08		0	64619,21
Component	33								0	0	0	0	0					NoID	Automatic	7,68	1014,521	-1	1015,5285	1015,53		0	31857,7
Component	34								0	0	0	0	0					NoID	Automatic	7,8	968,55	-1	969,5571	970,41		0	347037,91
Component	35								0	0	0	0	0					NoID	Automatic	7,8	1000,54	-1	1001,5469	1002,1		0	579586,5
Component	36								0	0	0	0	0					NoID	Automatic	7,8	689,089	-1	690,0967	690,29		0	328950,34
Component	37								0	0	0	0	0					NoID	Automatic	7,81	984,544	-1	985,5516	986,09		0	320850,88
Component	38								0	0	0	0	0					NoID	Automatic	7,81	1032,529	-1	1033,5359	1033,85		0	187752,3
Component	39								0	0	0	0	0					NoID	Automatic	7,84	952,555	-1	953,5622	954,16		0	61546,57
Component	40								0	0	0	0	0					NoID	Automatic	7,86	1016,535	-1	1017,5421	1017,84		0	135171,8
Component	41								0	0	0	0	0					NoID	Automatic	7,99	750,175	-1	751,1821	751,4		0	67210,97
Component	42								0	0	0	0	0					NoID	Automatic	8,06	728,508	-1	729,5156	729,52		0	3174,77
Component	43								0	0	0	0	0					NoID	Automatic	8,11	1013,537	-1	1014,5446	1015,07		0	39512,54
Component	44								0	0	0	0	0					NoID	Automatic	8,17	728,508	-1	729,5156	730,72		0	1439,85
Component	45								0	0	0	0	0					NoID	Automatic	8,18	779,494	-1	780,5015	780,78		0	37757,49
Component	46								0	0	0	0	0					NoID	Automatic	8,21	751,463	-1	752,4703	752,47		0	29049,68
Component	47								0	0	0	0	0					NoID	Automatic	8,22	666,539	-1	667,546	667,55		0	105602,75
Component	48								0	0	0	0	0					NoID	Automatic	8,22	695,566	-1	696,5736	696,87		0	629157,56
Component	49								0	0	0	0	0					NoID	Automatic	8,22	667,534	-1	668,5413	669,11		0	766728,44
Component	50								0	0	0	0	0					NoID	Automatic	8,3	711,071	-1	712,0787	712,28		0	186746,91
Component	51								0	0	0	0	0					NoID	Automatic	8,36	733,054	-1	734,061	734,22		0	16662,59
Component	52								0	0	0	0	0					NoID	Automatic	8,39	755,035	-1	756,0425	756,24		0	84259,45
Component	53								0	0	0	0	0					NoID	Automatic	8,4	728,509	-1	729,5158	729,52		0	772,47
Component	54								0	0	0	0	0					NoID	Automatic	8,53	672,278	-1	673,285	673,5		0	64585,69
Component	55								0	0	0	0	0					NoID	Automatic	8,72	839,711	-1	840,7183	841,07		0	63806,42
Component	56								0	0	0	0	0					NoID	Automatic	8,78	671,523	-1	672,53	672,8		0	44837,29
Component	57								0	0	0	0	0					NoID	Automatic	8,79	675,118	-1	676,125	676,13		0	888,61
Component	58								0	0	0	0	0					NoID	Automatic	8,8	937,584	-1	938,5914	938,95		0	105356
Component	59								0	0	0	0	0					NoID	Automatic	8,81	725,495	-1	726,5022	726,78		0	84413,96
Component	60								0	0	0	0	0					NoID	Automatic	8,81	1257,781	-1	1258,7887	1259,37		0	146775,62
Component	61								0	0	0	0	0					NoID	Automatic	8,82	1197,76	-1	1198,7678	1199,38		0	175347,56
Component	62								0	0	0	0	0					NoID	Automatic	8,85	779,467	-1	780,474	780,76		0	54933,8
Component	63								0	0	0	0	0					NoID	Automatic	8,85	676,102	-1	677,1089	677,26		0	66797,55
Component	64								0	0	0	0	0					NoID	Automatic	8,86	861,471	-1	862,478	862,78		0	28149,84
Component	65								0	0	0	0	0					NoID	Automatic	8,87	807,498	-1	808,5057	808,82		0	55235,22
Component	66								0	0	0	0	0					NoID	Automatic	8,88	889,503	-1	890,5104	890,81		0	37552,37
Component	67								0	0	0	0	0					NoID	Automatic	8,9	775,285	-1	776,2924	776,48		0	24039,43
Component	68								0	0	0	0	0					NoID	Automatic	8,9	693,282	-1	694,2895	694,52		0	24332,21
Component	69								0	0	0	0	0					NoID	Automatic	8,91	665,251	-1	666,258	666,46		0	45625,9
Component	70								0	0	0	0	0					NoID	Automatic	8,91	971,504	-1	972,5116	972,78		0	21681,85
Component	71								0	0	0	0	0					NoID	Automatic	8,91	829,257	-1	830,2645	830,47		0	30524,53
Component	72								0	0	0	0	0					NoID	Automatic	8,91	747,254	-1	748,2614	748,48		0	38697,37
Component	73								0	0	0	0	0					NoID	Automatic	8,93	725,067	-1	726,0747	726,07		0	12944
Component	74								0	0	0	0	0					NoID	Automatic	8,94	715,041	-2	1432,0961	1432,1		0	21447,11
Component	75								0	0	0	0	0					NoID	Automatic	9,18	675,118	-1	676,1256	676,13		0	7814,91
Component	76								0	0	0	0	0					NoID	Automatic	9,3	690,572	-1	691,5789	691,81		0	33426,6
Component	77								0	0	0	0	0					NoID	Automatic	9,32	675,499	-1	676,5067	676,74		0	32748,74
Component	78								0	0	0	0	0					NoID	Automatic	9,32	674,576	-1	675,5837	675,88		0	46071,04
Component	79								0	0	0	0	0					NoID	Automatic	9,32	707,588	-1	708,5949	708,9		0	93250,44
Component	80								0	0	0	0	0					NoID	Automatic	9,33	791,515	-1	792,5222	792,82		0	45285,47
Component	81								0	0	0	0	0					NoID	Automatic	9,34	763,481	-1	764,4881	764,81		0	39491,54
Component	82								0	0	0	0	0					NoID	Automatic	9,34	862,817	-1	863,8247	864,36		0	94115,45
Component	83								0	0	0	0	0					NoID	Automatic	9,34	662,54	-1	663,5472	664,17		0	29732,81
Component	84								0	0	0	0	0					NoID	Automatic	9,34	679,556	-1	680,5634	680,88		0	47482,99
Component	85								0	0	0	0	0					NoID	Automatic	9,34	735,619	-1	736,6259	736,94		0	48280,9
Component	86								0	0	0	0	0					NoID	Automatic	9,35	658,582	-1	659,5893	659,9		0	252374,36
Component	87								0	0	0	0	0					NoID	Automatic	9,36	714,477	-1	715,4846	715,82		0	94270,39
Component	88								0	0	0	0	0					NoID	Automatic	9,37	656,566	-1	657,5734	657,83		0	19809,63
Component	89								0	0	0	0	0					NoID	Automatic	9,38	713,578	-1	714,5848	715,64		0	344508,47
Component	90								0	0	0	0	0					NoID	Automatic	9,4	741,609	-1	742,6164	743,59		0	140737,33
Component	91								0	0	0	0	0					NoID	Automatic	9,43	667,535	-1	668,5425	668,83		0	1664413,38
Component	92								0	0	0	0	0					NoID	Automatic	9,44	666,539	-1	667,5465	667,55		0	378110,72
Component	93								0	0	0	0	0					NoID	Automatic	9,44	723,599	-1	724,6058	724,92		0	1036865,19
Component	94								0	0	0	0	0					NoID	Automatic	9,44	695,567	-1	696,5742	696,88		0	2137629,25
Component	95								0	0	0	0	0					NoID	Automatic	9,46	751,464	-1	752,4709	752,67		0	120436,48
Component	96								0	0	0	0	0					NoID	Automatic	9,46	779,495	-1	780,5027	780,83		0	89399,7
Component	97								0	0	0	0	0					NoID	Automatic	9,56	743,605	-1	744,6126	744,92		0	58350,23
Component	98								0	0	0	0	0					NoID	Automatic	9,57	687,541	-1	688,5485	688,82		0	84125,39
Component	99								0	0	0	0	0					NoID	Automatic	9,57	715,573	-1	716,5798	716,88		0	141632,28
Component	100								0	0	0	0	0					NoID	Automatic	10,12	675,119	-1	676,1259	676,13		0	82000,05
Component	101								0	0	0	0	0					NoID	Automatic	14,53	759,005	-1	760,0121	760,01		0	3507,14
Component	102								0	0	0	0	0					NoID	Automatic	14,59	856,953	-1	857,9608	858,12		0	392378,97
Component	103								0	0	0	0	0					NoID	Automatic	14,6	729,014	-1	730,0215	730,19		0	280816,88
Component	104								0	0	0	0	0					NoID	Automatic	14,6	722,935	-1	723,9427	723,94		0	351077,03
Component	105								0	0	0	0	0					NoID	Automatic	14,61	669,016	-1	670,0237	670,56		0	632709,06
Component	106								0	0	0	0	0					NoID	Automatic	14,61	896,969	-1	897,9765	898,14		0	214225,27
Component	107								0	0	0	0	0					NoID	Automatic	14,62	771,002	-1	772,0094	772,18		0	229895,62
Component	108								0	0	0	0	0					NoID	Automatic	14,62	685,053	-1	686,0606	686,26		0	244148,08
Component	109								0	0	0	0	0					NoID	Automatic	14,62	727,042	-1	728,0493	728,24		0	338078
Component	110								0	0	0	0	0					NoID	Automatic	14,63	709,033	-1	710,0402	710,57		0	292926,25
Component	111								0	0	0	0	0					NoID	Automatic	14,63	680,947	-1	681,9541	681,95		0	495024,97
Component	112								0	0	0	0	0					NoID	Automatic	14,63	687,026	-1	688,0334	688,22		0	361405,03
Component	113								0	0	0	0	0					NoID	Automatic	14,63	811,017	-1	812,0238	812,16		0	166810,84
Component	114								0	0	0	0	0					NoID	Automatic	14,64	752,991	-1	753,9979	754,54		0	151202,52
Component	115								0	0	0	0	0					NoID	Automatic	14,64	724,909	-1	725,916	725,92		0	856380,81
Component	116								0	0	0	0	0					NoID	Automatic	14,64	712,977	-1	713,9842	714,59		0	273510,38
Component	117								0	0	0	0	0					NoID	Automatic	14,64	769,029	-1	770,0367	770,22		0	276210,34
Component	118								0	0	0	0	0					NoID	Automatic	14,64	711,004	-1	712,011	712,53		0	296317,91
Component	119								0	0	0	0	0					NoID	Automatic	14,65	720,962	-1	721,9695	721,97		0	451968,69
Component	120								0	0	0	0	0					NoID	Automatic	14,65	764,924	-1	765,9314	765,93		0	594306,81
Component	121								0	0	0	0	0					NoID	Automatic	14,65	718,99	-1	719,9971	720,13		0	283749,47
Component	122								0	0	0	0	0					NoID	Automatic	14,66	760,977	-1	761,9844	762,12		0	326914,69
Component	123								0	0	0	0	0					NoID	Automatic	14,66	844,954	-1	845,9617	845,96		0	183561,12
Component	124								0	0	0	0	0					NoID	Automatic	14,66	751,021	-1	752,0281	752,56		0	150426,36
Component	125								0	0	0	0	0					NoID	Automatic	14,66	678,974	-1	679,9813	679,98		0	458336,72
Component	126								0	0	0	0	0					NoID	Automatic	14,67	804,94	-1	805,9471	805,95		0	342150
Component	127								0	0	0	0	0					NoID	Automatic	14,68	800,994	-1	802,0016	802,15		0	222994,31
Component	128								0	0	0	0	0					NoID	Automatic	14,69	677,001	-1	678,0081	678,14		0	254881,61
Component	129								0	0	0	0	0					NoID	Automatic	14,84	759,005	-1	760,012	760,01		0	26837,02
Component	130								0	0	0	0	0					NoID	Automatic	17,86	695,08	-1	696,0869	696,29		0	3536480,25
Component	131								0	0	0	0	0					NoID	Automatic	17,89	673,097	-1	674,1039	674,3		0	2745585,25
Component	132								0	0	0	0	0					NoID	Automatic	18,39	671,066	-1	672,0733	672,07		0	19640,61
Component	133								0	0	0	0	0					NoID	Automatic	18,84	1044,022	-1	1045,0294	1045,28		0	74867,92
Component	134								0	0	0	0	0					NoID	Automatic	18,85	1022,04	-1	1023,0472	1023,3		0	139684,52
Component	135								0	0	0	0	0					NoID	Automatic	18,87	1000,058	-1	1001,0651	1001,31		0	288702,16
Component	136								0	0	0	0	0					NoID	Automatic	18,92	805,044	-1	806,0514	806,27		0	727787,81
Component	137								0	0	0	0	0					NoID	Automatic	18,93	827,026	-1	828,0334	828,25		0	539374,25
Component	138								0	0	0	0	0					NoID	Automatic	18,93	725,077	-1	726,0845	726,3		0	254601,69
Component	139								0	0	0	0	0					NoID	Automatic	18,96	866,048	-1	867,0554	867,28		0	1111135,75
Component	140								0	0	0	0	0					NoID	Automatic	18,96	888,03	-1	889,0377	889,26		0	295939,31
Component	141								0	0	0	0	0					NoID	Automatic	18,96	844,066	-1	845,0734	845,3		0	2910627,25
Component	142								0	0	0	0	0					NoID	Automatic	18,98	956,094	-1	957,1014	957,36		0	1205677,12
Component	143								0	0	0	0	0					NoID	Automatic	18,98	876,129	-1	877,136	877,38		0	84564,9
Component	144								0	0	0	0	0					NoID	Automatic	19,01	693,017	-1	694,024	694,2		0	1299249,38
Component	145								0	0	0	0	0					NoID	Automatic	19,02	714,998	-1	716,0057	716,24		0	72776,95
Component	146								0	0	0	0	0					NoID	Automatic	19,04	730,034	-1	731,0417	731,21		0	92846,23
Component	147								0	0	0	0	0					NoID	Automatic	19,05	651,073	-1	652,0801	652,28		0	289716,38
Component	148								0	0	0	0	0					NoID	Automatic	19,05	650,069	-1	651,0765	651,76		0	243779,73
Component	149								0	0	0	0	0					NoID	Automatic	19,07	754,021	-1	755,0279	755,03		0	75240,19
Component	150								0	0	0	0	0					NoID	Automatic	19,08	732,039	-1	733,0463	733,23		0	399465,5
Component	151								0	0	0	0	0					NoID	Automatic	19,08	828,071	-1	829,0782	829,29		0	29508,91
Component	152								0	0	0	0	0					NoID	Automatic	19,11	920,139	-1	921,1462	921,4		0	121348,14
Component	153								0	0	0	0	0					NoID	Automatic	19,12	833,169	-1	834,1766	834,41		0	66915,94
Component	154								0	0	0	0	0					NoID	Automatic	19,15	765,132	-1	766,1388	766,36		0	1470956
Component	155								0	0	0	0	0					NoID	Automatic	19,15	898,157	-1	899,1646	899,42		0	1146016
Component	156								0	0	0	0	0					NoID	Automatic	19,16	690,06	-1	691,0671	691,07		0	20009,79
Component	157								0	0	0	0	0					NoID	Automatic	19,16	741,12	-1	742,1273	742,13		0	153448
Component	158								0	0	0	0	0					NoID	Automatic	19,18	876,175	-1	877,1819	877,44		0	1203976,5
Component	159								0	0	0	0	0					NoID	Automatic	19,32	744,128	-2	1490,2712	1490,85		0	85338,18
Component	160								0	0	0	0	0					NoID	Automatic	19,33	753,628	-2	1509,2706	1510,03		0	43920,08
Component	161								0	0	0	0	0					NoID	Automatic	19,39	977,091	-1	978,0983	978,84		0	213007,53
Component	162								0	0	0	0	0					NoID	Automatic	19,49	826,042	-1	827,0488	827,05		0	119605,83
Component	163								0	0	0	0	0					NoID	Automatic	19,49	1068,094	-1	1069,1008	1069,35		0	50060,44
Component	164								0	0	0	0	0					NoID	Automatic	19,52	851,098	-1	852,1052	852,35		0	762402,31
Component	165								0	0	0	0	0					NoID	Automatic	19,52	955,109	-1	956,116	956,37		0	596481,44
Component	167								0	0	0	0	0					NoID	Automatic	19,53	1024,13	-1	1025,1371	1025,42		0	267769,12
Component	168								0	0	0	0	0					NoID	Automatic	19,54	657,1	-1	658,107	658,31		0	291471,75
Component	169								0	0	0	0	0					NoID	Automatic	19,54	771,132	-1	772,1388	772,38		0	233487,97
Component	170								0	0	0	0	0					NoID	Automatic	19,54	697,092	-2	1396,1989	1396,2		0	31539,79
Component	171								0	0	0	0	0					NoID	Automatic	19,55	873,08	-1	874,0873	874,32		0	518379,41
Component	172								0	0	0	0	0					NoID	Automatic	19,55	1046,112	-1	1047,119	1047,39		0	175616,19
Component	173								0	0	0	0	0					NoID	Automatic	19,56	804,059	-1	805,0666	805,24		0	565810,62
Component	174								0	0	0	0	0					NoID	Automatic	19,57	1021,054	-1	1022,0616	1022,28		0	31340,24
Component	175								0	0	0	0	0					NoID	Automatic	19,57	1002,147	-1	1003,1546	1003,44		0	850910,25
Component	176								0	0	0	0	0					NoID	Automatic	19,57	724,093	-1	725,0999	725,27		0	142304,38
Component	177								0	0	0	0	0					NoID	Automatic	19,57	679,081	-1	680,0886	680,28		0	107936,8
Component	179								0	0	0	0	0					NoID	Automatic	19,63	867,093	-1	868,1	868,34		0	1074533,75
Component	180								0	0	0	0	0					NoID	Automatic	19,63	911,057	-1	912,0642	912,3		0	371897
Component	181								0	0	0	0	0					NoID	Automatic	19,64	933,039	-1	934,0464	934,28		0	125498,28
Component	182								0	0	0	0	0					NoID	Automatic	19,65	912,103	-1	913,1107	913,28		0	38072,05
Component	183								0	0	0	0	0					NoID	Automatic	19,66	716,043	-1	717,0504	717,24		0	855334,94
Component	184								0	0	0	0	0					NoID	Automatic	19,67	889,075	-1	890,0821	890,33		0	363725,69
Component	185								0	0	0	0	0					NoID	Automatic	19,68	673,095	-1	674,1022	675,24		0	528254,12
Component	186								0	0	0	0	0					NoID	Automatic	19,68	1000,612	-1	1001,6194	1001,95		0	41329,64
Component	187								0	0	0	0	0					NoID	Automatic	19,68	738,025	-1	739,0323	739,72		0	56398,84
Component	188								0	0	0	0	0					NoID	Automatic	19,7	753,133	-2	1508,2808	1508,95		0	100547,94
Component	189								0	0	0	0	0					NoID	Automatic	19,7	843,081	-1	844,0886	844,27		0	988922,56
Component	190								0	0	0	0	0					NoID	Automatic	19,7	865,064	-1	866,0709	866,28		0	335719,09
Component	191								0	0	0	0	0					NoID	Automatic	19,71	826,041	-1	827,0486	827,05		0	107157,13
Component	192								0	0	0	0	0					NoID	Automatic	19,72	1012,121	-2	0	2026,9		0	40507,16
Component	193								0	0	0	0	0					NoID	Automatic	19,72	999,073	-1	1000,0798	1000,08		0	28952,55
Component	194								0	0	0	0	0					NoID	Automatic	19,75	887,045	-1	888,0527	888,38		0	25863,18
Component	195								0	0	0	0	0					NoID	Automatic	19,76	753,061	-1	754,0684	754,07		0	96313,65
Component	196								0	0	0	0	0					NoID	Automatic	19,81	797,025	-1	798,032	798,22		0	86115,45
Component	197								0	0	0	0	0					NoID	Automatic	19,81	978,136	-1	979,1434	979,41		0	1082789,12
Component	198								0	0	0	0	0					NoID	Automatic	19,82	1022,101	-1	1023,1079	1023,39		0	245296,73
Component	199								0	0	0	0	0					NoID	Automatic	19,82	747,12	-1	748,1275	748,34		0	289482,22
Component	200								0	0	0	0	0					NoID	Automatic	19,82	1000,118	-1	1001,1257	1001,4		0	378929,19
Component	201								0	0	0	0	0					NoID	Automatic	19,83	827,086	-1	828,0936	828,32		0	1408781,38
Component	202								0	0	0	0	0					NoID	Automatic	19,83	1018,143	-1	1019,1498	1019,38		0	41081,61
Component	203								0	0	0	0	0					NoID	Automatic	19,83	849,068	-1	850,0757	850,3		0	651154,06
Component	205								0	0	0	0	0					NoID	Automatic	19,86	655,068	-1	656,0753	656,83		0	124194,44
Component	206								0	0	0	0	0					NoID	Automatic	19,86	1044,083	-1	1045,0901	1045,36		0	82604,35
Component	207								0	0	0	0	0					NoID	Automatic	19,86	935,131	-1	936,1379	936,36		0	51262,27
Component	209								0	0	0	0	0					NoID	Automatic	19,91	1066,064	-1	1067,0709	1067,32		0	48020,78
Component	210								0	0	0	0	0					NoID	Automatic	19,93	657,576	-2	1316,1641	1316,66		0	33457,6
Component	211								0	0	0	0	0					NoID	Automatic	19,93	713,087	-1	714,0942	714,29		0	2135319,25
Component	212								0	0	0	0	0					NoID	Automatic	19,94	735,07	-1	736,0768	736,28		0	422563,28
Component	213								0	0	0	0	0					NoID	Automatic	19,97	757,051	-1	758,0585	758,23		0	69006,14
Component	214								0	0	0	0	0					NoID	Automatic	20,07	764,604	-2	1530,2174	1530,78		0	11374,33
Component	215								0	0	0	0	0					NoID	Automatic	20,09	657,076	-2	1316,166	1316,46		0	113330,16
Component	216								0	0	0	0	0					NoID	Automatic	20,1	853,171	-2	1708,3569	1708,72		0	39962,92
Component	217								0	0	0	0	0					NoID	Automatic	20,34	884,057	-1	885,0647	885,21		0	15279,58
Component	218								0	0	0	0	0					NoID	Automatic	20,35	659,576	-2	1321,1674	1321,49		0	44350,35
Component	219								0	0	0	0	0					NoID	Automatic	20,38	689,075	-1	690,0827	690,08		0	20579,49
Component	220								0	0	0	0	0					NoID	Automatic	20,38	697,585	-2	1397,1838	1397,52		0	62531,55
Component	222								0	0	0	0	0					NoID	Automatic	20,42	916,119	-1	917,1263	917,33		0	68359,48
Component	223								0	0	0	0	0					NoID	Automatic	20,42	1070,171	-1	1071,1781	1071,42		0	61774,43
Component	224								0	0	0	0	0					NoID	Automatic	20,43	906,145	-2	1814,3044	1814,71		0	49330,94
Component	225								0	0	0	0	0					NoID	Automatic	20,43	792,065	-2	1586,1447	1588,11		0	19434,06
Component	226								0	0	0	0	0					NoID	Automatic	20,46	862,076	-1	863,0832	863,31		0	232413,8
Component	227								0	0	0	0	0					NoID	Automatic	20,47	894,136	-1	895,1436	895,4		0	379686,66
Component	228								0	0	0	0	0					NoID	Automatic	20,47	1205,225	-1	1206,2324	1206,51		0	74366,34
Component	229								0	0	0	0	0					NoID	Automatic	20,54	786,086	-2	1574,186	1574,76		0	2456266,25
Component	230								0	0	0	0	0					NoID	Automatic	20,5	996,083	-1	997,0903	997,33		0	13202,74
Component	231								0	0	0	0	0					NoID	Automatic	20,51	668,076	-2	1338,1656	1338,17		0	27258
Component	232								0	0	0	0	0					NoID	Automatic	20,51	1596,161	-2	3192,3318	3193,35		0	16328,22
Component	234								0	0	0	0	0					NoID	Automatic	20,53	650,066	-2	1302,1475	1302,98		0	80243,82
Component	235								0	0	0	0	0					NoID	Automatic	20,53	808,068	-2	1618,15	1618,72		0	336693,25
Component	236								0	0	0	0	0					NoID	Automatic	20,53	819,06	-2	1640,1342	1640,7		0	152001,78
Component	237								0	0	0	0	0					NoID	Automatic	20,53	814,066	-2	1630,1467	1630,71		0	95488,36
Component	238								0	0	0	0	0					NoID	Automatic	20,53	661,057	-2	1324,1295	1324,29		0	32399,17
Component	239								0	0	0	0	0					NoID	Automatic	20,53	830,05	-2	1662,1136	1662,44		0	78450,54
Component	240								0	0	0	0	0					NoID	Automatic	20,55	775,095	-2	1552,2041	1552,79		0	8801946
Component	241								0	0	0	0	0					NoID	Automatic	20,56	764,104	-2	1530,223	1530,81		0	30212758
Component	242								0	0	0	0	0					NoID	Automatic	20,55	797,077	-2	1596,1688	1596,71		0	803114,06
Component	243								0	0	0	0	0					NoID	Automatic	20,55	805,063	-1	806,07	806,07		0	11528,17
Component	244								0	0	0	0	0					NoID	Automatic	20,56	696,577	-2	1395,1678	1395,42		0	185637,41
Component	245								0	0	0	0	0					NoID	Automatic	20,57	792,563	-2	0	1587,1		0	34970,68
Component	246								0	0	0	0	0					NoID	Automatic	20,58	708,091	-2	1418,1957	1418,47		0	75872,58
Component	247								0	0	0	0	0					NoID	Automatic	20,58	794,071	-2	1590,1573	1590,5		0	73302,14
Component	248								0	0	0	0	0					NoID	Automatic	20,59	783,08	-2	1568,1753	1568,71		0	129358,19
Component	249								0	0	0	0	0					NoID	Automatic	20,6	825,057	-2	1652,1279	1652,43		0	55336,76
Component	251								0	0	0	0	0					NoID	Automatic	20,63	661,58	-2	1325,1747	1325,67		0	172103,38
Component	252								0	0	0	0	0					NoID	Automatic	20,64	816,122	-2	1634,2578	1634,59		0	59370,68
Component	253								0	0	0	0	0					NoID	Automatic	20,64	794,139	-2	1590,293	1590,91		0	944509,62
Component	254								0	0	0	0	0					NoID	Automatic	20,64	805,13	-2	1612,2737	1612,85		0	261097,23
Component	255								0	0	0	0	0					NoID	Automatic	20,66	1284,16	-1	1285,167	1285,65		0	669489,44
Component	256								0	0	0	0	0					NoID	Automatic	20,68	652,568	-2	1307,1505	1307,63		0	4827279
Component	257								0	0	0	0	0					NoID	Automatic	20,68	663,559	-2	1329,1328	1329,6		0	1429490,75
Component	258								0	0	0	0	0					NoID	Automatic	20,67	685,541	-2	1373,0958	1373,38		0	144902,02
Component	259								0	0	0	0	0					NoID	Automatic	20,67	660,554	-2	1323,1223	1323,76		0	40516,22
Component	260								0	0	0	0	0					NoID	Automatic	20,68	674,55	-2	1351,114	1351,42		0	377699
Component	261								0	0	0	0	0					NoID	Automatic	20,67	672,571	-1	673,5781	673,58		0	30104,69
Component	262								0	0	0	0	0					NoID	Automatic	20,68	859,147	-1	860,1544	860,15		0	13290,18
Component	263								0	0	0	0	0					NoID	Automatic	20,68	664,573	-2	0	1331,16		0	186436,7
Component	264								0	0	0	0	0					NoID	Automatic	20,68	792,064	-2	1586,1431	1586,7		0	11494,51
Component	265								0	0	0	0	0					NoID	Automatic	20,7	665,096	-2	1332,2074	1332,54		0	67683,1
Component	266								0	0	0	0	0					NoID	Automatic	20,71	696,531	-2	1395,0775	1395,33		0	39540,5
Component	267								0	0	0	0	0					NoID	Automatic	20,73	979,122	-1	980,1292	980,13		0	15777,45
Component	268								0	0	0	0	0					NoID	Automatic	20,74	676,087	-2	1354,1893	1354,36		0	12827,63
Component	269								0	0	0	0	0					NoID	Automatic	20,75	939,112	-1	940,1197	940,12		0	30524,13
Component	270								0	0	0	0	0					NoID	Automatic	20,76	827,084	-1	828,0917	828,09		0	60572,29
Component	271								0	0	0	0	0					NoID	Automatic	20,76	738,106	-2	1478,2272	1478,57		0	28740,7
Component	272								0	0	0	0	0					NoID	Automatic	20,76	671,545	-2	1345,104	1345,45		0	29246,14
Component	273								0	0	0	0	0					NoID	Automatic	20,78	783,57	-2	1569,1554	1569,49		0	20670,9
Component	274								0	0	0	0	0					NoID	Automatic	20,78	917,163	-1	918,1704	918,17		0	59509,05
Component	275								0	0	0	0	0					NoID	Automatic	20,79	679,086	-2	1360,1866	1360,37		0	29163
Component	276								0	0	0	0	0					NoID	Automatic	20,8	668,097	-2	1338,2091	1338,48		0	124468,87
Component	277								0	0	0	0	0					NoID	Automatic	20,81	1019,69	-2	2041,3937	2041,99		0	38667,39
Component	278								0	0	0	0	0					NoID	Automatic	20,81	651,554	-2	1305,1222	1305,25		0	30683,97
Component	279								0	0	0	0	0					NoID	Automatic	20,86	815,59	-2	1632,1987	1632,72		0	9122,07
Component	280								0	0	0	0	0					NoID	Automatic	20,87	806,106	-2	1614,2263	1614,98		0	13943,42
Component	281								0	0	0	0	0					NoID	Automatic	20,9	837,596	-2	1676,2025	1676,92		0	15447,85
Component	282								0	0	0	0	0					NoID	Automatic	20,91	836,107	-2	1674,2294	1674,54		0	44528,17
Component	283								0	0	0	0	0					NoID	Automatic	20,91	795,082	-2	1592,1782	1592,62		0	63903,87
Component	284								0	0	0	0	0					NoID	Automatic	20,94	817,097	-2	1636,2085	1636,72		0	17498,29
Component	285								0	0	0	0	0					NoID	Automatic	20,95	893,151	-1	894,1588	894,3		0	175226,95
Component	286								0	0	0	0	0					NoID	Automatic	20,96	815,092	-2	1632,1976	1633,78		0	73409
Component	287								0	0	0	0	0					NoID	Automatic	20,96	842,085	-2	1686,1842	1686,51		0	72932,25
Component	288								0	0	0	0	0					NoID	Automatic	20,97	657,098	-1	658,1055	658,25		0	54107,55
Component	289								0	0	0	0	0					NoID	Automatic	20,97	825,117	-2	1652,2493	1652,89		0	196372,78
Component	290								0	0	0	0	0					NoID	Automatic	20,99	809,113	-2	1620,2397	1620,84		0	1864717
Component	291								0	0	0	0	0					NoID	Automatic	20,98	817,591	-2	1636,2096	1636,93		0	6374,86
Component	294								0	0	0	0	0					NoID	Automatic	20,98	917,166	-1	918,1735	918,33		0	3975,96
Component	295								0	0	0	0	0					NoID	Automatic	20,98	798,122	-2	1598,2579	1598,87		0	6667261
Component	296								0	0	0	0	0					NoID	Automatic	20,99	787,131	-2	1576,2766	1576,89		0	24452378
Component	297								0	0	0	0	0					NoID	Automatic	20,99	831,095	-2	1664,2037	1664,82		0	173488,94
Component	298								0	0	0	0	0					NoID	Automatic	21	915,134	-1	916,1414	916,43		0	47202,8
Component	299								0	0	0	0	0					NoID	Automatic	21	820,104	-2	1642,2225	1642,83		0	790407
Component	300								0	0	0	0	0					NoID	Automatic	21	719,603	-2	1441,2206	1441,77		0	225887,3
Component	302								0	0	0	0	0					NoID	Automatic	21,01	1641,211	-2	3284,437	3285,28		0	47831,17
Component	303								0	0	0	0	0					NoID	Automatic	21,02	940,191	-1	941,1978	941,48		0	438513,31
Component	304								0	0	0	0	0					NoID	Automatic	21,02	962,172	-1	963,1791	963,4		0	101521,48
Component	305								0	0	0	0	0					NoID	Automatic	21,05	823,148	-2	1648,3099	1648,49		0	13367,67
Component	306								0	0	0	0	0					NoID	Automatic	21,05	816,092	-2	0	1633,77		0	41713,34
Component	307								0	0	0	0	0					NoID	Automatic	21,07	783,08	-2	0	1568,31		0	3531,31
Component	308								0	0	0	0	0					NoID	Automatic	21,07	806,595	-2	1615,2053	1615,76		0	168116,81
Component	309								0	0	0	0	0					NoID	Automatic	21,08	774,064	-2	1550,1429	1550,36		0	28645,56
Component	310								0	0	0	0	0					NoID	Automatic	21,1	683,069	-2	1368,1519	1368,47		0	42485,1
Component	311								0	0	0	0	0					NoID	Automatic	21,1	661,088	-2	1324,1904	1324,7		0	746906,88
Component	312								0	0	0	0	0					NoID	Automatic	21,11	885,102	-1	886,1094	886,27		0	158141,14
Component	313								0	0	0	0	0					NoID	Automatic	21,11	672,079	-2	1346,172	1346,69		0	223805,52
Component	314								0	0	0	0	0					NoID	Automatic	21,11	831,596	-2	1664,2052	1664,98		0	136611,33
Component	315								0	0	0	0	0					NoID	Automatic	21,13	763,073	-2	1528,1597	1528,54		0	176126,38
Component	316								0	0	0	0	0					NoID	Automatic	21,13	755,125	-2	1512,2648	1512,55		0	16749,98
Component	317								0	0	0	0	0					NoID	Automatic	21,14	837,087	-2	1676,1886	1676,75		0	136474,34
Component	318								0	0	0	0	0					NoID	Automatic	21,15	761,133	-2	1524,2812	1524,81		0	34376,73
Component	319								0	0	0	0	0					NoID	Automatic	21,15	681,091	-2	1364,1957	1364,49		0	135104,56
Component	320								0	0	0	0	0					NoID	Automatic	21,16	719,439	-1	720,4465	720,45		0	4548,93
Component	321								0	0	0	0	0					NoID	Automatic	21,18	868,573	-2	1738,1576	1738,69		0	7835,39
Component	322								0	0	0	0	0					NoID	Automatic	21,19	960,143	-1	961,1507	961,15		0	6208,37
Component	323								0	0	0	0	0					NoID	Automatic	21,19	675,055	-2	0	1352,35		0	7528,99
Component	325								0	0	0	0	0					NoID	Automatic	21,21	650,551	-2	1303,1162	1303,77		0	44008,93
Component	326								0	0	0	0	0					NoID	Automatic	21,23	928,585	-2	1859,1853	1859,72		0	76827,73
Component	327								0	0	0	0	0					NoID	Automatic	21,23	846,069	-2	1694,1519	1695,05		0	15904,6
Component	329								0	0	0	0	0					NoID	Automatic	21,25	916,18	-1	917,1868	917,46		0	706852,88
Component	330								0	0	0	0	0					NoID	Automatic	21,25	848,078	-2	1698,1696	1698,47		0	85864,91
Component	331								0	0	0	0	0					NoID	Automatic	21,26	840,091	-2	1682,1958	1682,8		0	1354818,12
Component	332								0	0	0	0	0					NoID	Automatic	21,26	829,1	-2	1660,2144	1660,83		0	4897824
Component	333								0	0	0	0	0					NoID	Automatic	21,26	862,072	-2	1726,1592	1726,72		0	229492,98
Component	334								0	0	0	0	0					NoID	Automatic	21,26	675,056	-2	1352,1257	1352,36		0	27367,87
Component	335								0	0	0	0	0					NoID	Automatic	21,26	818,109	-2	1638,233	1638,85		0	17132000
Component	336								0	0	0	0	0					NoID	Automatic	21,26	669,086	-2	1340,1858	1340,59		0	83469,67
Component	337								0	0	0	0	0					NoID	Automatic	21,27	868,071	-2	1738,1575	1738,6		0	45627,68
Component	338								0	0	0	0	0					NoID	Automatic	21,27	846,569	-2	0	1695,54		0	32723,32
Component	339								0	0	0	0	0					NoID	Automatic	21,27	851,082	-2	1704,1777	1704,81		0	450402,25
Component	340								0	0	0	0	0					NoID	Automatic	21,27	750,581	-2	1503,1771	1503,69		0	145502,3
Component	341								0	0	0	0	0					NoID	Automatic	21,28	761,573	-2	1525,1609	1525,16		0	11080,39
Component	342								0	0	0	0	0					NoID	Automatic	21,28	879,062	-2	1760,1383	1760,49		0	27470,31
Component	343								0	0	0	0	0					NoID	Automatic	21,28	873,064	-2	1748,1429	1748,78		0	83262,37
Component	344								0	0	0	0	0					NoID	Automatic	21,29	1106,136	-3	3320,4348	3321,26		0	36142,17
Component	345								0	0	0	0	0					NoID	Automatic	21,29	1113,798	-3	3342,4023	3343,85		0	24743,55
Component	346								0	0	0	0	0					NoID	Automatic	21,29	662,065	-2	1326,1448	1326,35		0	48835,06
Component	347								0	0	0	0	0					NoID	Automatic	21,29	742,584	-2	1487,1835	1487,71		0	74433,05
Component	349								0	0	0	0	0					NoID	Automatic	21,35	804,567	-2	1611,1476	1611,66		0	109103,47
Component	350								0	0	0	0	0					NoID	Automatic	21,39	754,63	-2	1511,2754	1511,86		0	1643014,5
Component	351								0	0	0	0	0					NoID	Automatic	21,36	782,584	-2	1567,1831	1567,74		0	1437199,38
Component	352								0	0	0	0	0					NoID	Automatic	21,36	793,575	-2	1589,1653	1589,76		0	436284,16
Component	353								0	0	0	0	0					NoID	Automatic	21,37	815,558	-2	1633,1299	1633,65		0	29334,57
Component	354								0	0	0	0	0					NoID	Automatic	21,37	726,57	-2	1455,1544	1455,15		0	36710,19
Component	355								0	0	0	0	0					NoID	Automatic	21,38	777,114	-2	1555,24	1555,72		0	121842,48
Component	356								0	0	0	0	0					NoID	Automatic	21,38	663,09	-2	1327,1937	1327,75		0	19781,18
Component	357								0	0	0	0	0					NoID	Automatic	21,39	766,123	-2	1533,2582	1533,87		0	438146
Component	358								0	0	0	0	0					NoID	Automatic	21,4	657,099	-2	1316,212	1316,21		0	22749,69
Component	359								0	0	0	0	0					NoID	Automatic	21,41	806,105	-2	1614,224	1614,9		0	92845,84
Component	360								0	0	0	0	0					NoID	Automatic	21,41	726,788	-3	2182,3813	2183,25		0	81356,13
Component	361								0	0	0	0	0					NoID	Automatic	21,44	792,112	-2	1586,2378	1586,52		0	16092,16
Component	362								0	0	0	0	0					NoID	Automatic	21,44	726,453	-3	2182,3818	2183,31		0	84138,69
Component	364								0	0	0	0	0					NoID	Automatic	21,49	774,633	-2	1551,2802	1551,72		0	26767,37
Component	365								0	0	0	0	0					NoID	Automatic	21,5	940,107	-2	1881,2271	1882,1		0	4424,81
Component	366								0	0	0	0	0					NoID	Automatic	21,52	653,069	-2	1307,1499	1307,49		0	43397,7
Component	367								0	0	0	0	0					NoID	Automatic	21,53	809,617	-2	1620,2427	1621,04		0	105346,3
Component	368								0	0	0	0	0					NoID	Automatic	21,54	797,091	-2	1596,1974	1596,51		0	24741,93
Component	369								0	0	0	0	0					NoID	Automatic	21,54	786,102	-2	1574,2179	1574,61		0	62347,36
Component	370								0	0	0	0	0					NoID	Automatic	21,55	825,09	-2	1652,1952	1652,62		0	31171,67
Component	371								0	0	0	0	0					NoID	Automatic	21,56	673,58	-2	1349,1737	1349,48		0	68413,27
Component	372								0	0	0	0	0					NoID	Automatic	21,56	662,589	-2	1327,192	1327,69		0	160629,62
Component	373								0	0	0	0	0					NoID	Automatic	21,57	794,103	-2	1590,2196	1590,7		0	25469,05
Component	374								0	0	0	0	0					NoID	Automatic	21,57	834,103	-2	1670,2213	1670,58		0	55187,41
Component	375								0	0	0	0	0					NoID	Automatic	21,58	814,101	-2	1630,2174	1630,75		0	185337,64
Component	376								0	0	0	0	0					NoID	Automatic	21,59	814,559	-2	1631,1317	1631,45		0	10210,38
Component	377								0	0	0	0	0					NoID	Automatic	21,6	803,565	-2	1609,1439	1609,63		0	111792,64
Component	378								0	0	0	0	0					NoID	Automatic	21,61	991,053	-2	1983,1177	1983,77		0	9875,07
Component	380								0	0	0	0	0					NoID	Automatic	21,63	661,572	-2	1325,1583	1325,52		0	54342,71
Component	381								0	0	0	0	0					NoID	Automatic	21,64	904,815	-3	2717,4661	2718,41		0	53425,79
Component	382								0	0	0	0	0					NoID	Automatic	21,64	726,787	-3	2182,3826	2183,13		0	6875,32
Component	383								0	0	0	0	0					NoID	Automatic	21,65	894,516	-3	2685,572	2686,72		0	27141,1
Component	384								0	0	0	0	0					NoID	Automatic	21,65	805,613	-2	1613,2415	1614,18		0	39505,43
Component	385								0	0	0	0	0					NoID	Automatic	21,67	959,61	-2	1921,2354	1921,81		0	45569,86
Component	386								0	0	0	0	0					NoID	Automatic	21,67	1169,806	-3	3511,4343	3512,87		0	22706,31
Component	387								0	0	0	0	0					NoID	Automatic	21,68	851,583	-2	1704,1787	1704,68		0	25660,64
Component	388								0	0	0	0	0					NoID	Automatic	21,68	939,605	-2	1881,225	1881,82		0	148564,78
Component	389								0	0	0	0	0					NoID	Automatic	21,68	970,599	-2	0	1943,67		0	19522,25
Component	390								0	0	0	0	0					NoID	Automatic	21,69	965,564	-2	1933,1431	1933,51		0	28685,13
Component	391								0	0	0	0	0					NoID	Automatic	21,69	927,6	-2	1857,2137	1857,64		0	175210,05
Component	392								0	0	0	0	0					NoID	Automatic	21,69	1262,785	-3	3790,3708	3791,87		0	35273,13
Component	393								0	0	0	0	0					NoID	Automatic	21,69	1255,458	-3	3768,3953	3769,82		0	97584,13
Component	394								0	0	0	0	0					NoID	Automatic	21,69	1248,131	-3	3746,4131	3747,92		0	169196,66
Component	395								0	0	0	0	0					NoID	Automatic	21,69	1001,542	-2	2005,099	2005,78		0	52344,01
Component	396								0	0	0	0	0					NoID	Automatic	21,69	661,573	-2	1325,1598	1325,48		0	241329,22
Component	397								0	0	0	0	0					NoID	Automatic	21,69	729,049	-1	730,056	730,06		0	30635,39
Component	398								0	0	0	0	0					NoID	Automatic	21,69	990,552	-2	1983,1176	1983,71		0	92869,95
Component	399								0	0	0	0	0					NoID	Automatic	21,7	1270,448	-3	3812,3586	3813,79		0	24384,91
Component	400								0	0	0	0	0					NoID	Automatic	21,71	948,094	-2	1898,2021	1898,5		0	276856,47
Component	401								0	0	0	0	0					NoID	Automatic	21,71	946,587	-2	1895,189	1895,85		0	2839604,75
Component	402								0	0	0	0	0					NoID	Automatic	21,71	935,597	-2	1873,2087	1873,88		0	8439584
Component	403								0	0	0	0	0					NoID	Automatic	21,71	667,568	-2	1337,151	1337,39		0	24146,49
Component	404								0	0	0	0	0					NoID	Automatic	21,71	957,578	-2	1917,1713	1917,85		0	791163,19
Component	405								0	0	0	0	0					NoID	Automatic	21,71	879,583	-2	1761,1807	1761,79		0	364725,03
Component	406								0	0	0	0	0					NoID	Automatic	21,71	968,569	-2	1939,153	1939,84		0	289041,44
Component	407								0	0	0	0	0					NoID	Automatic	21,71	822,567	-2	1647,1486	1648,11		0	49548,91
Component	408								0	0	0	0	0					NoID	Automatic	21,71	950,596	-2	1903,2064	1903,86		0	35543,21
Component	409								0	0	0	0	0					NoID	Automatic	21,71	979,56	-2	1961,1355	1961,83		0	187211,83
Component	411								0	0	0	0	0					NoID	Automatic	21,71	890,574	-2	1783,1624	1783,78		0	74156,74
Component	412								0	0	0	0	0					NoID	Automatic	21,71	954,573	-2	1911,1611	1911,74		0	46606,43
Component	414								0	0	0	0	0					NoID	Automatic	21,72	763,073	-2	1528,1603	1528,96		0	65428,73
Component	415								0	0	0	0	0					NoID	Automatic	21,72	683,555	-2	1369,1255	1369,13		0	27224,16
Component	416								0	0	0	0	0					NoID	Automatic	21,72	1012,534	-2	2027,0824	2027,42		0	32580
Component	417								0	0	0	0	0					NoID	Automatic	21,73	963,127	-2	0	1928,79		0	95407,16
Component	418								0	0	0	0	0					NoID	Automatic	21,73	814,603	-1	815,6098	815,98		0	10703,48
Component	419								0	0	0	0	0					NoID	Automatic	21,73	806,111	-2	1613,2419	1613,97		0	138675,92
Component	420								0	0	0	0	0					NoID	Automatic	21,73	665,09	-2	1332,1938	1332,41		0	42312,66
Component	421								0	0	0	0	0					NoID	Automatic	21,73	816,602	-1	817,6095	817,92		0	23073,92
Component	422								0	0	0	0	0					NoID	Automatic	21,75	672,564	-2	1347,1427	1347,44		0	76058,48
Component	423								0	0	0	0	0					NoID	Automatic	21,75	669,555	-2	1341,1248	1341,34		0	40206,17
Component	424								0	0	0	0	0					NoID	Automatic	21,75	815,077	-2	1632,1685	1632,76		0	45936,25
Component	425								0	0	0	0	0					NoID	Automatic	21,76	696,083	-2	1394,1802	1394,54		0	32440,67
Component	426								0	0	0	0	0					NoID	Automatic	21,77	804,089	-2	1610,1932	1610,75		0	193643,92
Component	427								0	0	0	0	0					NoID	Automatic	21,77	959,12	-2	1920,2545	1921,13		0	258401,36
Component	429								0	0	0	0	0					NoID	Automatic	21,77	970,111	-2	1942,2356	1943,31		0	87284,71
Component	432								0	0	0	0	0					NoID	Automatic	21,79	925,802	-3	2779,425	2780,66		0	50627,89
Component	433								0	0	0	0	0					NoID	Automatic	21,79	861,63	-2	0	1725,47		0	18578,92
Component	434								0	0	0	0	0					NoID	Automatic	21,87	939,145	-1	940,152	940,15		0	21091,86
Component	435								0	0	0	0	0					NoID	Automatic	21,88	837,584	-2	1677,1831	1677,8		0	13842,4
Component	436								0	0	0	0	0					NoID	Automatic	21,91	662,097	-2	1326,2089	1326,81		0	487396,03
Component	437								0	0	0	0	0					NoID	Automatic	21,91	943,66	-2	1889,3344	1889,9		0	38707,6
Component	438								0	0	0	0	0					NoID	Automatic	21,94	848,574	-2	1699,1633	1699,7		0	33062,91
Component	439								0	0	0	0	0					NoID	Automatic	21,94	826,593	-2	1655,2002	1655,79		0	132961,41
Component	440								0	0	0	0	0					NoID	Automatic	21,95	949,628	-1	950,6351	950,64		0	22208,81
Component	441								0	0	0	0	0					NoID	Automatic	21,95	837,584	-2	1677,1831	1677,79		0	38202,17
Component	442								0	0	0	0	0					NoID	Automatic	21,95	927,647	-2	1857,3092	1857,98		0	456957,69
Component	443								0	0	0	0	0					NoID	Automatic	21,96	938,637	-1	939,6446	939,64		0	83792,84
Component	444								0	0	0	0	0					NoID	Automatic	21,98	939,143	-1	940,1503	940,15		0	36471,96
Component	445								0	0	0	0	0					NoID	Automatic	21,98	741,412	-3	2227,2583	2227,99		0	125027,8
Component	446								0	0	0	0	0					NoID	Automatic	21,98	748,74	-3	2249,2402	2250,01		0	22388,97
Component	447								0	0	0	0	0					NoID	Automatic	21,99	815,602	-2	1633,2184	1633,81		0	500676,81
Component	448								0	0	0	0	0					NoID	Automatic	21,99	827,093	-2	0	1656,5		0	5060,48
Component	449								0	0	0	0	0					NoID	Automatic	22,01	829,602	-2	1660,2142	1660,83		0	28789,57
Component	450								0	0	0	0	0					NoID	Automatic	22,02	941,14	-2	1884,2937	1885,01		0	47750,86
Component	451								0	0	0	0	0					NoID	Automatic	22,02	930,149	-2	1862,312	1863		0	193195,16
Component	452								0	0	0	0	0					NoID	Automatic	22,02	919,158	-2	1840,33	1841		0	748345,31
Component	454								0	0	0	0	0					NoID	Automatic	22,17	1092,121	-2	0	2186,77		0	38369,62
Component	455								0	0	0	0	0					NoID	Automatic	22,07	814,587	-2	1631,1882	1631,46		0	73611,26
Component	456								0	0	0	0	0					NoID	Automatic	22,09	803,596	-2	1609,2065	1609,85		0	591801
Component	457								0	0	0	0	0					NoID	Automatic	22,11	748,771	-3	2249,3342	2250,2		0	166098,53
Component	458								0	0	0	0	0					NoID	Automatic	22,1	741,444	-3	2227,3542	2228,3		0	568620,38
Component	459								0	0	0	0	0					NoID	Automatic	22,11	962,636	-2	0	1928,18		0	33308,16
Component	460								0	0	0	0	0					NoID	Automatic	22,13	720,073	-3	2163,2407	2164,14		0	205956,62
Component	461								0	0	0	0	0					NoID	Automatic	22,11	959,619	-2	1920,2549	1921,18		0	44202,29
Component	462								0	0	0	0	0					NoID	Automatic	22,13	860,088	-2	1722,1899	1722,71		0	57331,27
Component	463								0	0	0	0	0					NoID	Automatic	22,13	978,628	-2	1959,2703	1959,96		0	180169,42
Component	464								0	0	0	0	0					NoID	Automatic	22,13	989,619	-2	1981,2526	1981,97		0	32605,88
Component	465								0	0	0	0	0					NoID	Automatic	22,14	725,405	-3	2179,2373	2179,95		0	75661,91
Component	466								0	0	0	0	0					NoID	Automatic	22,16	849,097	-2	1700,2092	1700,85		0	111214,35
Component	467								0	0	0	0	0					NoID	Automatic	22,17	838,107	-2	1678,2275	1678,83		0	354004,88
Component	468								0	0	0	0	0					NoID	Automatic	22,17	827,116	-2	1656,2463	1656,87		0	2280772,75
Component	469								0	0	0	0	0					NoID	Automatic	22,18	727,75	-3	2186,271	2186,97		0	66879,01
Component	470								0	0	0	0	0					NoID	Automatic	22,22	2215,942	-5	11079,7422	11084,57		0	451204,62
Component	471								0	0	0	0	0					NoID	Automatic	22,24	848,124	-3	2547,3945	2548,29		0	177298,8
Component	472								0	0	0	0	0					NoID	Automatic	22,24	855,452	-3	2569,3765	2570,21		0	44535,18
Component	473								0	0	0	0	0					NoID	Automatic	22,24	740,408	-3	0	2224,43		0	11231,19
Component	474								0	0	0	0	0					NoID	Automatic	22,24	2219,735	-5	11101,7041	11106,05		0	228718,88
Component	476								0	0	0	0	0					NoID	Automatic	22,26	986,625	-2	1975,265	1975,92		0	110631,36
Component	477								0	0	0	0	0					NoID	Automatic	22,26	815,111	-2	1632,2356	1632,93		0	1647399,12
Component	478								0	0	0	0	0					NoID	Automatic	22,28	652,417	-3	1959,2701	1959,67		0	12077,17
Component	479								0	0	0	0	0					NoID	Automatic	22,29	979,603	-2	1961,2202	1961,8		0	116835,8
Component	480								0	0	0	0	0					NoID	Automatic	22,3	733,081	-3	2202,2646	2203,11		0	246212,52
Component	481								0	0	0	0	0					NoID	Automatic	22,31	822,415	-3	2469,2656	2470,32		0	73857,01
Component	482								0	0	0	0	0					NoID	Automatic	22,31	990,595	-2	0	1983,51		0	26019,69
Component	483								0	0	0	0	0					NoID	Automatic	22,32	835,418	-3	2509,2749	2510,37		0	57106,2
Component	484								0	0	0	0	0					NoID	Automatic	22,32	838,605	-2	1678,2305	1678,89		0	58681,07
Component	485								0	0	0	0	0					NoID	Automatic	22,33	814,096	-2	1630,2059	1630,55		0	117051,96
Component	486								0	0	0	0	0					NoID	Automatic	22,33	740,757	-3	0	2225,78		0	53553,5
Component	487								0	0	0	0	0					NoID	Automatic	22,33	957,101	-2	1916,2159	1916,85		0	220285,62
Component	489								0	0	0	0	0					NoID	Automatic	22,36	819,757	-3	2462,2935	2462,98		0	19417,73
Component	490								0	0	0	0	0					NoID	Automatic	22,37	830,421	-1	831,4283	831,43		0	5681,27
Component	491								0	0	0	0	0					NoID	Automatic	22,37	849,622	-2	1701,2578	1703,24		0	38632,72
Component	492								0	0	0	0	0					NoID	Automatic	22,38	968,615	-2	1939,244	1939,92		0	599661,88
Component	493								0	0	0	0	0					NoID	Automatic	22,38	713,087	-3	2142,2837	2142,28		0	66696,59
Component	494								0	0	0	0	0					NoID	Automatic	22,39	868,776	-3	2609,3513	2610,38		0	93018,34
Component	495								0	0	0	0	0					NoID	Automatic	22,39	1014,152	-2	2030,3181	2031,04		0	109401,38
Component	496								0	0	0	0	0					NoID	Automatic	22,4	843,452	-3	2533,3784	2534,4		0	1179568,38
Component	498								0	0	0	0	0					NoID	Automatic	22,4	858,107	-3	2577,344	2578,04		0	54505,47
Component	499								0	0	0	0	0					NoID	Automatic	22,4	1035,158	-3	3107,4929	3108,76		0	38247,88
Component	500								0	0	0	0	0					NoID	Automatic	22,4	803,104	-2	1608,2233	1609,11		0	171104,16
Component	501								0	0	0	0	0					NoID	Automatic	22,4	837,092	-2	1676,1976	1676,2		0	56474,04
Component	502								0	0	0	0	0					NoID	Automatic	22,41	956,609	-2	1915,2323	1915,95		0	538966,5
Component	503								0	0	0	0	0					NoID	Automatic	22,41	838,631	-2	1679,2765	1679,91		0	127637,16
Component	504								0	0	0	0	0					NoID	Automatic	22,42	722,12	-3	2169,3828	2170,19		0	104177,41
Component	505								0	0	0	0	0					NoID	Automatic	22,42	905,112	-2	1812,2394	1812,73		0	12037,98
Component	506								0	0	0	0	0					NoID	Automatic	22,43	916,625	-2	1835,2644	1835,64		0	19489,91
Component	507								0	0	0	0	0					NoID	Automatic	22,43	665,091	-3	1998,2933	1999,06		0	355348,94
Component	508								0	0	0	0	0					NoID	Automatic	22,44	672,418	-3	0	2020,83		0	75557,55
Component	509								0	0	0	0	0					NoID	Automatic	22,44	865,436	-3	2599,3313	2600,09		0	17343,65
Component	510								0	0	0	0	0					NoID	Automatic	22,44	854,461	-3	2565,4019	2566,3		0	29009,99
Component	511								0	0	0	0	0					NoID	Automatic	22,45	1094,675	-2	2191,364	2192,27		0	69638,7
Component	512								0	0	0	0	0					NoID	Automatic	22,45	751,104	-3	2256,3352	2257,16		0	78541,77
Component	513								0	0	0	0	0					NoID	Automatic	22,46	1083,683	-2	2169,3816	2170,21		0	238933,81
Component	514								0	0	0	0	0					NoID	Automatic	22,47	719,749	-3	0	2163,1		0	60587,7
Component	515								0	0	0	0	0					NoID	Automatic	22,47	803,104	-2	1608,2228	1608,92		0	544029,75
Component	516								0	0	0	0	0					NoID	Automatic	22,47	829,759	-3	2492,2996	2493,22		0	147993,3
Component	517								0	0	0	0	0					NoID	Automatic	22,49	835,755	-3	2509,2839	2510,23		0	42486,05
Component	518								0	0	0	0	0					NoID	Automatic	22,5	678,426	-3	2038,2996	2038,92		0	23167,45
Component	519								0	0	0	0	0					NoID	Automatic	22,51	944,602	-2	1891,2194	1891,95		0	673353,81
Component	520								0	0	0	0	0					NoID	Automatic	22,51	904,619	-2	1811,2533	1811,98		0	33520,38
Component	521								0	0	0	0	0					NoID	Automatic	22,51	966,585	-2	0	1935,62		0	53866,52
Component	522								0	0	0	0	0					NoID	Automatic	22,52	838,11	-2	1677,246	1677,82		0	174139,98
Component	523								0	0	0	0	0					NoID	Automatic	22,52	794,615	-2	1591,2439	1591,65		0	43342,6
Component	524								0	0	0	0	0					NoID	Automatic	22,52	848,607	-2	1699,2281	1700,19		0	32609,83
Component	525								0	0	0	0	0					NoID	Automatic	22,53	729,782	-3	2191,3662	2192,12		0	17368,09
Component	526								0	0	0	0	0					NoID	Automatic	22,54	967,599	-2	1937,2115	1937,21		0	12572,01
Component	527								0	0	0	0	0					NoID	Automatic	22,54	1002,109	-2	2006,2328	2006,87		0	44365,7
Component	528								0	0	0	0	0					NoID	Automatic	22,55	678,76	-3	2038,2999	2038,89		0	14690,85
Component	529								0	0	0	0	0					NoID	Automatic	22,55	928,144	-2	0	1858,52		0	34708,66
Component	530								0	0	0	0	0					NoID	Automatic	22,55	991,12	-2	1984,2551	1984,88		0	253117,31
Component	531								0	0	0	0	0					NoID	Automatic	22,57	980,129	-2	1962,2732	1962,95		0	957416,62
Component	532								0	0	0	0	0					NoID	Automatic	22,56	743,102	-3	2232,3289	2232,92		0	31410,2
Component	533								0	0	0	0	0					NoID	Automatic	22,58	837,091	-2	1676,1971	1676,2		0	65130,38
Component	534								0	0	0	0	0					NoID	Automatic	22,58	924,09	-3	2775,293	2776,25		0	80648,48
Component	535								0	0	0	0	0					NoID	Automatic	22,59	762,07	-3	2289,2314	2289,8		0	75430,8
Component	537								0	0	0	0	0					NoID	Automatic	22,63	837,763	-1	838,7705	838,77		0	36267,64
Component	538								0	0	0	0	0					NoID	Automatic	22,81	731,408	-3	2197,2456	2198,13		0	1518115,88
Component	539								0	0	0	0	0					NoID	Automatic	22,66	791,098	-2	1584,2101	1584,85		0	468405,19
Component	540								0	0	0	0	0					NoID	Automatic	22,66	835,095	-3	2507,3044	2508,47		0	74219,97
Component	542								0	0	0	0	0					NoID	Automatic	22,67	1084,184	-2	2169,3799	2170,15		0	37631,07
Component	543								0	0	0	0	0					NoID	Automatic	22,69	932,098	-3	2798,3132	2799,58		0	116127,33
Component	544								0	0	0	0	0					NoID	Automatic	22,75	1144,131	-2	2290,2769	2291,07		0	240695,97
Component	545								0	0	0	0	0					NoID	Automatic	22,71	939,652	-2	0	1881,97		0	24224,7
Component	546								0	0	0	0	0					NoID	Automatic	22,73	990,627	-2	1983,2682	1984,01		0	352627,69
Component	547								0	0	0	0	0					NoID	Automatic	22,71	1001,615	-2	2005,2448	2006,03		0	91148,85
Component	548								0	0	0	0	0					NoID	Automatic	22,74	1012,603	-2	0	2027,66		0	37285,99
Component	549								0	0	0	0	0					NoID	Automatic	22,74	821,426	-3	2467,2983	2468		0	89709,48
Component	550								0	0	0	0	0					NoID	Automatic	22,74	822,087	-3	0	2468,61		0	31062,2
Component	551								0	0	0	0	0					NoID	Automatic	22,75	979,636	-2	1961,2863	1962,14		0	1428895,5
Component	552								0	0	0	0	0					NoID	Automatic	22,75	755,091	-3	2268,2964	2269,21		0	1509853
Component	553								0	0	0	0	0					NoID	Automatic	22,75	857,085	-3	2573,2747	2573,79		0	69320,1
Component	554								0	0	0	0	0					NoID	Automatic	22,77	873,463	-3	2623,4116	2624,14		0	25643,41
Component	555								0	0	0	0	0					NoID	Automatic	22,77	927,647	-2	1857,3092	1858,01		0	65141,43
Component	557								0	0	0	0	0					NoID	Automatic	22,82	1014,145	-2	2030,3053	2031,01		0	426006,19
Component	558								0	0	0	0	0					NoID	Automatic	22,81	1097,615	-2	2197,2441	2198,13		0	310420,72
Component	559								0	0	0	0	0					NoID	Automatic	22,81	837,614	-1	838,6209	839,17		0	27668,71
Component	560								0	0	0	0	0					NoID	Automatic	22,81	764,104	-2	1530,222	1530,81		0	48332
Component	561								0	0	0	0	0					NoID	Automatic	22,82	1026,432	-3	3081,3132	3082,19		0	54596,29
Component	562								0	0	0	0	0					NoID	Automatic	22,82	844,12	-1	845,1271	845,13		0	17621,85
Component	563								0	0	0	0	0					NoID	Automatic	22,82	861,121	-3	2585,3838	2586,3		0	40142,7
Component	564								0	0	0	0	0					NoID	Automatic	22,83	971,146	-2	1944,307	1944,99		0	94947,66
Component	565								0	0	0	0	0					NoID	Automatic	22,85	1003,154	-2	2008,3231	2009,03		0	1748837
Component	566								0	0	0	0	0					NoID	Automatic	22,85	967,63	-2	1937,2744	1938,27		0	1322725,62
Component	567								0	0	0	0	0					NoID	Automatic	22,85	829,098	-3	2490,3152	2490,32		0	115599,23
Component	568								0	0	0	0	0					NoID	Automatic	22,85	846,458	-3	2542,3962	2543,35		0	136902,75
Component	569								0	0	0	0	0					NoID	Automatic	22,85	1155,629	-2	0	2313,29		0	74619,66
Component	570								0	0	0	0	0					NoID	Automatic	22,85	770,094	-3	2313,3044	2314,34		0	612281,81
Component	571								0	0	0	0	0					NoID	Automatic	22,85	864,076	-3	2595,2507	2596,14		0	69095,68
Component	572								0	0	0	0	0					NoID	Automatic	22,86	839,131	-3	2520,416	2521,37		0	738513,81
Component	573								0	0	0	0	0					NoID	Automatic	22,86	762,768	-3	2291,3247	2292,3		0	1708152,5
Component	574								0	0	0	0	0					NoID	Automatic	22,86	1047,115	-3	3144,3667	3144,8		0	28568,54
Component	575								0	0	0	0	0					NoID	Automatic	22,86	831,805	-3	2498,4358	2499,49		0	3001169,5
Component	576								0	0	0	0	0					NoID	Automatic	22,89	854,121	-3	2564,3796	2565,21		0	30969,48
Component	578								0	0	0	0	0					NoID	Automatic	22,89	761,065	-3	2286,218	2287,13		0	41333,25
Component	580								0	0	0	0	0					NoID	Automatic	22,93	928,146	-2	1857,3091	1858,17		0	36562,48
Component	581								0	0	0	0	0					NoID	Automatic	22,93	1034,108	-3	3104,3389	3105,36		0	73161,94
Component	582								0	0	0	0	0					NoID	Automatic	23	871,756	-3	2618,2908	2619,07		0	136594,31
Component	583								0	0	0	0	0					NoID	Automatic	22,98	739,085	-3	2220,2769	2221,12		0	5194828
Component	585								0	0	0	0	0					NoID	Automatic	23	864,429	-3	2596,3083	2597,21		0	486841,38
Component	586								0	0	0	0	0					NoID	Automatic	23,01	702,07	-3	0	2109,69		0	39674,25
Component	587								0	0	0	0	0					NoID	Automatic	23,02	785,096	-3	2358,311	2359,19		0	82573,8
Component	588								0	0	0	0	0					NoID	Automatic	23,02	777,77	-3	2336,3325	2337,21		0	729729,38
Component	590								0	0	0	0	0					NoID	Automatic	23,02	770,443	-3	2314,3503	2315,3		0	3013699,75
Component	591								0	0	0	0	0					NoID	Automatic	23,03	789,75	-3	0	2372,45		0	23953,96
Component	594								0	0	0	0	0					NoID	Automatic	23,05	746,759	-3	2243,3	2244,43		0	1361796
Component	595								0	0	0	0	0					NoID	Automatic	23,07	978,8	-1	979,8069	979,81		0	41525,4
Component	596								0	0	0	0	0					NoID	Automatic	23,07	792,424	-3	2380,2949	2381,07		0	23254,89
Component	598								0	0	0	0	0					NoID	Automatic	23,09	984,471	-1	985,4778	985,87		0	18714,09
Component	599								0	0	0	0	0					NoID	Automatic	23,1	882,45	-3	2650,3716	2650,9		0	32566,82
Component	600								0	0	0	0	0					NoID	Automatic	23,16	754,087	-3	0	2265		0	115439,73
Component	601								0	0	0	0	0					NoID	Automatic	23,1	1274,15	-2	2549,3169	2550,35		0	338765,75
Component	602								0	0	0	0	0					NoID	Automatic	23,11	975,809	-3	2929,4563	2930,41		0	68931,8
Component	603								0	0	0	0	0					NoID	Automatic	23,11	849,098	-3	2550,3169	2551,3		0	3417084,75
Component	604								0	0	0	0	0					NoID	Automatic	23,11	980,787	-1	981,7944	981,79		0	22782,53
Component	605								0	0	0	0	0					NoID	Automatic	23,11	931,442	-3	2797,3484	2798,17		0	31734,49
Component	606								0	0	0	0	0					NoID	Automatic	23,12	973,46	-3	2923,4031	2924,48		0	251138,31
Component	607								0	0	0	0	0					NoID	Automatic	23,12	878,754	-3	2639,2834	2639,86		0	27628,54
Component	608								0	0	0	0	0					NoID	Automatic	23,13	753,411	-3	2263,2549	2264,4		0	178578,08
Component	609								0	0	0	0	0					NoID	Automatic	23,15	838,628	-2	1678,2332	1678,75		0	8606,64
Component	611								0	0	0	0	0					NoID	Automatic	23,16	915,149	-2	1832,3125	1832,68		0	51329,43
Component	612								0	0	0	0	0					NoID	Automatic	23,19	876,078	-3	0	2631,63		0	102324,88
Component	613								0	0	0	0	0					NoID	Automatic	23,19	780,106	-3	2343,3401	2344,06		0	284471,97
Component	615								0	0	0	0	0					NoID	Automatic	23,21	841,095	-3	2527,25	2527,25		0	523452,12
Component	616								0	0	0	0	0					NoID	Automatic	23,22	861,75	-1	862,7573	863		0	10311,14
Component	617								0	0	0	0	0					NoID	Automatic	23,24	754,44	-3	2265,344	2266,49		0	1633165
Component	618								0	0	0	0	0					NoID	Automatic	23,24	867,735	-3	2605,2332	2606,18		0	14441,11
Component	619								0	0	0	0	0					NoID	Automatic	23,28	748,775	-3	2249,3472	2250		0	112916,77
Component	620								0	0	0	0	0					NoID	Automatic	23,24	855,418	-3	2569,2749	2569,95		0	126089,48
Component	621								0	0	0	0	0					NoID	Automatic	23,24	725,426	-3	2179,2991	2179,65		0	29654,46
Component	624								0	0	0	0	0					NoID	Automatic	23,27	838,107	-2	1678,2286	1678,23		0	1098,99
Component	625								0	0	0	0	0					NoID	Automatic	23,27	966,448	-1	967,455	967,46		0	12778,86
Component	626								0	0	0	0	0					NoID	Automatic	23,27	1297,151	-2	0	2596,32		0	189541,61
Component	627								0	0	0	0	0					NoID	Automatic	23,28	947,154	-3	2843,4819	2844,6		0	121348,95
Component	628								0	0	0	0	0					NoID	Automatic	23,31	936,103	-2	1873,21	1873,68		0	11070,81
Component	629								0	0	0	0	0					NoID	Automatic	23,31	1069,817	-3	3210,4727	3212,31		0	112571,47
Component	632								0	0	0	0	0					NoID	Automatic	23,32	1046,46	-3	3141,3975	3142,64		0	54829,44
Component	633								0	0	0	0	0					NoID	Automatic	23,32	769,09	-3	0	2310,51		0	151038,05
Component	635								0	0	0	0	0					NoID	Automatic	23,35	1187,829	-3	3564,5103	3565,9		0	10563,18
Component	638								0	0	0	0	0					NoID	Automatic	23,42	871,778	-3	2617,3606	2618,78		0	1203665,88
Component	639								0	0	0	0	0					NoID	Automatic	23,38	762,111	-3	2289,354	2290,13		0	2930646,5
Component	640								0	0	0	0	0					NoID	Automatic	23,37	1072,418	-3	3218,2686	3219,73		0	48063,41
Component	641								0	0	0	0	0					NoID	Automatic	23,38	945,103	-2	1892,2197	1892,45		0	41866,28
Component	645								0	0	0	0	0					NoID	Automatic	23,39	969,748	-3	2912,2656	2912,97		0	66847,45
Component	646								0	0	0	0	0					NoID	Automatic	23,39	1040,8	-3	3124,4167	3125,43		0	80840,3
Component	648								0	0	0	0	0					NoID	Automatic	23,41	1297,179	-2	2595,3743	2596,61		0	551409,19
Component	649								0	0	0	0	0					NoID	Automatic	23,42	952,451	-3	2859,375	2860,43		0	295443,28
Component	650								0	0	0	0	0					NoID	Automatic	23,43	1367,42	-2	2736,8552	2737,52		0	17740,07
Component	651								0	0	0	0	0					NoID	Automatic	23,45	973,104	-3	0	2922,83		0	155574,69
Component	652								0	0	0	0	0					NoID	Automatic	23,45	1362,173	-4	5449,7578	5452,59		0	90214,66
Component	653								0	0	0	0	0					NoID	Automatic	23,45	879,105	-3	2639,3376	2640,55		0	200702,73
Component	655								0	0	0	0	0					NoID	Automatic	23,47	991,649	-1	992,6564	992,66		0	51534,41
Component	656								0	0	0	0	0					NoID	Automatic	23,47	966,114	-3	2900,3574	2901,47		0	853880,38
Component	657								0	0	0	0	0					NoID	Automatic	23,47	959,797	-3	2881,3972	2882,74		0	1113305,88
Component	659								0	0	0	0	0					NoID	Automatic	23,5	958,786	-3	2878,3774	2879,49		0	8017805
Component	660								0	0	0	0	0					NoID	Automatic	23,5	977,759	-3	2935,2996	2936,42		0	179739,59
Component	661								0	0	0	0	0					NoID	Automatic	23,5	1319,161	-2	2639,3115	2640,14		0	48443,45
Component	663								0	0	0	0	0					NoID	Automatic	23,51	1108,146	-2	2218,3062	2219,7		0	604361,19
Component	666								0	0	0	0	0					NoID	Automatic	23,53	856,449	-3	2571,3701	2572,75		0	4723859,5
Component	667								0	0	0	0	0					NoID	Automatic	23,54	883,758	-3	2652,2957	2653,72		0	110468,45
Component	669								0	0	0	0	0					NoID	Automatic	23,55	1142,801	-1	1143,8079	1144,05		0	29165,95
Component	670								0	0	0	0	0					NoID	Automatic	23,56	997,124	-3	2993,3931	2994,48		0	195001,95
Component	671								0	0	0	0	0					NoID	Automatic	23,58	989,797	-3	2971,4097	2972,58		0	982031,5
Component	672								0	0	0	0	0					NoID	Automatic	23,58	875,422	-3	2628,2856	2629,52		0	159765,88
Component	674								0	0	0	0	0					NoID	Automatic	23,6	1001,443	-3	3005,3542	3006,99		0	158098,47
Component	675								0	0	0	0	0					NoID	Automatic	23,61	1260,658	-2	2522,2969	2523,83		0	103630,19
Component	676								0	0	0	0	0					NoID	Automatic	23,61	840,109	-3	2523,3499	2523,83		0	1860679,12
Component	677								0	0	0	0	0					NoID	Automatic	23,61	860,081	-1	861,0885	861,33		0	8806,35
Component	678								0	0	0	0	0					NoID	Automatic	23,62	987,769	-1	988,7761	988,78		0	14055,01
Component	680								0	0	0	0	0					NoID	Automatic	23,65	1004,453	-3	3014,3804	3015,88		0	55425,75
Component	683								0	0	0	0	0					NoID	Automatic	23,68	1000,778	-3	3004,3577	3005,93		0	159674,59
Component	684								0	0	0	0	0					NoID	Automatic	23,7	1509,679	-4	6039,8047	6041,78		0	26773,37
Component	686								0	0	0	0	0					NoID	Automatic	23,72	1427,174	-2	2854,387	2855,68		0	42194,89
Component	687								0	0	0	0	0					NoID	Automatic	23,73	977,096	-3	2934,3096	2935,9		0	189913,25
Component	688								0	0	0	0	0					NoID	Automatic	23,73	944,128	-2	1889,2722	1889,9		0	39442,01
Component	689								0	0	0	0	0					NoID	Automatic	23,74	966,133	-3	2900,4204	2901,55		0	2560801,75
Component	693								0	0	0	0	0					NoID	Automatic	23,75	1426,185	-1	1427,1925	1427,58		0	18589,79
Component	694								0	0	0	0	0					NoID	Automatic	23,77	950,454	-3	2853,3821	2854,87		0	2961358,5
Component	695								0	0	0	0	0					NoID	Automatic	23,8	993,441	-3	2980,3464	2982,01		0	38026,91
Component	696								0	0	0	0	0					NoID	Automatic	23,81	989,133	-3	2970,4211	2971,98		0	859241,69
Component	697								0	0	0	0	0					NoID	Automatic	23,81	1252,487	-3	3760,4836	3761,62		0	41778,89
Component	698								0	0	0	0	0					NoID	Automatic	23,81	1449,189	-1	1450,1963	1450,67		0	20367,99
Component	699								0	0	0	0	0					NoID	Automatic	23,81	1271,789	-3	0	3818,78		0	154372,95
Component	700								0	0	0	0	0					NoID	Automatic	23,82	1431,932	-2	2864,8347	2866,04		0	12443,98
Component	702								0	0	0	0	0					NoID	Automatic	23,83	948,095	-4	3795,3967	3796,93		0	163169,11
Component	704								0	0	0	0	0					NoID	Automatic	23,84	1067,11	-3	0	3204,8		0	375725,72
Component	705								0	0	0	0	0					NoID	Automatic	23,84	1076,146	-3	3230,4546	3231,9		0	1058580,38
Component	706								0	0	0	0	0					NoID	Automatic	23,84	1083,474	-3	3252,4421	3253,71		0	184085,45
Component	707								0	0	0	0	0					NoID	Automatic	23,84	1078,775	-3	3239,3457	3240,31		0	60750,89
Component	708								0	0	0	0	0					NoID	Automatic	23,85	1039,401	-4	4160,6362	4161,86		0	42182,6
Component	709								0	0	0	0	0					NoID	Automatic	23,85	1071,765	-3	3216,3262	3218,14		0	177918,39
Component	713								0	0	0	0	0					NoID	Automatic	23,87	1192,475	-3	3580,4468	3581,87		0	22054,27
Component	714								0	0	0	0	0					NoID	Automatic	23,88	1079,437	-1	1080,4445	1080,64		0	11708,39
Component	716								0	0	0	0	0					NoID	Automatic	23,89	1346,825	-3	4042,4878	4043,61		0	30891,11
Component	717								0	0	0	0	0					NoID	Automatic	23,9	1065,114	-3	3198,3623	3198,55		0	18249,79
Component	718								0	0	0	0	0					NoID	Automatic	23,91	1095,117	-3	3286,3494	3287,68		0	30915,91
Component	719								0	0	0	0	0					NoID	Automatic	23,91	1354,831	-3	4066,5061	4067,39		0	43683,49
Component	721								0	0	0	0	0					NoID	Automatic	23,92	1295,823	-3	3887,4504	3889,45		0	12158,91
Component	724								0	0	0	0	0					NoID	Automatic	23,94	1197,46	-3	3592,4038	3594,54		0	81293,37
Component	725								0	0	0	0	0					NoID	Automatic	23,95	1116,405	-4	4466,6396	4468,25		0	47880,48
Component	727								0	0	0	0	0					NoID	Automatic	23,99	1185,482	-3	3558,4663	3559,98		0	1354407,12
Component	729								0	0	0	0	0					NoID	Automatic	24	1178,155	-3	3536,4875	3537,91		0	7492929
Component	730								0	0	0	0	0					NoID	Automatic	24,02	1193,145	-3	3580,458	3581,97		0	175310,94
Component	732								0	0	0	0	0					NoID	Automatic	24,02	1197,46	-3	3592,4053	3594,62		0	48871,48
Component	733								0	0	0	0	0					NoID	Automatic	24,02	1207,465	-3	3623,4277	3625,58		0	28694,56
Component	734								0	0	0	0	0					NoID	Automatic	24,02	966,625	-1	966,6258	967,41		0	76232,42
Component	736								0	0	0	0	0					NoID	Automatic	24,03	1099,472	-3	3300,4368	3301,75		0	35505,42
Component	737								0	0	0	0	0					NoID	Automatic	24,04	1190,809	-3	3575,4502	3575,82		0	44189,74
Component	739								0	0	0	0	0					NoID	Automatic	24,06	1171,834	-3	3517,5244	3518,85		0	212210,08
Component	740								0	0	0	0	0					NoID	Automatic	24,06	1196,797	-3	3592,4104	3594,3		0	202070,17
Component	742								0	0	0	0	0					NoID	Automatic	24,07	1115,906	-4	4466,6479	4468,02		0	62392,12
Component	743								0	0	0	0	0					NoID	Automatic	24,07	966,468	-1	967,4756	967,48		0	40141,2
Component	744								0	0	0	0	0					NoID	Automatic	24,11	1164,507	-3	3495,5439	3497		0	1683814,75
Component	745								0	0	0	0	0					NoID	Automatic	24,08	965,8	-3	2900,4211	2901,66		0	291504,78
Component	746								0	0	0	0	0					NoID	Automatic	24,09	1162,481	-3	3488,4226	3489,84		0	47444,73
Component	748								0	0	0	0	0					NoID	Automatic	24,13	1059,391	-4	4239,5903	4241,78		0	121534,25
Component	749								0	0	0	0	0					NoID	Automatic	24,11	1307,138	-3	3922,4353	3924,99		0	61937,96
Component	750								0	0	0	0	0					NoID	Automatic	24,11	1204,792	-3	3614,3835	3616,54		0	48025,41
Component	751								0	0	0	0	0					NoID	Automatic	24,13	1288,165	-3	3866,5105	3868,1		0	3520779,5
Component	752								0	0	0	0	0					NoID	Automatic	24,13	1308,15	-3	0	3926,61		0	34221,04
Component	753								0	0	0	0	0					NoID	Automatic	24,16	1045,16	-4	4183,6636	4185,08		0	153310,83
Component	755								0	0	0	0	0					NoID	Automatic	24,18	1008,382	-4	4035,5417	4036,85		0	108949,97
Component	756								0	0	0	0	0					NoID	Automatic	24,18	1095,618	-4	4385,5	4386,67		0	44384,91
Component	757								0	0	0	0	0					NoID	Automatic	24,2	1271,468	-1	1272,4756	1272,48		0	33146,26
Component	759								0	0	0	0	0					NoID	Automatic	24,26	1029,867	-4	4122,501	4124,11		0	260765,22
Component	760								0	0	0	0	0					NoID	Automatic	24,22	1153,795	-3	3463,4023	3464,88		0	322228,16
Component	762								0	0	0	0	0					NoID	Automatic	24,23	1016,863	-4	4069,4836	4071,78		0	389454,81
Component	763								0	0	0	0	0					NoID	Automatic	24,23	780,106	-3	2343,3394	2343,68		0	45115,3
Component	765								0	0	0	0	0					NoID	Automatic	24,26	1002,634	-4	4013,5586	4015,15		0	835163,31
Component	769								0	0	0	0	0					NoID	Automatic	24,3	1310,163	-1	1311,1703	1311,42		0	17714,24
Component	771								0	0	0	0	0					NoID	Automatic	24,33	1192,478	-3	3579,4575	3581,1		0	22538,55
Component	772								0	0	0	0	0					NoID	Automatic	24,33	955,633	-1	956,6405	956,64		0	24911,21
Component	773								0	0	0	0	0					NoID	Automatic	24,34	966,468	-1	967,4755	967,48		0	136482,09
Component	774								0	0	0	0	0					NoID	Automatic	24,34	1302,84	-3	3910,5332	3912,16		0	305520,88
Component	777								0	0	0	0	0					NoID	Automatic	24,36	1314,148	-3	3944,4524	3945,61		0	42380,07
Component	778								0	0	0	0	0					NoID	Automatic	24,37	1041,644	-4	4168,5942	4170,23		0	156417,28
Component	780								0	0	0	0	0					NoID	Automatic	24,4	1658,442	-5	8293,4072	8296,4		0	75760,07
Component	781								0	0	0	0	0					NoID	Automatic	24,41	1035,897	-4	4146,6162	4148,38		0	1194259,12
Component	782								0	0	0	0	0					NoID	Automatic	24,42	997,121	-1	998,1286	998,48		0	17453
Component	786								0	0	0	0	0					NoID	Automatic	24,51	1117,9	-4	4474,6226	4476,46		0	152973,78
Component	787								0	0	0	0	0					NoID	Automatic	24,48	1719,447	-5	8599,2334	8603,1		0	221447,47
Component	793								0	0	0	0	0					NoID	Automatic	24,51	1112,403	-4	4452,6387	4454,58		0	1270500,5
Component	794								0	0	0	0	0					NoID	Automatic	24,51	1419,921	-4	5682,7051	5684,05		0	40804,45
Component	795								0	0	0	0	0					NoID	Automatic	24,51	1780,649	-5	8905,2383	8908,99		0	120686,21
Component	797								0	0	0	0	0					NoID	Automatic	24,52	1215,377	-4	4864,5464	4866,3		0	101008,59
Component	798								0	0	0	0	0					NoID	Automatic	24,52	1792,632	-1	1793,6396	1793,64		0	12596,72
Component	803								0	0	0	0	0					NoID	Automatic	24,59	1176,642	-1	1177,6498	1178,09		0	50036,53
Component	805								0	0	0	0	0					NoID	Automatic	24,62	1203,128	-4	4815,5571	4816,96		0	54030,33
Component	807								0	0	0	0	0					NoID	Automatic	24,64	1109,359	-1	1110,3665	1110,37		0	21702,32
Component	809								0	0	0	0	0					NoID	Automatic	24,66	955,633	-1	956,6405	956,64		0	23170,12
Component	811								0	0	0	0	0					NoID	Automatic	24,66	1289,675	-1	1289,6793	1290,23		0	17443,98
Component	812								0	0	0	0	0					NoID	Automatic	24,66	1108,858	-4	4438,4551	4439,85		0	67423,03
Component	814								0	0	0	0	0					NoID	Automatic	24,67	1182,639	-4	4732,5762	4734,5		0	216626,14
Component	819								0	0	0	0	0					NoID	Automatic	24,75	965,872	-4	3866,5125	3868,32		0	18497,78
Component	821								0	0	0	0	0					NoID	Automatic	24,81	1194,896	-4	4780,6001	4782,63		0	165026,31
Component	822								0	0	0	0	0					NoID	Automatic	24,82	1141,41	-4	4567,6343	4569,71		0	116762,41
Component	823								0	0	0	0	0					NoID	Automatic	24,83	965,622	-1	966,6292	966,63		0	29562,96
Component	825								0	0	0	0	0					NoID	Automatic	24,86	1294,669	-4	5180,6904	5182,34		0	171750,27
Component	826								0	0	0	0	0					NoID	Automatic	24,86	966,375	-4	3866,5146	3868,36		0	43521,53
Component	829								0	0	0	0	0					NoID	Automatic	24,91	1338,187	-4	5353,7681	5356,36		0	40820,54
Component	830								0	0	0	0	0					NoID	Automatic	24,92	1297,178	-1	1297,1892	1297,51		0	46421,71
Component	832								0	0	0	0	0					NoID	Automatic	24,98	1329,933	-4	5321,7549	5323,99		0	1697801,25
Component	835								0	0	0	0	0					NoID	Automatic	24,97	1340,924	-2	2683,8628	2684,33		0	14751,09
Component	836								0	0	0	0	0					NoID	Automatic	24,98	1343,913	-4	5377,6841	5380,79		0	1251779
Component	837								0	0	0	0	0					NoID	Automatic	24,98	1358,141	-4	5434,5889	5437,34		0	171930,75
Component	838								0	0	0	0	0					NoID	Automatic	24,98	1335,178	-4	5343,7432	5345,93		0	177436,7
Component	839								0	0	0	0	0					NoID	Automatic	24,98	1349,658	-4	5399,6646	5402,59		0	129548,27
Component	840								0	0	0	0	0					NoID	Automatic	24,98	1063,545	-5	5321,7642	5323,83		0	29867,96
Component	841								0	0	0	0	0					NoID	Automatic	24,99	1303,156	-4	5214,6421	5217,57		0	101920,71
Component	844								0	0	0	0	0					NoID	Automatic	25,05	1063,944	-5	5321,7607	5324		0	61126,17
Component	849								0	0	0	0	0					NoID	Automatic	25,12	1112,904	-4	4452,6445	4454,34		0	13667,52
Component	851								0	0	0	0	0					NoID	Automatic	25,16	1337,181	-3	4013,5579	4014,68		0	38888,41
Component	854								0	0	0	0	0					NoID	Automatic	25,24	849,099	-3	2549,3457	2550,58		0	29807,7
Component	855								0	0	0	0	0					NoID	Automatic	25,26	1017,117	-4	4069,4844	4071,5		0	27551,5
Component	856								0	0	0	0	0					NoID	Automatic	25,29	1320,166	-5	6603,8608	6606,31		0	163029,91
Component	857								0	0	0	0	0					NoID	Automatic	25,3	827,12	-2	1656,254	1656,61		0	2928,25
Component	858								0	0	0	0	0					NoID	Automatic	25,31	1308,982	-5	6546,9604	6549,46		0	139650,2
Component	860								0	0	0	0	0					NoID	Automatic	25,35	967,631	-2	1937,2756	1938,4		0	30534,32
Component	861								0	0	0	0	0					NoID	Automatic	25,35	827,118	-2	1656,2509	1656,58		0	19273,8
Component	862								0	0	0	0	0					NoID	Automatic	25,37	1303,653	-4	5214,6338	5217,42		0	75224,68
Component	864								0	0	0	0	0					NoID	Automatic	25,83	1176,643	-1	1177,6504	1178,08		0	65493,46

## Sheet: T1_confidence over 0
Level	No.	Alias Name	Identification	Positions	Start #	End #	Oligo Sequence	Mod	Seq Length	Nonunique Seq	Isomer Group	Num of Iso Seq	Digest position	Site	∆ ppm	Conf. Score	Best ASR	ID Type	Integration Type	RT	M/Z	Charge St.	Mono Mass Exp.	Avg Mass Exp.	Mono Mass Theo.	Missed Cleavages	MS Area	Oligo	Comment
Component	685	Fluc_T1_263	1:U1153-G1164 = 3750.3955m[3'p]	1153-1164	1153	1164	Ur-pUr-pCr-pCr-pAr-pUr-pUr-pUr-pUr-pUr-pUr-pGr-p	3'p	12	1	2120	1	263		0,72	99,9	1	MS2	Automatic	23,72	1249,46	-3	3750,3982	3751,94	3750,3955	0	3841113,25	FLuc_RNA
Component	866	Fluc_T1_337	1:U1431-G1452 = 6941.9237m[3'p]	1431-1452	1431	1452	Ur-pUr-pAr-pCr-pAr-pAr-pCr-pAr-pCr-pCr-pCr-pCr-pAr-pAr-pCr-pAr-pUr-pCr-pUr-pUr-pCr-pGr-p	3'p	22	1	2610	1	337		2,27	99,9	1	MS2	Automatic	26,62	1387,982	-5	6941,9395	6944,94	6941,9237	0	1047012,38	FLuc_RNA
Component	738	Fluc_T1_145	1:A622-G633 = 3888.5588m[3'p]	622-633	622	633	Ar-pCr-pAr-pAr-pAr-pAr-pCr-pAr-pAr-pUr-pUr-pGr-p	3'p	12	1	1249	1	145		-0,06	99,8	1	MS2	Automatic	24,33	1295,512	-3	3888,5586	3890,17	3888,5588	0	1882607	FLuc_RNA
Component	776	Fluc_T1_145	1:A622-G633 = 3888.5588m[3'p]	622-633	622	633	Ar-pCr-pAr-pAr-pAr-pAr-pCr-pAr-pAr-pUr-pUr-pGr-p	3'p	12	1	1249	1	145		1,83	99,8	1	MS2	Automatic	24,35	971,635	-4	3888,5659	3890,23	3888,5588	0	595449,56	FLuc_RNA
Component	703	Fluc_T1_169	1:A727-G738 = 3773.4227m[3'p]	727-738	727	738	Ar-pUr-pCr-pCr-pUr-pAr-pUr-pUr-pUr-pUr-pUr-pGr-p	3'p	12	1	1441	1	169		-1,45	99,6	1	MS2	Automatic	23,83	1257,134	-3	3773,4172	3774,96	3773,4227	0	4926954	FLuc_RNA
Component	233	Fluc_T1_388	1:U243-G245 = 975.10860m[3'p][nonunique]	175-177 | 243-245 | 333-335 | 355-357 | 361-363 | 396-398 | 436-438 | 453-455 | 465-467 | 598-600 | 613-615 | 631-633 | 736-738 | 775-777 | 796-798 | 822-824 | 859-861 | 912-914 | 958-960 | 991-993 | 1036-1038 | 1150-1152 | 1162-1164 | 1174-1176 | 1287-1289 | 1291-1293 | 1360-1362 | 1368-1370 | 1416-1418 | 1428-1430 | 1507-1509 | 1510-1512 | 1515-1517 | 1590-1592 | 1603-1605 | 1609-1611 | 1741-17…	243	245	Ur-pUr-pGr-p	3'p	3	15	605	1	388		-0,9	99,5	1	MS2	Automatic	20,52	974,1	-1	975,1077	975,28	975,1086	0	86710,24	FLuc_RNA
Component	431		1:U439-C443 = 1546.1690m[3'p][nonspecific]	439-443	439	443	Ur-pUr-pUr-pCr-pCr-p	3'p,nonspecific	5	0	0	0	0		1,59	99,4	1	MS2	Automatic	21,79	772,078	-2	1546,1715	1546,77	1546,169	0	84350,55	FLuc_RNA
Component	642	Fluc_T1_330	1:C1405-G1410 = 1888.2644m[3'p]	1405-1410	1405	1410	Cr-pCr-pCr-pCr-pCr-pGr-p	3'p	6	1	2558	1	330		2,18	99,4	1	MS2	Automatic	23,38	943,127	-2	1888,2686	1889	1888,2644	0	165197,11	FLuc_RNA
Component	579	Fluc_T1_276	1:A1194-G1199 = 1984.3094m[3'p]	1194-1199	1194	1199	Ar-pAr-pAr-pAr-pCr-pGr-p	3'p	6	1	2201	1	276		4,23	99,3	1	MS2	Automatic	22,92	991,152	-2	1984,3177	1985,02	1984,3094	0	768990,44	FLuc_RNA
Component	779	Fluc_T1_26	1:C93-G104 = 3770.4707m[3'p]	93-104	93	104	Cr-pCr-pAr-pUr-pUr-pCr-pUr-pAr-pUr-pCr-pCr-pGr-p	3'p	12	1	236	1	26		0,98	99,3	1	MS2	Automatic	24,36	1256,152	-3	3770,4744	3771,51	3770,4707	0	2460998,75	FLuc_RNA
Component	221	Fluc_T1_446	1:C47-G48 = 668.09929m[3'p][nonunique]	44-45 | 47-48 | 50-51 | 65-66 | 88-89 | 91-92 | 103-104 | 119-120 | 155-156 | 197-198 | 211-212 | 215-216 | 217-218 | 227-228 | 236-237 | 240-241 | 261-262 | 290-291 | 293-294 | 328-329 | 338-339 | 340-341 | 350-351 | 364-365 | 368-369 | 370-371 | 374-375 | 390-391 | 418-419 | 428-429 | 470-471 | 523-524 | 544-545 | 553-554 | 557-558 | 578-579 | 593-594 | 618-619 | 688-689 | 704-705 | 715-716 | 7…	47	48	Cr-pGr-p	3'p	2	25	128	1	446		2,59	99,1	1	MS2	Automatic	20,39	667,094	-1	668,101	668,1	668,0993	0	106477,41	FLuc_RNA
Component	178	Fluc_T1_443	1:U202-G203 = 669.08330m[3'p][nonunique]	58-59 | 113-114 | 122-123 | 133-134 | 145-146 | 160-161 | 167-168 | 176-177 | 188-189 | 202-203 | 232-233 | 244-245 | 256-257 | 266-267 | 271-272 | 297-298 | 302-303 | 325-326 | 331-332 | 334-335 | 356-357 | 362-363 | 386-387 | 392-393 | 397-398 | 409-410 | 433-434 | 437-438 | 454-455 | 466-467 | 472-473 | 511-512 | 547-548 | 587-588 | 599-600 | 614-615 | 620-621 | 632-633 | 637-638 | 643-644 | 6…	202	203	Ur-pGr-p	3'p	2	25	500	1	443		2,85	98,8	1	MS2	Automatic	19,61	668,078	-1	669,0852	669,27	669,0833	0	231506,28	FLuc_RNA
Component	577	Fluc_T1_200	1:U873-G880 = 2527.2783m[3'p]	873-880	873	880	Ur-pUr-pUr-pUr-pUr-pAr-pCr-pGr-p	3'p	8	1	1699	1	200		1,55	98,6	1	MS2	Automatic	22,89	841,754	-3	2527,2822	2528,3	2527,2783	0	970530,06	FLuc_RNA
Component	863	Fluc_T1_81	1:A304-G326 = 7251.8851m[3'p]	304-326	304	326	Ar-pAr-pAr-pAr-pCr-pUr-pCr-pUr-pCr-pUr-pUr-pCr-pAr-pAr-pUr-pUr-pCr-pUr-pUr-pUr-pAr-pUr-pGr-p	3'p	23	1	747	1	81		1,84	98,6	1	MS2	Automatic	25,61	1449,974	-5	7251,8984	7255,06	7251,8851	0	2159810,5	FLuc_RNA
Component	636	Fluc_T1_90	1:U342-G351 = 3162.3561m[3'p]	342-351	342	351	Ur-pUr-pAr-pUr-pUr-pUr-pAr-pUr-pCr-pGr-p	3'p	10	1	819	1	90		1,26	98,3	1	MS2	Automatic	23,38	1053,447	-3	3162,3601	3163,7	3162,3561	0	2556612,25	FLuc_RNA
Component	662	Fluc_T1_11	1:A31-G39 = 2949.4237m[3'p]	31-39	31	39	Ar-pAr-pAr-pUr-pAr-pUr-pAr-pAr-pGr-p	3'p	9	1	97	1	11		2,19	97,9	1	MS2	Automatic	23,61	1474,208	-2	2949,4302	2950,32	2949,4237	0	238496,06	FLuc_RNA
Component	348	Fluc_T1_105	1:U295-G298 = 1304.1611m[3'p][nonunique]	143-146 | 254-257 | 264-267 | 295-298 | 323-326 | 407-410 | 826-829 | 1074-1077 | 1225-1228 | 1241-1244 | 1247-1250 | 1257-1260 | 1860-1863	295	298	Ur-pAr-pUr-pGr-p	3'p	4	2	716	2	105		2,16	97,1	1	MS2	Automatic	21,3	651,075	-2	1304,1639	1304,5	1304,1611	0	173132,02	FLuc_RNA
Component	799	Fluc_T1_20	1:C67-G80 = 4545.6798m[3'p]	67-80	67	80	Cr-pCr-pAr-pAr-pAr-pAr-pAr-pCr-pAr-pUr-pAr-pAr-pAr-pGr-p	3'p	14	1	183	1	20		-0,78	97,1	1	MS2	Automatic	25	1514,887	-3	4545,6763	4547,5	4545,6798	0	424965,25	FLuc_RNA
Component	834	Fluc_T1_20	1:C67-G80 = 4545.6798m[3'p]	67-80	67	80	Cr-pCr-pAr-pAr-pAr-pAr-pAr-pCr-pAr-pUr-pAr-pAr-pAr-pGr-p	3'p	14	1	183	1	20		-0,46	97,1	1	MS2	Automatic	24,97	1135,914	-4	4545,6777	4547,51	4545,6798	0	1625342,12	FLuc_RNA
Component	379	Fluc_T1_359	1:U794-G798 = 1587.1592m[3'p][nonunique]	463-467 | 596-600 | 734-738 | 794-798 | 1160-1164 | 1513-1517	794	798	Ur-pUr-pUr-pUr-pGr-p	3'p	5	2	1537	1	359		1,37	96,9	1	MS2	Automatic	21,63	792,573	-2	1587,1614	1587,48	1587,1592	0	378117,72	FLuc_RNA
Component	701	Fluc_T1_201	1:A881-G890 = 3159.4041m[3'p]	881-890	881	890	Ar-pUr-pCr-pCr-pCr-pUr-pUr-pCr-pAr-pGr-p	3'p	10	1	1281	2	201		1,15	96,1	1	MS2	Automatic	23,84	1052,461	-3	3159,4077	3161,03	3159,4041	0	8605544	FLuc_RNA
Component	453	Fluc_T1_239	1:A263-G267 = 1633.2136m[3'p][nonunique]	263-267 | 825-829 | 1073-1077 | 1859-1863	263	267	Ar-pUr-pAr-pUr-pGr-p	3'p	5	3	654	3	239		2,9	94,7	1	MS2	Automatic	22,04	815,602	-2	1633,2184	1633,8	1633,2136	0	320434,81	FLuc_RNA
Component	815	Fluc_T1_319	1:A1345-G1359 = 4758.6123m[3'p](Na+)	1345-1359	1345	1359	Ar-pAr-pCr-pAr-pCr-pUr-pUr-pCr-pUr-pUr-pCr-pAr-pUr-pAr-pGr-p	3'p,Na+	15	1	2468	1	319		1,85	94,5	1	MS2	Automatic	24,7	1194,393	-4	4780,603	4782,66	4780,5942	0	129788,44	FLuc_RNA
Component	816	Fluc_T1_319	1:A1345-G1359 = 4758.6123m[3'p]	1345-1359	1345	1359	Ar-pAr-pCr-pAr-pCr-pUr-pUr-pCr-pUr-pUr-pCr-pAr-pUr-pAr-pGr-p	3'p	15	1	2468	1	319		1,24	94,5	1	MS2	Automatic	24,71	1189,149	-4	4758,6182	4760,68	4758,6123	0	2423854,5	FLuc_RNA
Component	817	Fluc_T1_178	1:U778-G792 = 4710.5898m[3'p]	778-792	778	792	Ur-pUr-pCr-pCr-pAr-pUr-pUr-pCr-pCr-pAr-pUr-pCr-pAr-pCr-pGr-p	3'p	15	1	1518	1	178		1,77	94,4	1	MS2	Automatic	24,72	1177,143	-4	4710,5981	4712,63	4710,5898	0	1789891,38	FLuc_RNA
Component	722	Fluc_T1_244	1:A1089-G1098 = 3206.4425m[3'p]	1089-1098	1089	1098	Ar-pCr-pUr-pAr-pCr-pAr-pUr-pCr-pAr-pGr-p	3'p	10	1	1991	1	244		1,4	93,7	0	Full	Automatic	23,94	800,855	-4	3206,447	3207,51	3206,4425	0	154799,17	FLuc_RNA
Component	796	Fluc_T1_123	1:A498-G512 = 4807.6187m[3'p]	498-512	498	512	Ar-pAr-pAr-pAr-pUr-pUr-pAr-pUr-pUr-pAr-pUr-pCr-pAr-pUr-pGr-p	3'p	15	1	1076	1	123		1,51	92,3	1	MS2	Automatic	24,52	1201,4	-4	4807,626	4809,71	4807,6187	0	2867839,75	FLuc_RNA
Component	788	Fluc_T1_123	1:A498-G512 = 4807.6187m[3'p](Na+)	498-512	498	512	Ar-pAr-pAr-pAr-pUr-pUr-pAr-pUr-pUr-pAr-pUr-pCr-pAr-pUr-pGr-p	3'p,Na+	15	1	1076	1	123		2	92,2	1	MS2	Automatic	24,48	1206,896	-4	4829,6104	4831,69	4829,6007	0	408649,03	FLuc_RNA
Component	643	Fluc_T1_90	1:U342-G351 = 3162.3561m[3'p](Na+)	342-351	342	351	Ur-pUr-pAr-pUr-pUr-pUr-pAr-pUr-pCr-pGr-p	3'p,Na+	10	1	819	1	90		1,24	91,4	1	MS2	Automatic	23,38	1060,774	-3	3184,342	3185,5	3184,3381	0	880411,12	FLuc_RNA
Component	430	Fluc_T1_414	1:A81-G84 = 1350.2156m[3'p][nonunique]	15-18 | 77-80 | 81-84 | 446-449 | 904-907 | 946-949 | 1017-1020 | 1146-1149 | 1389-1392 | 1526-1529 | 1542-1545 | 1586-1589 | 1626-1629 | 1676-1679 | 1694-1697 | 1808-1811 | 1854-1857	81	84	Ar-pAr-pAr-pGr-p	3'p	4	5	194	1	414		1,82	90,6	1	MS2	Automatic	21,78	674,102	-2	1350,218	1350,73	1350,2156	0	559816,56	FLuc_RNA
Component	644	Fluc_T1_90	1:U342-G351 = 3162.3561m[3'p](2Na+)	342-351	342	351	Ur-pUr-pAr-pUr-pUr-pUr-pAr-pUr-pCr-pGr-p	3'p,2Na+	10	1	819	1	90		0,7	90,4	1	MS2	Automatic	23,38	1068,1	-3	3206,3223	3207,58	3206,32	0	156545,08	FLuc_RNA
Component	731	Fluc_T1_100	1:A376-G387 = 3843.4884m[3'p]	376-387	376	387	Ar-pCr-pAr-pUr-pUr-pUr-pAr-pUr-pAr-pAr-pUr-pGr-p	3'p	12	1	910	1	100		1,11	90,2	1	MS2	Automatic	24,02	1280,491	-3	3843,4927	3845,09	3843,4884	0	3215431	FLuc_RNA
Component	850	Fluc_T1_171	1:C740-G755 = 5086.6808m[3'p]	740-755	740	755	Cr-pAr-pAr-pUr-pCr-pAr-pAr-pAr-pUr-pCr-pAr-pUr-pUr-pCr-pCr-pGr-p	3'p	16	1	1460	1	171		1,33	89,8	1	MS2	Automatic	25,13	1271,164	-4	5086,6875	5088,85	5086,6808	0	1297320,12	FLuc_RNA
Component	410		1:A258-C261 = 1310.2094m[3'p][nonspecific]	258-261	258	261	Ar-pAr-pAr-pCr-p	3'p,nonspecific	4	0	0	0	0		1,45	88,1	1	MS2	Automatic	21,71	654,098	-2	1310,2113	1310,48	1310,2094	0	206791,86	FLuc_RNA
Component	634	Fluc_T1_159	1:C682-G689 = 2500.3150m[3'p]	682-689	682	689	Cr-pCr-pCr-pUr-pUr-pCr-pCr-pGr-p	3'p	8	1	1358	1	159		1,92	86,7	1	MS2	Automatic	23,34	832,765	-3	2500,3198	2501,46	2500,315	0	2179570,5	FLuc_RNA
Component	614	Fluc_T1_398	1:U1631-G1638 = 2525.3103m[3'p]	1631-1638	1631	1638	Ur-pCr-pUr-pUr-pAr-pCr-pCr-pGr-p	3'p	8	1	3035	1	398		0,2	86,3	1	MS2	Automatic	23,2	1262,145	-2	2525,3108	2526,56	2525,3103	0	262541,62	FLuc_RNA
Component	810	Fluc_T1_203	1:A892-G907 = 5158.7145m[3'p]	892-907	892	907	Ar-pUr-pUr-pAr-pCr-pAr-pAr-pAr-pAr-pUr-pUr-pCr-pAr-pAr-pAr-pGr-p	3'p	16	1	1718	1	203		1,21	85,9	1	MS2	Automatic	24,88	1289,174	-4	5158,7207	5160,93	5158,7145	0	1885274	FLuc_RNA
Component	691	Fluc_T1_309	1:C1308-G1317 = 3160.3881m[3'p]	1308-1317	1308	1317	Cr-pUr-pAr-pCr-pAr-pUr-pUr-pCr-pUr-pGr-p	3'p	10	1	2411	1	309		1,72	85,1	1	MS2	Automatic	23,77	1053,119	-3	3160,3936	3162,45	3160,3881	0	7452332,5	FLuc_RNA
Component	475	Fluc_T1_301	1:C1285-G1289 = 1585.1912m[3'p]	1285-1289	1285	1289	Cr-pCr-pUr-pUr-pGr-p	3'p	5	1	2368	1	301		2,3	84,9	1	MS2	Automatic	22,25	791,59	-2	1585,1948	1585,76	1585,1912	0	100158,41	FLuc_RNA
Component	610	Fluc_T1_435	1:C1782-G1787 = 1912.2757m[3'p]	1782-1787	1782	1787	Cr-pAr-pCr-pCr-pCr-pGr-p	3'p	6	1	107	2	435		1,13	83,6	1	MS2	Automatic	23,16	955,132	-2	1912,2778	1912,98	1912,2757	0	958241,5	FLuc_RNA
Component	593	Fluc_T1_175	1:A765-G772 = 2574.3168m[3'p]	765-772	765	772	Ar-pUr-pUr-pUr-pUr-pAr-pAr-pGr-p	3'p	8	1	1489	1	175		3,84	82,9	1	MS2	Automatic	23,05	857,102	-3	2574,3267	2575,25	2574,3168	0	4382511	FLuc_RNA
Component	541	Fluc_T1_185	1:A818-G824 = 2245.2642m[3'p]	818-824	818	824	Ar-pUr-pAr-pUr-pUr-pUr-pGr-p	3'p	7	1	1583	1	185		2,9	82,7	1	MS2	Automatic	22,68	747,416	-3	2245,2708	2246,12	2245,2642	0	2133972	FLuc_RNA
Component	488	Fluc_T1_439	1:U1799-G1804 = 1892.2005m[3'p]	1799-1804	1799	1804	Ur-pCr-pUr-pUr-pUr-pGr-p	3'p	6	1	3312	1	439		4,55	82,3	1	MS2	Automatic	22,35	945,097	-2	1892,2091	1892,82	1892,2005	0	229060,45	FLuc_RNA
Component	428	Fluc_T1_414	1:A81-G84 = 1350.2156m[3'p][nonunique](Na+)	15-18 | 77-80 | 81-84 | 446-449 | 904-907 | 946-949 | 1017-1020 | 1146-1149 | 1389-1392 | 1526-1529 | 1542-1545 | 1586-1589 | 1626-1629 | 1676-1679 | 1694-1697 | 1808-1811 | 1854-1857	81	84	Ar-pAr-pAr-pGr-p	3'p,Na+	4	5	194	1	414		2,14	81,3	1	MS2	Automatic	21,77	685,093	-2	1372,2004	1372,7	1372,1975	0	129345,34	FLuc_RNA
Component	865	Fluc_T1_208	1:U919-G942 = 7508.9039m[3'p]	919-942	919	942	Ur-pAr-pCr-pCr-pAr-pAr-pCr-pCr-pCr-pUr-pAr-pUr-pUr-pUr-pUr-pCr-pAr-pUr-pUr-pCr-pUr-pUr-pCr-pGr-p	3'p	24	1	1744	1	208		1,48	80,7	1	MS2	Automatic	26,23	1501,377	-5	7508,915	7512,23	7508,9039	0	1523483	FLuc_RNA
Component	623	Fluc_T1_430	1:C1744-G1750 = 2195.2737m[3'p]	1744-1750	1744	1750	Cr-pCr-pCr-pCr-pUr-pUr-pGr-p	3'p	7	1	3240	1	430		1,86	100	1	MS2	Automatic	23,27	730,752	-3	2195,2778	2195,88	2195,2737	0	1258230,75	FLuc_RNA
Component	747		1:U805-G816 = 3794.4819m[3'p][nonspecific]	805-816	805	816	Ur-pUr-pAr-pCr-pUr-pAr-pCr-pAr-pCr-pUr-pCr-pGr-p	3'p,nonspecific	12	0	0	0	0		2,07	100	1	MS2	Automatic	24,18	1264,155	-3	3794,4897	3795,94	3794,4819	0	771397	FLuc_RNA
Component	754		1:U805-G816 = 3794.4819m[3'p][nonspecific]	805-816	805	816	Ur-pUr-pAr-pCr-pUr-pAr-pCr-pAr-pCr-pUr-pCr-pGr-p	3'p,nonspecific	12	0	0	0	0		2,07	100	1	MS2	Automatic	24,18	1264,155	-3	3794,4897	3795,88	3794,4819	0	912622	FLuc_RNA
Component	764	Fluc_T1_183	1:U804-G816 = 4100.5072m[3'p]	804-816	804	816	Ur-pUr-pUr-pAr-pCr-pUr-pAr-pCr-pAr-pCr-pUr-pCr-pGr-p	3'p	13	1	1562	1	183		1,46	100	1	MS2	Automatic	24,25	1024,622	-4	4100,5132	4102,2	4100,5072	0	1875685,5	FLuc_RNA
Component	801	Fluc_T1_233	1:C1046-G1059 = 4381.5373m[3'p](Na+)	1046-1059	1046	1059	Cr-pUr-pUr-pCr-pCr-pAr-pUr-pCr-pUr-pUr-pCr-pCr-pAr-pGr-p	3'p,Na+	14	1	1918	1	233		0,85	100	1,1	MS2	Automatic	24,57	1100,376	-4	4403,5229	4405,46	4403,5192	0	244161,41	FLuc_RNA
Component	804	Fluc_T1_233	1:C1046-G1059 = 4381.5373m[3'p]	1046-1059	1046	1059	Cr-pUr-pUr-pCr-pCr-pAr-pUr-pCr-pUr-pUr-pCr-pCr-pAr-pGr-p	3'p	14	1	1918	1	233		1,41	100	1	MS2	Automatic	24,61	1094,629	-4	4381,5435	4383,28	4381,5373	0	2280240,75	FLuc_RNA
Component	820	Fluc_T1_75	1:A273-G286 = 4522.6526m[3'p]	273-286	273	286	Ar-pAr-pUr-pAr-pCr-pAr-pAr-pAr-pUr-pCr-pAr-pCr-pAr-pGr-p	3'p	14	1	687	1	75		1,56	100	1	MS2	Automatic	24,78	1129,908	-4	4522,6597	4524,55	4522,6526	0	1647232,25	FLuc_RNA
Component	828	Fluc_T1_213	1:A970-G987 = 5700.6994m[3'p]	970-987	970	987	Ar-pUr-pUr-pUr-pAr-pUr-pCr-pUr-pAr-pAr-pUr-pUr-pUr-pAr-pCr-pAr-pCr-pGr-p	3'p	18	1	1788	1	213		1,94	100	1	MS2	Automatic	24,9	1424,671	-4	5700,7104	5703,21	5700,6994	0	2032095,25	FLuc_RNA
Component	845	Fluc_T1_324	1:U1374-G1392 = 6076.7904m[3'p]	1374-1392	1374	1392	Ur-pCr-pUr-pUr-pUr-pAr-pAr-pUr-pUr-pAr-pAr-pAr-pUr-pAr-pCr-pAr-pAr-pAr-pGr-p	3'p	19	1	2512	1	324		0,99	100	1	MS2	Automatic	25,09	1518,693	-4	6076,7964	6079,37	6076,7904	0	2734158,25	FLuc_RNA
Component	846	Fluc_T1_213	1:A970-G987 = 5700.6994m[3'p]	970-987	970	987	Ar-pUr-pUr-pUr-pAr-pUr-pCr-pUr-pAr-pAr-pUr-pUr-pUr-pAr-pCr-pAr-pCr-pGr-p	3'p	18	1	1788	1	213		2,11	100	1,1	MS2	Automatic	25,06	1139,734	-5	5700,7114	5703,06	5700,6994	0	120145,58	FLuc_RNA
Component	853	Fluc_T1_324	1:U1374-G1392 = 6076.7904m[3'p](Na+)	1374-1392	1374	1392	Ur-pCr-pUr-pUr-pUr-pAr-pAr-pUr-pUr-pAr-pAr-pAr-pUr-pAr-pCr-pAr-pAr-pAr-pGr-p	3'p,Na+	19	1	2512	1	324		2,43	100	1,4	MS2	Automatic	25,22	1524,189	-4	6098,7871	6101,28	6098,7723	0	218011,78	FLuc_RNA

## Sheet: T1_specific
Level	No.	Alias Name	Identification	Positions	Start #	End #	Oligo Sequence	Mod	Seq Length	Nonunique Seq	Isomer Group	Num of Iso Seq	Digest position	Site	∆ ppm	Conf. Score	Best ASR	ID Type	Integration Type	RT	M/Z	Charge St.	Mono Mass Exp.	Avg Mass Exp.	Mono Mass Theo.	Missed Cleavages	MS Area	Oligo	Comment
Component	685	Fluc_T1_263	1:U1153-G1164 = 3750.3955m[3'p]	1153-1164	1153	1164	Ur-pUr-pCr-pCr-pAr-pUr-pUr-pUr-pUr-pUr-pUr-pGr-p	3'p	12	1	2120	1	263		0,72	99,9	1	MS2	Automatic	23,72	1249,46	-3	3750,3982	3751,94	3750,3955	0	3841113,25	FLuc_RNA
Component	866	Fluc_T1_337	1:U1431-G1452 = 6941.9237m[3'p]	1431-1452	1431	1452	Ur-pUr-pAr-pCr-pAr-pAr-pCr-pAr-pCr-pCr-pCr-pCr-pAr-pAr-pCr-pAr-pUr-pCr-pUr-pUr-pCr-pGr-p	3'p	22	1	2610	1	337		2,27	99,9	1	MS2	Automatic	26,62	1387,982	-5	6941,9395	6944,94	6941,9237	0	1047012,38	FLuc_RNA
Component	738	Fluc_T1_145	1:A622-G633 = 3888.5588m[3'p]	622-633	622	633	Ar-pCr-pAr-pAr-pAr-pAr-pCr-pAr-pAr-pUr-pUr-pGr-p	3'p	12	1	1249	1	145		-0,06	99,8	1	MS2	Automatic	24,33	1295,512	-3	3888,5586	3890,17	3888,5588	0	1882607	FLuc_RNA
Component	776	Fluc_T1_145	1:A622-G633 = 3888.5588m[3'p]	622-633	622	633	Ar-pCr-pAr-pAr-pAr-pAr-pCr-pAr-pAr-pUr-pUr-pGr-p	3'p	12	1	1249	1	145		1,83	99,8	1	MS2	Automatic	24,35	971,635	-4	3888,5659	3890,23	3888,5588	0	595449,56	FLuc_RNA
Component	703	Fluc_T1_169	1:A727-G738 = 3773.4227m[3'p]	727-738	727	738	Ar-pUr-pCr-pCr-pUr-pAr-pUr-pUr-pUr-pUr-pUr-pGr-p	3'p	12	1	1441	1	169		-1,45	99,6	1	MS2	Automatic	23,83	1257,134	-3	3773,4172	3774,96	3773,4227	0	4926954	FLuc_RNA
Component	233	Fluc_T1_388	1:U243-G245 = 975.10860m[3'p][nonunique]	175-177 | 243-245 | 333-335 | 355-357 | 361-363 | 396-398 | 436-438 | 453-455 | 465-467 | 598-600 | 613-615 | 631-633 | 736-738 | 775-777 | 796-798 | 822-824 | 859-861 | 912-914 | 958-960 | 991-993 | 1036-1038 | 1150-1152 | 1162-1164 | 1174-1176 | 1287-1289 | 1291-1293 | 1360-1362 | 1368-1370 | 1416-1418 | 1428-1430 | 1507-1509 | 1510-1512 | 1515-1517 | 1590-1592 | 1603-1605 | 1609-1611 | 1741-17…	243	245	Ur-pUr-pGr-p	3'p	3	15	605	1	388		-0,9	99,5	1	MS2	Automatic	20,52	974,1	-1	975,1077	975,28	975,1086	0	86710,24	FLuc_RNA
Component	642	Fluc_T1_330	1:C1405-G1410 = 1888.2644m[3'p]	1405-1410	1405	1410	Cr-pCr-pCr-pCr-pCr-pGr-p	3'p	6	1	2558	1	330		2,18	99,4	1	MS2	Automatic	23,38	943,127	-2	1888,2686	1889	1888,2644	0	165197,11	FLuc_RNA
Component	579	Fluc_T1_276	1:A1194-G1199 = 1984.3094m[3'p]	1194-1199	1194	1199	Ar-pAr-pAr-pAr-pCr-pGr-p	3'p	6	1	2201	1	276		4,23	99,3	1	MS2	Automatic	22,92	991,152	-2	1984,3177	1985,02	1984,3094	0	768990,44	FLuc_RNA
Component	779	Fluc_T1_26	1:C93-G104 = 3770.4707m[3'p]	93-104	93	104	Cr-pCr-pAr-pUr-pUr-pCr-pUr-pAr-pUr-pCr-pCr-pGr-p	3'p	12	1	236	1	26		0,98	99,3	1	MS2	Automatic	24,36	1256,152	-3	3770,4744	3771,51	3770,4707	0	2460998,75	FLuc_RNA
Component	221	Fluc_T1_446	1:C47-G48 = 668.09929m[3'p][nonunique]	44-45 | 47-48 | 50-51 | 65-66 | 88-89 | 91-92 | 103-104 | 119-120 | 155-156 | 197-198 | 211-212 | 215-216 | 217-218 | 227-228 | 236-237 | 240-241 | 261-262 | 290-291 | 293-294 | 328-329 | 338-339 | 340-341 | 350-351 | 364-365 | 368-369 | 370-371 | 374-375 | 390-391 | 418-419 | 428-429 | 470-471 | 523-524 | 544-545 | 553-554 | 557-558 | 578-579 | 593-594 | 618-619 | 688-689 | 704-705 | 715-716 | 7…	47	48	Cr-pGr-p	3'p	2	25	128	1	446		2,59	99,1	1	MS2	Automatic	20,39	667,094	-1	668,101	668,1	668,0993	0	106477,41	FLuc_RNA
Component	178	Fluc_T1_443	1:U202-G203 = 669.08330m[3'p][nonunique]	58-59 | 113-114 | 122-123 | 133-134 | 145-146 | 160-161 | 167-168 | 176-177 | 188-189 | 202-203 | 232-233 | 244-245 | 256-257 | 266-267 | 271-272 | 297-298 | 302-303 | 325-326 | 331-332 | 334-335 | 356-357 | 362-363 | 386-387 | 392-393 | 397-398 | 409-410 | 433-434 | 437-438 | 454-455 | 466-467 | 472-473 | 511-512 | 547-548 | 587-588 | 599-600 | 614-615 | 620-621 | 632-633 | 637-638 | 643-644 | 6…	202	203	Ur-pGr-p	3'p	2	25	500	1	443		2,85	98,8	1	MS2	Automatic	19,61	668,078	-1	669,0852	669,27	669,0833	0	231506,28	FLuc_RNA
Component	577	Fluc_T1_200	1:U873-G880 = 2527.2783m[3'p]	873-880	873	880	Ur-pUr-pUr-pUr-pUr-pAr-pCr-pGr-p	3'p	8	1	1699	1	200		1,55	98,6	1	MS2	Automatic	22,89	841,754	-3	2527,2822	2528,3	2527,2783	0	970530,06	FLuc_RNA
Component	863	Fluc_T1_81	1:A304-G326 = 7251.8851m[3'p]	304-326	304	326	Ar-pAr-pAr-pAr-pCr-pUr-pCr-pUr-pCr-pUr-pUr-pCr-pAr-pAr-pUr-pUr-pCr-pUr-pUr-pUr-pAr-pUr-pGr-p	3'p	23	1	747	1	81		1,84	98,6	1	MS2	Automatic	25,61	1449,974	-5	7251,8984	7255,06	7251,8851	0	2159810,5	FLuc_RNA
Component	636	Fluc_T1_90	1:U342-G351 = 3162.3561m[3'p]	342-351	342	351	Ur-pUr-pAr-pUr-pUr-pUr-pAr-pUr-pCr-pGr-p	3'p	10	1	819	1	90		1,26	98,3	1	MS2	Automatic	23,38	1053,447	-3	3162,3601	3163,7	3162,3561	0	2556612,25	FLuc_RNA
Component	662	Fluc_T1_11	1:A31-G39 = 2949.4237m[3'p]	31-39	31	39	Ar-pAr-pAr-pUr-pAr-pUr-pAr-pAr-pGr-p	3'p	9	1	97	1	11		2,19	97,9	1	MS2	Automatic	23,61	1474,208	-2	2949,4302	2950,32	2949,4237	0	238496,06	FLuc_RNA
Component	348	Fluc_T1_105	1:U295-G298 = 1304.1611m[3'p][nonunique]	143-146 | 254-257 | 264-267 | 295-298 | 323-326 | 407-410 | 826-829 | 1074-1077 | 1225-1228 | 1241-1244 | 1247-1250 | 1257-1260 | 1860-1863	295	298	Ur-pAr-pUr-pGr-p	3'p	4	2	716	2	105		2,16	97,1	1	MS2	Automatic	21,3	651,075	-2	1304,1639	1304,5	1304,1611	0	173132,02	FLuc_RNA
Component	799	Fluc_T1_20	1:C67-G80 = 4545.6798m[3'p]	67-80	67	80	Cr-pCr-pAr-pAr-pAr-pAr-pAr-pCr-pAr-pUr-pAr-pAr-pAr-pGr-p	3'p	14	1	183	1	20		-0,78	97,1	1	MS2	Automatic	25	1514,887	-3	4545,6763	4547,5	4545,6798	0	424965,25	FLuc_RNA
Component	834	Fluc_T1_20	1:C67-G80 = 4545.6798m[3'p]	67-80	67	80	Cr-pCr-pAr-pAr-pAr-pAr-pAr-pCr-pAr-pUr-pAr-pAr-pAr-pGr-p	3'p	14	1	183	1	20		-0,46	97,1	1	MS2	Automatic	24,97	1135,914	-4	4545,6777	4547,51	4545,6798	0	1625342,12	FLuc_RNA
Component	379	Fluc_T1_359	1:U794-G798 = 1587.1592m[3'p][nonunique]	463-467 | 596-600 | 734-738 | 794-798 | 1160-1164 | 1513-1517	794	798	Ur-pUr-pUr-pUr-pGr-p	3'p	5	2	1537	1	359		1,37	96,9	1	MS2	Automatic	21,63	792,573	-2	1587,1614	1587,48	1587,1592	0	378117,72	FLuc_RNA
Component	701	Fluc_T1_201	1:A881-G890 = 3159.4041m[3'p]	881-890	881	890	Ar-pUr-pCr-pCr-pCr-pUr-pUr-pCr-pAr-pGr-p	3'p	10	1	1281	2	201		1,15	96,1	1	MS2	Automatic	23,84	1052,461	-3	3159,4077	3161,03	3159,4041	0	8605544	FLuc_RNA
Component	453	Fluc_T1_239	1:A263-G267 = 1633.2136m[3'p][nonunique]	263-267 | 825-829 | 1073-1077 | 1859-1863	263	267	Ar-pUr-pAr-pUr-pGr-p	3'p	5	3	654	3	239		2,9	94,7	1	MS2	Automatic	22,04	815,602	-2	1633,2184	1633,8	1633,2136	0	320434,81	FLuc_RNA
Component	815	Fluc_T1_319	1:A1345-G1359 = 4758.6123m[3'p](Na+)	1345-1359	1345	1359	Ar-pAr-pCr-pAr-pCr-pUr-pUr-pCr-pUr-pUr-pCr-pAr-pUr-pAr-pGr-p	3'p,Na+	15	1	2468	1	319		1,85	94,5	1	MS2	Automatic	24,7	1194,393	-4	4780,603	4782,66	4780,5942	0	129788,44	FLuc_RNA
Component	816	Fluc_T1_319	1:A1345-G1359 = 4758.6123m[3'p]	1345-1359	1345	1359	Ar-pAr-pCr-pAr-pCr-pUr-pUr-pCr-pUr-pUr-pCr-pAr-pUr-pAr-pGr-p	3'p	15	1	2468	1	319		1,24	94,5	1	MS2	Automatic	24,71	1189,149	-4	4758,6182	4760,68	4758,6123	0	2423854,5	FLuc_RNA
Component	817	Fluc_T1_178	1:U778-G792 = 4710.5898m[3'p]	778-792	778	792	Ur-pUr-pCr-pCr-pAr-pUr-pUr-pCr-pCr-pAr-pUr-pCr-pAr-pCr-pGr-p	3'p	15	1	1518	1	178		1,77	94,4	1	MS2	Automatic	24,72	1177,143	-4	4710,5981	4712,63	4710,5898	0	1789891,38	FLuc_RNA
Component	722	Fluc_T1_244	1:A1089-G1098 = 3206.4425m[3'p]	1089-1098	1089	1098	Ar-pCr-pUr-pAr-pCr-pAr-pUr-pCr-pAr-pGr-p	3'p	10	1	1991	1	244		1,4	93,7	0	Full	Automatic	23,94	800,855	-4	3206,447	3207,51	3206,4425	0	154799,17	FLuc_RNA
Component	796	Fluc_T1_123	1:A498-G512 = 4807.6187m[3'p]	498-512	498	512	Ar-pAr-pAr-pAr-pUr-pUr-pAr-pUr-pUr-pAr-pUr-pCr-pAr-pUr-pGr-p	3'p	15	1	1076	1	123		1,51	92,3	1	MS2	Automatic	24,52	1201,4	-4	4807,626	4809,71	4807,6187	0	2867839,75	FLuc_RNA
Component	788	Fluc_T1_123	1:A498-G512 = 4807.6187m[3'p](Na+)	498-512	498	512	Ar-pAr-pAr-pAr-pUr-pUr-pAr-pUr-pUr-pAr-pUr-pCr-pAr-pUr-pGr-p	3'p,Na+	15	1	1076	1	123		2	92,2	1	MS2	Automatic	24,48	1206,896	-4	4829,6104	4831,69	4829,6007	0	408649,03	FLuc_RNA
Component	643	Fluc_T1_90	1:U342-G351 = 3162.3561m[3'p](Na+)	342-351	342	351	Ur-pUr-pAr-pUr-pUr-pUr-pAr-pUr-pCr-pGr-p	3'p,Na+	10	1	819	1	90		1,24	91,4	1	MS2	Automatic	23,38	1060,774	-3	3184,342	3185,5	3184,3381	0	880411,12	FLuc_RNA
Component	430	Fluc_T1_414	1:A81-G84 = 1350.2156m[3'p][nonunique]	15-18 | 77-80 | 81-84 | 446-449 | 904-907 | 946-949 | 1017-1020 | 1146-1149 | 1389-1392 | 1526-1529 | 1542-1545 | 1586-1589 | 1626-1629 | 1676-1679 | 1694-1697 | 1808-1811 | 1854-1857	81	84	Ar-pAr-pAr-pGr-p	3'p	4	5	194	1	414		1,82	90,6	1	MS2	Automatic	21,78	674,102	-2	1350,218	1350,73	1350,2156	0	559816,56	FLuc_RNA
Component	644	Fluc_T1_90	1:U342-G351 = 3162.3561m[3'p](2Na+)	342-351	342	351	Ur-pUr-pAr-pUr-pUr-pUr-pAr-pUr-pCr-pGr-p	3'p,2Na+	10	1	819	1	90		0,7	90,4	1	MS2	Automatic	23,38	1068,1	-3	3206,3223	3207,58	3206,32	0	156545,08	FLuc_RNA
Component	731	Fluc_T1_100	1:A376-G387 = 3843.4884m[3'p]	376-387	376	387	Ar-pCr-pAr-pUr-pUr-pUr-pAr-pUr-pAr-pAr-pUr-pGr-p	3'p	12	1	910	1	100		1,11	90,2	1	MS2	Automatic	24,02	1280,491	-3	3843,4927	3845,09	3843,4884	0	3215431	FLuc_RNA
Component	850	Fluc_T1_171	1:C740-G755 = 5086.6808m[3'p]	740-755	740	755	Cr-pAr-pAr-pUr-pCr-pAr-pAr-pAr-pUr-pCr-pAr-pUr-pUr-pCr-pCr-pGr-p	3'p	16	1	1460	1	171		1,33	89,8	1	MS2	Automatic	25,13	1271,164	-4	5086,6875	5088,85	5086,6808	0	1297320,12	FLuc_RNA
Component	634	Fluc_T1_159	1:C682-G689 = 2500.3150m[3'p]	682-689	682	689	Cr-pCr-pCr-pUr-pUr-pCr-pCr-pGr-p	3'p	8	1	1358	1	159		1,92	86,7	1	MS2	Automatic	23,34	832,765	-3	2500,3198	2501,46	2500,315	0	2179570,5	FLuc_RNA
Component	614	Fluc_T1_398	1:U1631-G1638 = 2525.3103m[3'p]	1631-1638	1631	1638	Ur-pCr-pUr-pUr-pAr-pCr-pCr-pGr-p	3'p	8	1	3035	1	398		0,2	86,3	1	MS2	Automatic	23,2	1262,145	-2	2525,3108	2526,56	2525,3103	0	262541,62	FLuc_RNA
Component	810	Fluc_T1_203	1:A892-G907 = 5158.7145m[3'p]	892-907	892	907	Ar-pUr-pUr-pAr-pCr-pAr-pAr-pAr-pAr-pUr-pUr-pCr-pAr-pAr-pAr-pGr-p	3'p	16	1	1718	1	203		1,21	85,9	1	MS2	Automatic	24,88	1289,174	-4	5158,7207	5160,93	5158,7145	0	1885274	FLuc_RNA
Component	691	Fluc_T1_309	1:C1308-G1317 = 3160.3881m[3'p]	1308-1317	1308	1317	Cr-pUr-pAr-pCr-pAr-pUr-pUr-pCr-pUr-pGr-p	3'p	10	1	2411	1	309		1,72	85,1	1	MS2	Automatic	23,77	1053,119	-3	3160,3936	3162,45	3160,3881	0	7452332,5	FLuc_RNA
Component	475	Fluc_T1_301	1:C1285-G1289 = 1585.1912m[3'p]	1285-1289	1285	1289	Cr-pCr-pUr-pUr-pGr-p	3'p	5	1	2368	1	301		2,3	84,9	1	MS2	Automatic	22,25	791,59	-2	1585,1948	1585,76	1585,1912	0	100158,41	FLuc_RNA
Component	610	Fluc_T1_435	1:C1782-G1787 = 1912.2757m[3'p]	1782-1787	1782	1787	Cr-pAr-pCr-pCr-pCr-pGr-p	3'p	6	1	107	2	435		1,13	83,6	1	MS2	Automatic	23,16	955,132	-2	1912,2778	1912,98	1912,2757	0	958241,5	FLuc_RNA
Component	593	Fluc_T1_175	1:A765-G772 = 2574.3168m[3'p]	765-772	765	772	Ar-pUr-pUr-pUr-pUr-pAr-pAr-pGr-p	3'p	8	1	1489	1	175		3,84	82,9	1	MS2	Automatic	23,05	857,102	-3	2574,3267	2575,25	2574,3168	0	4382511	FLuc_RNA
Component	541	Fluc_T1_185	1:A818-G824 = 2245.2642m[3'p]	818-824	818	824	Ar-pUr-pAr-pUr-pUr-pUr-pGr-p	3'p	7	1	1583	1	185		2,9	82,7	1	MS2	Automatic	22,68	747,416	-3	2245,2708	2246,12	2245,2642	0	2133972	FLuc_RNA
Component	488	Fluc_T1_439	1:U1799-G1804 = 1892.2005m[3'p]	1799-1804	1799	1804	Ur-pCr-pUr-pUr-pUr-pGr-p	3'p	6	1	3312	1	439		4,55	82,3	1	MS2	Automatic	22,35	945,097	-2	1892,2091	1892,82	1892,2005	0	229060,45	FLuc_RNA
Component	428	Fluc_T1_414	1:A81-G84 = 1350.2156m[3'p][nonunique](Na+)	15-18 | 77-80 | 81-84 | 446-449 | 904-907 | 946-949 | 1017-1020 | 1146-1149 | 1389-1392 | 1526-1529 | 1542-1545 | 1586-1589 | 1626-1629 | 1676-1679 | 1694-1697 | 1808-1811 | 1854-1857	81	84	Ar-pAr-pAr-pGr-p	3'p,Na+	4	5	194	1	414		2,14	81,3	1	MS2	Automatic	21,77	685,093	-2	1372,2004	1372,7	1372,1975	0	129345,34	FLuc_RNA
Component	865	Fluc_T1_208	1:U919-G942 = 7508.9039m[3'p]	919-942	919	942	Ur-pAr-pCr-pCr-pAr-pAr-pCr-pCr-pCr-pUr-pAr-pUr-pUr-pUr-pUr-pCr-pAr-pUr-pUr-pCr-pUr-pUr-pCr-pGr-p	3'p	24	1	1744	1	208		1,48	80,7	1	MS2	Automatic	26,23	1501,377	-5	7508,915	7512,23	7508,9039	0	1523483	FLuc_RNA
Component	623	Fluc_T1_430	1:C1744-G1750 = 2195.2737m[3'p]	1744-1750	1744	1750	Cr-pCr-pCr-pCr-pUr-pUr-pGr-p	3'p	7	1	3240	1	430		1,86	100	1	MS2	Automatic	23,27	730,752	-3	2195,2778	2195,88	2195,2737	0	1258230,75	FLuc_RNA
Component	764	Fluc_T1_183	1:U804-G816 = 4100.5072m[3'p]	804-816	804	816	Ur-pUr-pUr-pAr-pCr-pUr-pAr-pCr-pAr-pCr-pUr-pCr-pGr-p	3'p	13	1	1562	1	183		1,46	100	1	MS2	Automatic	24,25	1024,622	-4	4100,5132	4102,2	4100,5072	0	1875685,5	FLuc_RNA
Component	801	Fluc_T1_233	1:C1046-G1059 = 4381.5373m[3'p](Na+)	1046-1059	1046	1059	Cr-pUr-pUr-pCr-pCr-pAr-pUr-pCr-pUr-pUr-pCr-pCr-pAr-pGr-p	3'p,Na+	14	1	1918	1	233		0,85	100	1,1	MS2	Automatic	24,57	1100,376	-4	4403,5229	4405,46	4403,5192	0	244161,41	FLuc_RNA
Component	804	Fluc_T1_233	1:C1046-G1059 = 4381.5373m[3'p]	1046-1059	1046	1059	Cr-pUr-pUr-pCr-pCr-pAr-pUr-pCr-pUr-pUr-pCr-pCr-pAr-pGr-p	3'p	14	1	1918	1	233		1,41	100	1	MS2	Automatic	24,61	1094,629	-4	4381,5435	4383,28	4381,5373	0	2280240,75	FLuc_RNA
Component	820	Fluc_T1_75	1:A273-G286 = 4522.6526m[3'p]	273-286	273	286	Ar-pAr-pUr-pAr-pCr-pAr-pAr-pAr-pUr-pCr-pAr-pCr-pAr-pGr-p	3'p	14	1	687	1	75		1,56	100	1	MS2	Automatic	24,78	1129,908	-4	4522,6597	4524,55	4522,6526	0	1647232,25	FLuc_RNA
Component	828	Fluc_T1_213	1:A970-G987 = 5700.6994m[3'p]	970-987	970	987	Ar-pUr-pUr-pUr-pAr-pUr-pCr-pUr-pAr-pAr-pUr-pUr-pUr-pAr-pCr-pAr-pCr-pGr-p	3'p	18	1	1788	1	213		1,94	100	1	MS2	Automatic	24,9	1424,671	-4	5700,7104	5703,21	5700,6994	0	2032095,25	FLuc_RNA
Component	845	Fluc_T1_324	1:U1374-G1392 = 6076.7904m[3'p]	1374-1392	1374	1392	Ur-pCr-pUr-pUr-pUr-pAr-pAr-pUr-pUr-pAr-pAr-pAr-pUr-pAr-pCr-pAr-pAr-pAr-pGr-p	3'p	19	1	2512	1	324		0,99	100	1	MS2	Automatic	25,09	1518,693	-4	6076,7964	6079,37	6076,7904	0	2734158,25	FLuc_RNA
Component	846	Fluc_T1_213	1:A970-G987 = 5700.6994m[3'p]	970-987	970	987	Ar-pUr-pUr-pUr-pAr-pUr-pCr-pUr-pAr-pAr-pUr-pUr-pUr-pAr-pCr-pAr-pCr-pGr-p	3'p	18	1	1788	1	213		2,11	100	1,1	MS2	Automatic	25,06	1139,734	-5	5700,7114	5703,06	5700,6994	0	120145,58	FLuc_RNA
Component	853	Fluc_T1_324	1:U1374-G1392 = 6076.7904m[3'p](Na+)	1374-1392	1374	1392	Ur-pCr-pUr-pUr-pUr-pAr-pAr-pUr-pUr-pAr-pAr-pAr-pUr-pAr-pCr-pAr-pAr-pAr-pGr-p	3'p,Na+	19	1	2512	1	324		2,43	100	1,4	MS2	Automatic	25,22	1524,189	-4	6098,7871	6101,28	6098,7723	0	218011,78	FLuc_RNA

## Sheet: T1_unspecific
Level	No.	Alias Name	Identification	Positions	Start #	End #	Oligo Sequence	Mod	Seq Length	Nonunique Seq	Isomer Group	Num of Iso Seq	Digest position	Site	∆ ppm	Conf. Score	Best ASR	ID Type	Integration Type	RT	M/Z	Charge St.	Mono Mass Exp.	Avg Mass Exp.	Mono Mass Theo.	Missed Cleavages	MS Area	Oligo	Comment
Component	431		1:U439-C443 = 1546.1690m[3'p][nonspecific]	439-443	439	443	Ur-pUr-pUr-pCr-pCr-p	3'p,nonspecific	5	0	0	0	0		1,59	99,4	1	MS2	Automatic	21,79	772,078	-2	1546,1715	1546,77	1546,169	0	84350,55	FLuc_RNA
Component	410		1:A258-C261 = 1310.2094m[3'p][nonspecific]	258-261	258	261	Ar-pAr-pAr-pCr-p	3'p,nonspecific	4	0	0	0	0		1,45	88,1	1	MS2	Automatic	21,71	654,098	-2	1310,2113	1310,48	1310,2094	0	206791,86	FLuc_RNA
Component	747		1:U805-G816 = 3794.4819m[3'p][nonspecific]	805-816	805	816	Ur-pUr-pAr-pCr-pUr-pAr-pCr-pAr-pCr-pUr-pCr-pGr-p	3'p,nonspecific	12	0	0	0	0		2,07	100	1	MS2	Automatic	24,18	1264,155	-3	3794,4897	3795,94	3794,4819	0	771397	FLuc_RNA
Component	754		1:U805-G816 = 3794.4819m[3'p][nonspecific]	805-816	805	816	Ur-pUr-pAr-pCr-pUr-pAr-pCr-pAr-pCr-pUr-pCr-pGr-p	3'p,nonspecific	12	0	0	0	0		2,07	100	1	MS2	Automatic	24,18	1264,155	-3	3794,4897	3795,88	3794,4819	0	912622	FLuc_RNA

## Sheet: R4_all fragments
Identification	Positions	Start #	End #	Oligo Sequence	Mod	Seq Length	Nonunique Seq	Isomer Group	Num of Iso Seq	Digest position	Site	∆ ppm	Conf. Score	Best ASR	ID Type	Integration Type	RT	M/Z	Charge St.	Mono Mass Exp.	Avg Mass Exp.	Mono Mass Theo.	Missed Cleavages	MS Area	Oligo	Comment
1:G123-U133 = 3612.5077m[3'c.p]	123-133	123	133	Gr-pGr-pAr-pGr-pAr-pGr-pCr-pAr-pAr-pCr-pUr-p	3'c.p	11	1	52	1	11		4,76	99,9	1	MS2	Automatic	24	1203,502	-3	3612,5249	3614,04	3612,5077	0	105003,61	FLuc_RNA
1:A641-U653 = 4105.5239m[3'c.p]	641-653	641	653	Ar-pAr-pUr-pGr-pAr-pAr-pCr-pUr-pCr-pCr-pUr-pCr-pUr-p	3'c.p	13	1	523	1	78		1,68	99,9	1	MS2	Automatic	24,29	1025,628	-4	4105,5308	4106,96	4105,5239	6	50614,32	FLuc_RNA
1:C1769-U1780 = 3664.4315m[3'c.p][nonspecific]	1769-1780	1769	1780	Cr-pCr-pUr-pCr-pCr-pCr-pCr-pUr-pUr-pCr-pCr-pUr-p	3'c.p,nonspecific	12	0	0	0	0		0,77	99,9	1	MS2	Automatic	24,44	1220,806	-3	3664,4343	3665,89	3664,4315	6	233278,2	FLuc_RNA
1:G1719-U1734 = 5187.6669m[3'c.p]	1719-1734	1719	1734	Gr-pGr-pAr-pGr-pCr-pCr-pUr-pCr-pGr-pGr-pUr-pGr-pGr-pCr-pCr-pUr-p	3'c.p	16	1	1246	1	202		-2,62	99,9	1	MS2	Automatic	24,63	1296,413	-4	5187,6533	5190,28	5187,6669	4	197335,98	FLuc_RNA
1:A1574-U1590 = 5522.8054m[3'c.p][nonspecific]	1574-1590	1574	1590	Ar-pAr-pCr-pAr-pAr-pCr-pCr-pGr-pCr-pGr-pAr-pAr-pAr-pAr-pAr-pGr-pUr-p	3'c.p,nonspecific	17	0	0	0	0		6,5	99,9	1	MS2	Automatic	25,01	1380,443	-4	5522,8413	5525,05	5522,8054	0	31701,41	FLuc_RNA
1:G1077-U1091 = 4850.6358m[3'c.p]	1077-1091	1077	1091	Gr-pGr-pGr-pCr-pUr-pCr-pAr-pCr-pUr-pGr-pAr-pGr-pAr-pCr-pUr-p	3'c.p	15	1	859	1	131		3,31	99,9	1	MS2	Automatic	25,01	1212,166	-4	4850,6519	4852,06	4850,6358	4	51936,88	FLuc_RNA
1:A1574-U1591 = 5828.8307m[3'c.p]	1574-1591	1574	1591	Ar-pAr-pCr-pAr-pAr-pCr-pCr-pGr-pCr-pGr-pAr-pAr-pAr-pAr-pAr-pGr-pUr-pUr-p	3'c.p	18	1	1195	1	189		-1,03	99,9	1	MS2	Automatic	25,1	1456,706	-4	5828,8247	5831,35	5828,8307	2	287657,66	FLuc_RNA
1:G680-U692 = 4112.5184m[3'c.p]	680-692	680	692	Gr-pGr-pCr-pCr-pCr-pUr-pUr-pCr-pCr-pGr-pCr-pAr-pUr-p	3'c.p	13	1	585	1	86		5,61	99,9	1	MS2	Automatic	25,17	1027,876	-4	4112,5415	4114,43	4112,5184	4	24606,94	FLuc_RNA
1:G161-U176 = 5141.6502m[3'c.p]	161-176	161	176	Gr-pGr-pUr-pUr-pCr-pCr-pUr-pGr-pGr-pAr-pAr-pCr-pAr-pAr-pUr-pUr-p	3'c.p	16	1	104	1	17		434,98	99,9	0	Full	Automatic	25,24	1284,906	-4	5143,8867	5143,89	5141,6502	8	2191,25	FLuc_RNA
1:A1683-U1705 = 7570.0628m[3'c.p][nonspecific]	1683-1705	1683	1705	Ar-pAr-pGr-pAr-pAr-pGr-pGr-pGr-pCr-pGr-pGr-pAr-pAr-pAr-pGr-pAr-pUr-pCr-pGr-pCr-pCr-pGr-pUr-p	3'c.p,nonspecific	23	0	0	0	0		509,65	99,9	0	Full	Automatic	25,29	1513,606	-5	7573,9209	7573,92	7570,0628	2	64991,54	FLuc_RNA
1:G1333-U1357 = 8063.0790m[3'c.p]	1333-1357	1333	1357	Gr-pGr-pGr-pAr-pCr-pGr-pAr-pAr-pGr-pAr-pCr-pGr-pAr-pAr-pCr-pAr-pCr-pUr-pUr-pCr-pUr-pUr-pCr-pAr-pUr-p	3'c.p	25	1	1073	1	166		-0,89	99,9	1,2	MS2	Automatic	25,43	1612,412	-5	8063,0718	8066,71	8063,079	8	75801,27	FLuc_RNA
1:A1064-U1074 = 3596.5128m[3'c.p]	1064-1074	1064	1074	Ar-pCr-pGr-pAr-pCr-pAr-pAr-pGr-pGr-pAr-pUr-p	3'c.p	11	1	844	1	129		4,46	99,8	1	MS2	Automatic	23,85	1198,503	-3	3596,5288	3598,13	3596,5128	0	96810,7	FLuc_RNA
1:A1064-U1074 = 3596.5128m[3'c.p]	1064-1074	1064	1074	Ar-pCr-pGr-pAr-pCr-pAr-pAr-pGr-pGr-pAr-pUr-p	3'c.p	11	1	844	1	129		3,64	99,8	0	Full	Automatic	23,95	898,376	-4	3596,5259	3597,97	3596,5128	0	7152,72	FLuc_RNA
1:G59-U76 = 5867.8529m[3'c.p]	59-76	59	76	Gr-pGr-pAr-pAr-pGr-pAr-pCr-pGr-pCr-pCr-pAr-pAr-pAr-pAr-pAr-pCr-pAr-pUr-p	3'c.p	18	1	19	1	6		-2,8	99,8	1,1	MS2	Automatic	25,76	1466,211	-4	5867,8364	5870,09	5867,8529	0	28315,2	FLuc_RNA
1:A408-U425 = 5767.7277m[3'c.p]	408-425	408	425	Ar-pUr-pGr-pGr-pGr-pCr-pAr-pUr-pUr-pUr-pCr-pGr-pCr-pAr-pGr-pCr-pCr-pUr-p	3'c.p	18	1	334	1	50		2,26	99,7	1,1	MS2	Automatic	24,52	1441,178	-4	5767,7407	5769,77	5767,7277	8	82882,7	FLuc_RNA
1:A878-U894 = 5406.6853m[3'c.p]	878-894	878	894	Ar-pCr-pGr-pAr-pUr-pCr-pCr-pCr-pUr-pUr-pCr-pAr-pGr-pGr-pAr-pUr-pUr-p	3'c.p	17	1	770	1	113		2,66	99,7	1	MS2	Automatic	24,7	1351,169	-4	5406,6997	5409,02	5406,6853	8	247856,69	FLuc_RNA
1:G59-U76 = 5867.8529m[3'c.p]	59-76	59	76	Gr-pGr-pAr-pAr-pGr-pAr-pCr-pGr-pCr-pCr-pAr-pAr-pAr-pAr-pAr-pCr-pAr-pUr-p	3'c.p	18	1	19	1	6		4,61	99,7	1,1	MS2	Automatic	25,54	1466,71	-4	5867,8799	5870,27	5867,8529	0	64772,49	FLuc_RNA
1:G410-U425 = 5132.6498m[3'c.p]	410-425	410	425	Gr-pGr-pGr-pCr-pAr-pUr-pUr-pUr-pCr-pGr-pCr-pAr-pGr-pCr-pCr-pUr-p	3'c.p	16	1	340	1	51		3,05	99,5	1	MS2	Automatic	24,36	1282,658	-4	5132,6655	5134,78	5132,6498	6	447387,06	FLuc_RNA
1:A878-U894 = 5406.6853m[3'c.p]	878-894	878	894	Ar-pCr-pGr-pAr-pUr-pCr-pCr-pCr-pUr-pUr-pCr-pAr-pGr-pGr-pAr-pUr-pUr-p	3'c.p	17	1	770	1	113		2,12	99,5	1	MS2	Automatic	24,47	1351,168	-4	5406,6968	5409,17	5406,6853	8	634425,25	FLuc_RNA
1:A1635-C1651 = 5490.7779m[3'c.p][nonspecific]	1635-1651	1635	1651	Ar-pCr-pCr-pGr-pGr-pAr-pAr-pAr-pAr-pCr-pUr-pCr-pGr-pAr-pCr-pGr-pCr-p	3'c.p,nonspecific	17	0	0	0	0		1,42	99,5	1	MS2	Automatic	25,25	1372,945	-4	5490,7856	5493,79	5490,7779	2	102051,52	FLuc_RNA
1:U940-U955 = 5083.6811m[3'c.p][nonspecific]	940-955	940	955	Ur-pCr-pGr-pCr-pCr-pAr-pAr-pAr-pAr-pGr-pCr-pAr-pCr-pUr-pCr-pUr-p	3'c.p,nonspecific	16	0	0	0	0		0,68	99,4	1	MS2	Automatic	24,57	1270,167	-4	5083,6846	5085,88	5083,6811	4	193680,69	FLuc_RNA
1:C1470-U1481 = 3791.4822m[3'c.p][nonspecific]	1470-1481	1470	1481	Cr-pUr-pUr-pCr-pCr-pCr-pGr-pAr-pCr-pGr-pAr-pUr-p	3'c.p,nonspecific	12	0	0	0	0		3,2	98,9	1	MS2	Automatic	23,95	1263,158	-3	3791,4944	3793,01	3791,4822	4	82020,03	FLuc_RNA
1:A491-U503 = 4176.5735m[3'c.p]	491-503	491	503	Ar-pAr-pUr-pCr-pCr-pAr-pGr-pAr-pAr-pAr-pAr-pUr-pUr-p	3'c.p	13	1	397	1	60		5,77	98,7	1	MS2	Automatic	23,84	1392,19	-3	4176,5977	4178,48	4176,5735	4	3605,05	FLuc_RNA
1:A1635-U1645 = 3556.5066m[3'c.p][nonspecific]	1635-1645	1635	1645	Ar-pCr-pCr-pGr-pGr-pAr-pAr-pAr-pAr-pCr-pUr-p	3'c.p,nonspecific	11	0	0	0	0		2,53	98,7	1	MS2	Automatic	23,91	1185,165	-3	3556,5156	3558,05	3556,5066	0	142645,09	FLuc_RNA
1:G720-U731 = 3854.5156m[3'c.p]	720-731	720	731	Gr-pCr-pCr-pAr-pGr-pAr-pGr-pAr-pUr-pCr-pCr-pUr-p	3'c.p	12	1	604	1	90		2,6	98,6	1	MS2	Automatic	24,15	1284,168	-3	3854,5256	3856,19	3854,5156	2	217498,98	FLuc_RNA
1:G861-U871 = 3652.5138m[3'c.p]	861-871	861	871	Gr-pAr-pAr-pGr-pAr-pGr-pGr-pAr-pGr-pCr-pUr-p	3'c.p	11	1	756	1	111		1,29	98,6	1	MS2	Automatic	24,38	1216,832	-3	3652,5186	3654,19	3652,5138	0	505516,66	FLuc_RNA
1:G861-U871 = 3652.5138m[3'c.p]	861-871	861	871	Gr-pAr-pAr-pGr-pAr-pGr-pGr-pAr-pGr-pCr-pUr-p	3'c.p	11	1	756	1	111		2,96	98,6	0	Full	Automatic	24,52	912,625	-4	3652,5247	3654,1	3652,5138	0	9388,89	FLuc_RNA
1:G621-U632 = 3870.5482m[3'c.p]	621-632	621	632	Gr-pAr-pCr-pAr-pAr-pAr-pAr-pCr-pAr-pAr-pUr-pUr-p	3'c.p	12	1	495	1	75		3,37	98,3	1	MS2	Automatic	23,87	1289,514	-3	3870,5613	3872,34	3870,5482	2	153069,98	FLuc_RNA
1:G777-U802 = 8261.001m[3'c.p]	777-802	777	802	Gr-pUr-pUr-pCr-pCr-pAr-pUr-pUr-pCr-pCr-pAr-pUr-pCr-pAr-pCr-pGr-pGr-pUr-pUr-pUr-pUr-pGr-pGr-pAr-pAr-pUr-p	3'c.p	26	1	654	1	97		3,49	98,2	1,2	MS2	Automatic	25,24	1651,998	-5	8261,0293	8264,8	8261,0005	18	134395,88	FLuc_RNA
1:G1164-G1173 = 3346.4885m[3'c.p][nonspecific]	1164-1173	1164	1173	Gr-pAr-pAr-pGr-pCr-pGr-pAr-pAr-pGr-pGr-p	3'c.p,nonspecific	10	0	0	0	0		3,94	97,6	1	MS2	Automatic	23,95	1114,827	-3	3346,5017	3347,9	3346,4885	0	225131,7	FLuc_RNA
1:C938-U955 = 5694.7477m[3'c.p][nonspecific]	938-955	938	955	Cr-pUr-pUr-pCr-pGr-pCr-pCr-pAr-pAr-pAr-pAr-pGr-pCr-pAr-pCr-pUr-pCr-pUr-p	3'c.p,nonspecific	18	0	0	0	0		3,07	97,2	1	MS2	Automatic	24,83	1423,434	-4	5694,7651	5697,31	5694,7477	6	358863,12	FLuc_RNA
1:A983-U992 = 3212.4432m[3'c.p]	983-992	983	992	Ar-pCr-pAr-pCr-pGr-pAr-pAr-pAr-pUr-pUr-p	3'c.p	10	1	834	1	125		7,65	96,9	1	MS2	Automatic	23,44	1070,15	-3	3212,4678	3213,84	3212,4432	2	64965,74	FLuc_RNA
1:A1110-U1124 = 4912.6851m[3'c.p]	1110-1124	1110	1124	Ar-pCr-pAr-pCr-pCr-pCr-pGr-pAr-pGr-pGr-pGr-pGr-pGr-pAr-pUr-p	3'c.p	15	1	889	1	136		2,67	96,9	1	MS2	Automatic	24,71	1227,668	-4	4912,6982	4914,73	4912,6851	0	719453,88	FLuc_RNA
1:G1077-U1091 = 4850.6358m[3'c.p]	1077-1091	1077	1091	Gr-pGr-pGr-pCr-pUr-pCr-pAr-pCr-pUr-pGr-pAr-pGr-pAr-pCr-pUr-p	3'c.p	15	1	859	1	131		4,72	96,7	1	MS2	Automatic	24,78	1211,905	-4	4850,6587	4852,4	4850,6358	4	47363,6	FLuc_RNA
1:G245-U254 = 3283.4552m[3'c.p]	245-254	245	254	Gr-pGr-pCr-pAr-pGr-pAr-pAr-pGr-pCr-pUr-p	3'c.p	10	1	170	1	27		5,03	96,6	1	MS2	Automatic	23,75	1093,817	-3	3283,4717	3284,85	3283,4552	0	187279,97	FLuc_RNA
1:G1333-U1357 = 8063.0790m[3'c.p]	1333-1357	1333	1357	Gr-pGr-pGr-pAr-pCr-pGr-pAr-pAr-pGr-pAr-pCr-pGr-pAr-pAr-pCr-pAr-pCr-pUr-pUr-pCr-pUr-pUr-pCr-pAr-pUr-p	3'c.p	25	1	1073	1	166		5,83	96,1	1,2	MS2	Automatic	25,58	1612,011	-5	8063,126	8064,82	8063,079	8	24913,12	FLuc_RNA
1:A25-U34 = 3299.4878m[3'c.p]	25-34	25	34	Ar-pAr-pGr-pAr-pAr-pGr-pAr-pAr-pAr-pUr-p	3'c.p	10	1	10	1	3		6,36	95,1	1	MS2	Automatic	23,48	1099,163	-3	3299,5088	3300,93	3299,4878	0	93447,72	FLuc_RNA
1:C1661-U1675 = 4818.6460m[3'c.p][nonspecific]	1661-1675	1661	1675	Cr-pAr-pGr-pAr-pGr-pAr-pGr-pAr-pUr-pCr-pCr-pUr-pCr-pAr-pUr-p	3'c.p,nonspecific	15	0	0	0	0		2,24	90,1	1	MS2	Automatic	24,36	1204,159	-4	4818,6567	4820,74	4818,646	4	475869,56	FLuc_RNA
1:C1661-U1675 = 4818.6460m[3'c.p][nonspecific]	1661-1675	1661	1675	Cr-pAr-pGr-pAr-pGr-pAr-pGr-pAr-pUr-pCr-pCr-pUr-pCr-pAr-pUr-p	3'c.p,nonspecific	15	0	0	0	0		2,24	90,1	1	MS2	Automatic	24,36	1204,159	-4	4818,6567	4820,76	4818,646	4	476794,47	FLuc_RNA
1:G1333-U1357 = 8063.0790m[3'c.p]	1333-1357	1333	1357	Gr-pGr-pGr-pAr-pCr-pGr-pAr-pAr-pGr-pAr-pCr-pGr-pAr-pAr-pCr-pAr-pCr-pUr-pUr-pCr-pUr-pUr-pCr-pAr-pUr-p	3'c.p	25	1	1073	1	166		5,16	89,1	1,5	MS2	Automatic	25,87	1611,806	-5	8063,1206	8064,53	8063,079	8	36038,98	FLuc_RNA
1:G455-A477 = 7445.0178m[3'c.p][nonspecific]	455-477	455	477	Gr-pCr-pAr-pAr-pAr-pAr-pAr-pAr-pUr-pUr-pUr-pUr-pGr-pAr-pAr-pCr-pGr-pUr-pGr-pCr-pAr-pAr-pAr-p	3'c.p,nonspecific	23	0	0	0	0		-5,15	88,1	1,6	MS2	Automatic	25,65	1488,587	-5	7444,9795	7448,05	7445,0178	10	11350,92	FLuc_RNA
1:G644-U653 = 3141.3935m[3'c.p]	644-653	644	653	Gr-pAr-pAr-pCr-pUr-pCr-pCr-pUr-pCr-pUr-p	3'c.p	10	1	531	1	79		6,3	84,5	1	MS2	Automatic	23,56	1046,465	-3	3141,4133	3142,61	3141,3935	4	259589,47	FLuc_RNA
1:G455-U466 = 3848.5050m[3'c.p]	455-466	455	466	Gr-pCr-pAr-pAr-pAr-pAr-pAr-pAr-pUr-pUr-pUr-pUr-p	3'c.p	12	1	371	1	56		4,78	100	1	MS2	Automatic	23,72	1282,502	-3	3848,5234	3850,07	3848,505	6	90948,41	FLuc_RNA
1:A491-U503 = 4176.5735m[3'c.p]	491-503	491	503	Ar-pAr-pUr-pCr-pCr-pAr-pGr-pAr-pAr-pAr-pAr-pUr-pUr-p	3'c.p	13	1	397	1	60		3,32	100	1	MS2	Automatic	23,99	1391,522	-3	4176,5874	4178,29	4176,5735	4	117758,16	FLuc_RNA
1:A895-G907 = 4199.6008m[3'c.p][nonspecific]	895-907	895	907	Ar-pCr-pAr-pAr-pAr-pAr-pUr-pUr-pCr-pAr-pAr-pAr-pGr-p	3'c.p,nonspecific	13	0	0	0	0		-3,53	100	1	MS2	Automatic	24,08	1399,195	-3	4199,5859	4201,15	4199,6008	4	73415,21	FLuc_RNA
1:A1622-U1634 = 4184.5521m[3'c.p]	1622-1634	1622	1634	Ar-pCr-pCr-pGr-pAr-pAr-pAr-pGr-pGr-pUr-pCr-pUr-pUr-p	3'c.p	13	1	1217	1	195		3,76	100	1	MS2	Automatic	24,09	1045,385	-4	4184,5679	4186,4	4184,5521	4	227792,06	FLuc_RNA
1:U440-U454 = 4859.6361m[3'c.p][nonspecific]	440-454	440	454	Ur-pUr-pCr-pCr-pAr-pAr-pAr-pAr-pAr-pGr-pGr-pGr-pGr-pUr-pUr-p	3'c.p,nonspecific	15	0	0	0	0		2,54	100	1	MS2	Automatic	24,2	1214,157	-4	4859,6484	4861,48	4859,6361	6	230194,58	FLuc_RNA
1:A1522-U1534 = 4270.6127m[3'c.p][nonspecific]	1522-1534	1522	1534	Ar-pCr-pGr-pGr-pAr-pAr-pAr-pGr-pAr-pCr-pGr-pAr-pUr-p	3'c.p,nonspecific	13	0	0	0	0		3,22	100	1	MS2	Automatic	24,22	1066,9	-4	4270,6265	4272,41	4270,6127	0	155739	FLuc_RNA
1:G410-U425 = 5132.6498m[3'c.p]	410-425	410	425	Gr-pGr-pGr-pCr-pAr-pUr-pUr-pUr-pCr-pGr-pCr-pAr-pGr-pCr-pCr-pUr-p	3'c.p	16	1	340	1	51		3,53	100	1	MS2	Automatic	24,25	1282,16	-4	5132,668	5134,76	5132,6498	6	15010,31	FLuc_RNA
1:A491-U503 = 4176.5735m[3'c.p]	491-503	491	503	Ar-pAr-pUr-pCr-pCr-pAr-pGr-pAr-pAr-pAr-pAr-pUr-pUr-p	3'c.p	13	1	397	1	60		1,91	100	1	MS2	Automatic	24,25	1391,522	-3	4176,5815	4178,23	4176,5735	4	27206,47	FLuc_RNA
1:A1622-U1634 = 4184.5521m[3'c.p]	1622-1634	1622	1634	Ar-pCr-pCr-pGr-pAr-pAr-pAr-pGr-pGr-pUr-pCr-pUr-pUr-p	3'c.p	13	1	1217	1	195		5,39	100	1	MS2	Automatic	24,3	1045,385	-4	4184,5747	4186,8	4184,5521	4	63285,43	FLuc_RNA
1:G703-U719 = 5422.6802m[3'c.p]	703-719	703	719	Gr-pCr-pGr-pUr-pCr-pAr-pGr-pAr-pUr-pUr-pCr-pUr-pCr-pGr-pCr-pAr-pUr-p	3'c.p	17	1	599	1	89		-1,45	100	1	MS2	Automatic	24,49	1355,417	-4	5422,6724	5424,68	5422,6802	8	102301,21	FLuc_RNA
1:A1433-C1445 = 4109.6041m[3'c.p][nonspecific]	1433-1445	1433	1445	Ar-pCr-pAr-pAr-pCr-pAr-pCr-pCr-pCr-pCr-pAr-pAr-pCr-p	3'c.p,nonspecific	13	0	0	0	0		-0,15	100	1	MS2	Automatic	24,62	1026,897	-4	4109,6035	4111,15	4109,6041	0	121410,24	FLuc_RNA
1:A1433-U1447 = 4744.6819m[3'c.p][nonspecific]	1433-1447	1433	1447	Ar-pCr-pAr-pAr-pCr-pAr-pCr-pCr-pCr-pCr-pAr-pAr-pCr-pAr-pUr-p	3'c.p,nonspecific	15	0	0	0	0		3,13	100	1	MS2	Automatic	24,72	1185,417	-4	4744,6968	4746,5	4744,6819	0	567933,25	FLuc_RNA
1:C938-U955 = 5694.7477m[3'c.p][nonspecific]	938-955	938	955	Cr-pUr-pUr-pCr-pGr-pCr-pCr-pAr-pAr-pAr-pAr-pGr-pCr-pAr-pCr-pUr-pCr-pUr-p	3'c.p,nonspecific	18	0	0	0	0		4,87	100	1,1	MS2	Automatic	24,78	1422,934	-4	5694,7754	5697,11	5694,7477	6	46444,78	FLuc_RNA
1:G1403-U1412 = 3171.4153m[3'c.p]	1403-1412	1403	1412	Gr-pGr-pCr-pCr-pCr-pCr-pCr-pGr-pCr-pUr-p	3'c.p	10	1	1132	1	174		-1,01	100	1	MS2	Automatic	24,78	1056,469	-3	3171,4121	3173,03	3171,4153	0	208078,03	FLuc_RNA
1:A1635-C1651 = 5490.7779m[3'c.p][nonspecific]	1635-1651	1635	1651	Ar-pCr-pCr-pGr-pGr-pAr-pAr-pAr-pAr-pCr-pUr-pCr-pGr-pAr-pCr-pGr-pCr-p	3'c.p,nonspecific	17	0	0	0	0		1,86	100	1	MS2	Automatic	24,87	1371,942	-4	5490,7881	5493,19	5490,7779	2	45158,72	FLuc_RNA
1:A1574-U1590 = 5522.8054m[3'c.p][nonspecific]	1574-1590	1574	1590	Ar-pAr-pCr-pAr-pAr-pCr-pCr-pGr-pCr-pGr-pAr-pAr-pAr-pAr-pAr-pGr-pUr-p	3'c.p,nonspecific	17	0	0	0	0		-1,11	100	1	MS2	Automatic	24,89	1379,947	-4	5522,7993	5523,57	5522,8054	0	20513,91	FLuc_RNA
1:G1535-U1552 = 5924.8379m[3'c.p]	1535-1552	1535	1552	Gr-pAr-pCr-pGr-pGr-pAr-pAr-pAr-pAr-pAr-pGr-pAr-pGr-pAr-pUr-pCr-pGr-pUr-p	3'c.p	18	1	1179	1	186		1,97	100	1,3	MS2	Automatic	24,95	1480,953	-4	5924,8496	5927,46	5924,8379	2	34830	FLuc_RNA
1:A1714-U1729 = 5211.6781m[3'c.p]	1714-1729	1714	1729	Ar-pGr-pGr-pCr-pUr-pGr-pGr-pAr-pGr-pCr-pCr-pUr-pCr-pGr-pGr-pUr-p	3'c.p	16	1	1241	1	201		-0,73	100	1	MS2	Automatic	24,96	1302,415	-4	5211,6743	5213,79	5211,6781	4	166524,77	FLuc_RNA
1:A1635-C1651 = 5490.7779m[3'c.p][nonspecific]	1635-1651	1635	1651	Ar-pCr-pCr-pGr-pGr-pAr-pAr-pAr-pAr-pCr-pUr-pCr-pGr-pAr-pCr-pGr-pCr-p	3'c.p,nonspecific	17	0	0	0	0		0,79	100	1	MS2	Automatic	24,97	1372,442	-4	5490,7822	5493,52	5490,7779	2	62832,35	FLuc_RNA
1:A1433-U1449 = 5355.7485m[3'c.p][nonspecific]	1433-1449	1433	1449	Ar-pCr-pAr-pAr-pCr-pAr-pCr-pCr-pCr-pCr-pAr-pAr-pCr-pAr-pUr-pCr-pUr-p	3'c.p,nonspecific	17	0	0	0	0		0,55	100	1	MS2	Automatic	25,01	1338,19	-4	5355,7515	5357,82	5355,7485	2	44470,95	FLuc_RNA
1:A1433-U1450 = 5661.7738m[3'c.p][nonspecific]	1433-1450	1433	1450	Ar-pCr-pAr-pAr-pCr-pAr-pCr-pCr-pCr-pCr-pAr-pAr-pCr-pAr-pUr-pCr-pUr-pUr-p	3'c.p,nonspecific	18	0	0	0	0		0,88	100	1,2	MS2	Automatic	25,02	1414,939	-4	5661,7788	5663,73	5661,7738	4	87669,79	FLuc_RNA
1:A572-U584 = 4074.4803m[3'c.p]	572-584	572	584	Ar-pCr-pCr-pUr-pCr-pCr-pCr-pGr-pGr-pUr-pUr-pUr-pUr-p	3'c.p	13	1	439	1	68		2,31	100	1	MS2	Automatic	25,08	1357,156	-3	4074,4897	4075,5	4074,4803	8	34007,02	FLuc_RNA
1:U778-U802 = 7915.9531m[3'c.p][nonspecific]	778-802	778	802	Ur-pUr-pCr-pCr-pAr-pUr-pUr-pCr-pCr-pAr-pUr-pCr-pAr-pCr-pGr-pGr-pUr-pUr-pUr-pUr-pGr-pGr-pAr-pAr-pUr-p	3'c.p,nonspecific	25	0	0	0	0		1,55	100	1,2	MS2	Automatic	25,08	1582,787	-5	7915,9653	7919,06	7915,9531	18	267032,53	FLuc_RNA
1:A1188-U1201 = 4551.6428m[3'c.p]	1188-1201	1188	1201	Ar-pCr-pCr-pGr-pGr-pGr-pAr-pAr-pAr-pAr-pCr-pGr-pCr-pUr-p	3'c.p	14	1	943	1	145		1,46	100	1	MS2	Automatic	25,09	1137,406	-4	4551,6494	4554	4551,6428	0	187478,45	FLuc_RNA
1:G1535-U1552 = 5924.8379m[3'c.p]	1535-1552	1535	1552	Gr-pAr-pCr-pGr-pGr-pAr-pAr-pAr-pAr-pAr-pGr-pAr-pGr-pAr-pUr-pCr-pGr-pUr-p	3'c.p	18	1	1179	1	186		0,07	100	1,2	MS2	Automatic	25,16	1480,455	-4	5924,8384	5926,92	5924,8379	2	62438,35	FLuc_RNA
1:G777-U802 = 8261.001m[3'c.p]	777-802	777	802	Gr-pUr-pUr-pCr-pCr-pAr-pUr-pUr-pCr-pCr-pAr-pUr-pCr-pAr-pCr-pGr-pGr-pUr-pUr-pUr-pUr-pGr-pGr-pAr-pAr-pUr-p	3'c.p	26	1	654	1	97		5,26	100	1,3	MS2	Automatic	25,3	1651,598	-5	8261,0439	8264,7	8261,0005	18	130925,08	FLuc_RNA
1:G59-U76 = 5867.8529m[3'c.p]	59-76	59	76	Gr-pGr-pAr-pAr-pGr-pAr-pCr-pGr-pCr-pCr-pAr-pAr-pAr-pAr-pAr-pCr-pAr-pUr-p	3'c.p	18	1	19	1	6		0,53	100	1,1	MS2	Automatic	25,32	1466,458	-4	5867,856	5870,07	5867,8529	0	31725,06	FLuc_RNA
1:A1396-C1411 = 5132.07a[3'c.p][nonspecific]	1396-1411	1396	1411	Ar-pCr-pCr-pAr-pGr-pGr-pUr-pGr-pGr-pCr-pCr-pCr-pCr-pCr-pGr-pCr-p	3'c.p,nonspecific	16	0	0	0	0		51,06	0	0	Full	Automatic	0,04	1710,021	-3	0	5132,33	5132,07	2	497,81	FLuc_RNA
1:G341-U347 = 2205.248a[3'c.p][nonspecific]	341-347	341	347	Gr-pUr-pUr-pAr-pUr-pUr-pUr-p	3'c.p,nonspecific	7	0	0	0	0		-118,35	0	0	Full	Automatic	11,2	2203,982	-1	0	2204,99	2205,25	8	247,83	FLuc_RNA
1:A572-A586 = 4734.779a[3'c.p][nonspecific]	572-586	572	586	Ar-pCr-pCr-pUr-pCr-pCr-pCr-pGr-pGr-pUr-pUr-pUr-pUr-pAr-pAr-p	3'c.p,nonspecific	15	0	0	0	0		-180,52	0	0	Full	Automatic	11,51	2365,955	-2	0	4733,93	4734,78	10	2101,87	FLuc_RNA
1:A967-U973 = 2227.303a[3'c.p]	967-973	967	973	Ar-pCr-pGr-pAr-pUr-pUr-pUr-p	3'c.p	7	1	821	1	122		192,25	0	0	Full	Automatic	11,62	2226,943	-1	0	2227,73	2227,303	4	855,8	FLuc_RNA
1:G1333-G1338 = 2015.214a[3'c.p][nonspecific]	1333-1338	1333	1338	Gr-pGr-pGr-pAr-pCr-pGr-p	3'c.p,nonspecific	6	0	0	0	0		-3,05	0	0	Full	Automatic	11,97	2013,977	-1	0	2015,2	2015,21	0	547,56	FLuc_RNA
1:G123-G128 = 2039.239a[3'c.p][nonspecific]	123-128	123	128	Gr-pGr-pAr-pGr-pAr-pGr-p	3'c.p,nonspecific	6	0	0	0	0		-178,74	0	0	Full	Automatic	12,16	2037,925	-1	0	2038,87	2039,239	0	665,68	FLuc_RNA
1:G1403-U1417 = 4788.833a[3'c.p]	1403-1417	1403	1417	Gr-pGr-pCr-pCr-pCr-pCr-pCr-pGr-pCr-pUr-pGr-pAr-pAr-pUr-pUr-p	3'c.p	15	1	1133	1	174		-87,77	0	0	Full	Automatic	12,31	2392,939	-2	0	4788,41	4788,83	4	9251,85	FLuc_RNA
1:A70-U76 = 2257.384a[3'c.p][nonspecific]	70-76	70	76	Ar-pAr-pAr-pAr-pCr-pAr-pUr-p	3'c.p,nonspecific	7	0	0	0	0		77,56	0	0	Full	Automatic	12,45	2256,947	-1	0	2257,56	2257,384	0	1087,06	FLuc_RNA
1:G1202-U1208 = 2298.341a[3'c.p]	1202-1208	1202	1208	Gr-pGr-pGr-pCr-pGr-pUr-pUr-p	3'c.p	7	1	951	1	146		98,61	0	0	Full	Automatic	12,52	2296,949	-1	0	2298,57	2298,34	2	3238,18	FLuc_RNA
1:A1396-U1402 = 2265.358a[3'c.p]	1396-1402	1396	1402	Ar-pCr-pCr-pAr-pGr-pGr-pUr-p	3'c.p	7	1	1127	1	173		85,53	0	0	Full	Automatic	12,76	2264,937	-1	0	2265,55	2265,358	0	1011,01	FLuc_RNA
1:A1433-A1453 = 6644.00a[3'c.p][nonspecific]	1433-1453	1433	1453	Ar-pCr-pAr-pAr-pCr-pAr-pCr-pCr-pCr-pCr-pAr-pAr-pCr-pAr-pUr-pCr-pUr-pUr-pCr-pGr-pAr-p	3'c.p,nonspecific	21	0	0	0	0		54,9	0	0	Full	Automatic	12,97	2213,638	-3	0	6644,36	6644	6	584,19	FLuc_RNA
1:G398-U417 = 6429.80a[3'c.p][nonspecific]	398-417	398	417	Gr-pCr-pUr-pCr-pAr-pAr-pCr-pAr-pGr-pUr-pAr-pUr-pGr-pGr-pGr-pCr-pAr-pUr-pUr-pUr-p	3'c.p,nonspecific	20	0	0	0	0		-118,42	0	0	Full	Automatic	13,08	2142,927	-3	0	6429,04	6429,8	10	1194,63	FLuc_RNA
1:C1744-U1749 = 1833.062a[3'c.p][nonspecific]	1744-1749	1744	1749	Cr-pCr-pCr-pCr-pUr-pUr-p	3'c.p,nonspecific	6	0	0	0	0		-164,01	0	0	Full	Automatic	13,23	1831,931	-1	0	1832,76	1833,062	2	451,3	FLuc_RNA
1:A770-U776 = 2267.327a[3'c.p]	770-776	770	776	Ar-pAr-pGr-pUr-pGr-pUr-pUr-p	3'c.p	7	1	636	2	95		159,5	0	0	Full	Automatic	13,38	2266,905	-1	0	2267,69	2267,33	4	1875,11	FLuc_RNA
1:A7-G13 = 2352.447a[3'c.p][nonspecific]	7-13	7	13	Ar-pAr-pGr-pAr-pGr-pAr-pGr-p	3'c.p,nonspecific	7	0	0	0	0		-82,94	0	0	Full	Automatic	13,58	2350,899	-1	0	2352,25	2352,45	0	2052,44	FLuc_RNA
1:G1592-U1621 = 9843.80a[3'c.p]	1592-1621	1592	1621	Gr-pCr-pGr-pCr-pGr-pGr-pAr-pGr-pGr-pAr-pGr-pUr-pUr-pGr-pUr-pGr-pUr-pUr-pUr-pGr-pUr-pGr-pGr-pAr-pCr-pGr-pAr-pAr-pGr-pUr-p	3'c.p	30	1	1205	1	190		4,64	0	0	Full	Automatic	13,95	2459,894	-4	0	9843,85	9843,8	14	683,89	FLuc_RNA
1:G512-U518 = 2243.302a[3'c.p]	512-518	512	518	Gr-pGr-pAr-pUr-pUr-pCr-pUr-p	3'c.p	7	1	414	1	63		-193,28	0	0	Full	Automatic	13,98	2241,902	-1	0	2242,87	2243,302	4	541,92	FLuc_RNA
1:G999-G1005 = 2376.420a[3'c.p][nonspecific]	999-1005	999	1005	Gr-pGr-pGr-pGr-pGr-pCr-pGr-p	3'c.p,nonspecific	7	0	0	0	0		-72,36	0	0	Full	Automatic	14,41	2374,917	-1	0	2376,25	2376,42	0	713,03	FLuc_RNA
1:A324-G329 = 1936.151a[3'c.p][nonspecific]	324-329	324	329	Ar-pUr-pGr-pCr-pCr-pGr-p	3'c.p,nonspecific	6	0	0	0	0		-8,75	0	0	Full	Automatic	14,48	1934,942	-1	0	1936,13	1936,15	2	644,07	FLuc_RNA
1:A983-A989 = 2272.398a[3'c.p][nonspecific]	983-989	983	989	Ar-pCr-pAr-pCr-pGr-pAr-pAr-p	3'c.p,nonspecific	7	0	0	0	0		-90,16	0	0	Full	Automatic	14,6	2270,925	-1	0	2272,19	2272,398	0	2037,33	FLuc_RNA
1:U176-U182 = 2181.223a[3'c.p][nonspecific]	176-182	176	182	Ur-pGr-pCr-pUr-pUr-pUr-pUr-p	3'c.p,nonspecific	7	0	0	0	0		-141,49	0	0	Full	Automatic	14,62	2177,912	-1	0	2180,91	2181,22	8	7059,87	FLuc_RNA
1:A1110-G1116 = 2224.349a[3'c.p][nonspecific]	1110-1116	1110	1116	Ar-pCr-pAr-pCr-pCr-pCr-pGr-p	3'c.p,nonspecific	7	0	0	0	0		23,53	0	0	Full	Automatic	14,68	2222,923	-1	0	2224,4	2224,35	0	848,87	FLuc_RNA
1:A848-U854 = 2251.328a[3'c.p]	848-854	848	854	Ar-pAr-pUr-pGr-pUr-pAr-pUr-p	3'c.p	7	1	735	1	107		-187,35	0	0	Full	Automatic	14,71	2249,901	-1	0	2250,91	2251,33	4	1040,83	FLuc_RNA
1:G1302-U1316 = 4814.827a[3'c.p]	1302-1316	1302	1316	Gr-pGr-pAr-pUr-pGr-pGr-pCr-pUr-pAr-pCr-pAr-pUr-pUr-pCr-pUr-p	3'c.p	15	1	1036	1	160		15,74	0	0	Full	Automatic	14,8	2406,906	-2	0	4814,91	4814,83	8	2288,28	FLuc_RNA
1:C197-U202 = 1976.175a[3'c.p][nonspecific]	197-202	197	202	Cr-pGr-pAr-pGr-pGr-pUr-p	3'c.p,nonspecific	6	0	0	0	0		-110,98	0	0	Full	Automatic	14,89	1974,943	-1	0	1975,95	1976,17	0	429,03	FLuc_RNA
1:G168-A174 = 2312.423a[3'c.p][nonspecific]	168-174	168	174	Gr-pGr-pAr-pAr-pCr-pAr-pAr-p	3'c.p,nonspecific	7	0	0	0	0		-59,26	0	0	Full	Automatic	14,97	2311,877	-1	0	2312,28	2312,42	0	357,47	FLuc_RNA
1:G512-U518 = 2243.302a[3'c.p]	512-518	512	518	Gr-pGr-pAr-pUr-pUr-pCr-pUr-p	3'c.p	7	1	414	1	63		-83,91	0	0	Full	Automatic	15,13	2242,184	-1	0	2243,11	2243,302	4	596,31	FLuc_RNA
1:A1433-C1439 = 2232.374a[3'c.p][nonspecific]	1433-1439	1433	1439	Ar-pCr-pAr-pAr-pCr-pAr-pCr-p	3'c.p,nonspecific	7	0	0	0	0		50,58	0	0	Full	Automatic	15,15	2231,913	-1	0	2232,48	2232,37	0	1377,08	FLuc_RNA
1:G824-U860 = 11883.94a[3'c.p]	824-860	824	860	Gr-pAr-pUr-pAr-pUr-pGr-pUr-pGr-pGr-pAr-pUr-pUr-pUr-pCr-pGr-pAr-pGr-pUr-pCr-pGr-pUr-pCr-pUr-pUr-pAr-pAr-pUr-pGr-pUr-pAr-pUr-pAr-pGr-pAr-pUr-pUr-pUr-p	3'c.p	37	1	714	1	103		-76,88	0	0	Full	Automatic	15,16	2375,642	-5	0	11883,03	11883,94	30	1379,21	FLuc_RNA
1:A585-U599 = 4807.838a[3'c.p]	585-599	585	599	Ar-pAr-pUr-pGr-pAr-pAr-pUr-pAr-pCr-pGr-pAr-pUr-pUr-pUr-pUr-p	3'c.p	15	1	447	1	69		-163,24	0	0	Full	Automatic	15,21	2402,887	-2	0	4807,06	4807,84	10	20671,24	FLuc_RNA
1:A625-U632 = 2563.551a[3'c.p][nonspecific]	625-632	625	632	Ar-pAr-pAr-pCr-pAr-pAr-pUr-pUr-p	3'c.p,nonspecific	8	0	0	0	0		154,96	0	0	Full	Automatic	22,67	853,46	-3	0	2563,95	2563,551	2	1841,49	FLuc_RNA
1:U137-U145 = 2900.3696m[3'c.p][nonspecific]	137-145	137	145	Ur-pAr-pAr-pGr-pGr-pCr-pUr-pAr-pUr-p	3'c.p,nonspecific	9	0	0	0	0		-5,22	0	0	Full	Automatic	22,68	965,778	-3	2900,3545	2901,75	2900,3696	4	5739,24	FLuc_RNA
1:A100-A107 = 2531.500a[3'c.p][nonspecific]	100-107	100	107	Ar-pUr-pCr-pCr-pGr-pCr-pUr-pAr-p	3'c.p,nonspecific	8	0	0	0	0		-61,34	0	0	Full	Automatic	22,84	842,782	-3	0	2531,34	2531,5	4	1672,72	FLuc_RNA
1:A100-A107 = 2531.500a[3'c.p][nonspecific]	100-107	100	107	Ar-pUr-pCr-pCr-pGr-pCr-pUr-pAr-p	3'c.p,nonspecific	8	0	0	0	0		-2,03	0	0	Full	Automatic	22,92	842,449	-3	0	2531,49	2531,5	4	9966,17	FLuc_RNA
1:A426-U433 = 2571.525a[3'c.p]	426-433	426	433	Ar-pCr-pCr-pGr-pUr-pAr-pGr-pUr-p	3'c.p	8	1	347	2	52		105,44	0	0	Full	Automatic	22,94	855,782	-3	0	2571,8	2571,525	2	6988	FLuc_RNA
1:G1482-U1490 = 2931.746a[3'c.p]	1482-1490	1482	1490	Gr-pAr-pCr-pGr-pCr-pCr-pGr-pGr-pUr-p	3'c.p	9	1	1158	1	181		-92,68	0	0	Full	Automatic	23,24	976,152	-3	0	2931,48	2931,75	0	7063,42	FLuc_RNA
1:C135-U143 = 2900.731a[3'c.p][nonspecific]	135-143	135	143	Cr-pAr-pUr-pAr-pAr-pGr-pGr-pCr-pUr-p	3'c.p,nonspecific	9	0	0	0	0		-96,38	0	0	Full	Automatic	23,4	965,47	-3	0	2900,45	2900,731	2	32586,44	FLuc_RNA
1:A1867-A1875 = 2961.4727m[3'c.p][nonspecific]	1867-1875	1867	1875	Ar-pAr-pAr-pAr-pAr-pAr-pAr-pAr-pAr-p	3'c.p,nonspecific	9	0	0	0	0		-4,62	0	0	Full	Automatic	23,4	739,608	-4	2961,459	2962,62	2961,4727	0	4506,47	FLuc_RNA
1:G363-A372 = 3234.4487m[3'c.p][nonspecific]	363-372	363	372	Gr-pCr-pGr-pCr-pCr-pCr-pGr-pCr-pGr-pAr-p	3'c.p,nonspecific	10	0	0	0	0		1,37	0	0	Full	Automatic	23,4	1078,157	-3	3234,4531	3237,06	3234,4487	0	8569,04	FLuc_RNA
1:A107-G115 = 3019.819a[3'c.p][nonspecific]	107-115	107	115	Ar-pGr-pAr-pGr-pGr-pAr-pUr-pGr-pGr-p	3'c.p,nonspecific	9	0	0	0	0		109,89	0	0	Full	Automatic	23,41	1005,453	-3	0	3020,15	3019,82	2	28136,83	FLuc_RNA
1:G1535-A1543 = 2986.836a[3'c.p][nonspecific]	1535-1543	1535	1543	Gr-pAr-pCr-pGr-pGr-pAr-pAr-pAr-pAr-p	3'c.p,nonspecific	9	0	0	0	0		-96,1	0	0	Full	Automatic	23,45	994,146	-3	0	2986,55	2986,84	0	17996,64	FLuc_RNA
1:A26-U34 = 2971.821a[3'c.p][nonspecific]	26-34	26	34	Ar-pGr-pAr-pAr-pGr-pAr-pAr-pAr-pUr-p	3'c.p,nonspecific	9	0	0	0	0		-165,44	0	0	Full	Automatic	23,49	989,436	-3	0	2971,33	2971,821	0	9796,37	FLuc_RNA
1:G398-U407 = 3204.4269m[3'c.p]	398-407	398	407	Gr-pCr-pUr-pCr-pAr-pAr-pCr-pAr-pGr-pUr-p	3'c.p	10	1	327	3	49		3,84	0	0	Full	Automatic	23,5	800,355	-4	3204,4392	3205,8	3204,4269	2	88573,59	FLuc_RNA
1:G1077-U1085 = 2891.3693m[3'c.p]	1077-1085	1077	1085	Gr-pGr-pGr-pCr-pUr-pCr-pAr-pCr-pUr-p	3'c.p	9	1	858	1	131		5,86	0	0	Full	Automatic	23,51	1445,186	-2	2891,3862	2892,41	2891,3693	2	6875,59	FLuc_RNA
1:A223-A231 = 2883.3907m[3'c.p][nonspecific]	223-231	223	231	Ar-pCr-pUr-pUr-pCr-pGr-pAr-pAr-pAr-p	3'c.p,nonspecific	9	0	0	0	0		5,65	0	0	Full	Automatic	23,52	960,128	-3	2883,407	2884,5	2883,3907	4	3813,42	FLuc_RNA
1:U794-U806 = 4141.4498m[3'c.p][nonspecific]	794-806	794	806	Ur-pUr-pUr-pUr-pGr-pGr-pAr-pAr-pUr-pGr-pUr-pUr-pUr-p	3'c.p,nonspecific	13	0	0	0	0		4,47	0	0	Full	Automatic	23,54	1379,817	-3	4141,4683	4142,88	4141,4498	14	11698,63	FLuc_RNA
1:A672-G680 = 2996.779a[3'c.p][nonspecific]	672-680	672	680	Ar-pAr-pGr-pGr-pGr-pUr-pGr-pUr-pGr-p	3'c.p,nonspecific	9	0	0	0	0		-116,07	0	0	Full	Automatic	23,59	997,773	-3	0	2996,43	2996,779	4	22829,7	FLuc_RNA
1:A183-C192 = 3228.954a[3'c.p][nonspecific]	183-192	183	192	Ar-pCr-pAr-pGr-pAr-pUr-pGr-pCr-pAr-pCr-p	3'c.p,nonspecific	10	0	0	0	0		-17,25	0	0	Full	Automatic	23,63	1075,15	-3	0	3228,89	3228,95	2	17879,88	FLuc_RNA
1:G335-U345 = 3584.103a[3'c.p][nonspecific]	335-345	335	345	Gr-pGr-pGr-pCr-pGr-pCr-pGr-pUr-pUr-pAr-pUr-p	3'c.p,nonspecific	11	0	0	0	0		165,35	0	0	Full	Automatic	23,68	1194,119	-3	0	3584,69	3584,1	4	1018,29	FLuc_RNA
1:G699-A710 = 3870.5105m[3'c.p][nonspecific]	699-710	699	710	Gr-pCr-pCr-pUr-pGr-pCr-pGr-pUr-pCr-pAr-pGr-pAr-p	3'c.p,nonspecific	12	0	0	0	0		2,2	0	0	Full	Automatic	23,68	1290,171	-3	3870,519	3872,31	3870,5105	4	403,11	FLuc_RNA
1:G59-G66 = 2672.3886m[3'c.p][nonspecific]	59-66	59	66	Gr-pGr-pAr-pAr-pGr-pAr-pCr-pGr-p	3'c.p,nonspecific	8	0	0	0	0		5,06	0	0	Full	Automatic	23,69	890,129	-3	2672,4021	2673,68	2672,3886	0	5660,29	FLuc_RNA
1:A127-U137 = 3533.4794m[3'c.p][nonspecific]	127-137	127	137	Ar-pGr-pCr-pAr-pAr-pCr-pUr-pGr-pCr-pAr-pUr-p	3'c.p,nonspecific	11	0	0	0	0		5	0	0	Full	Automatic	23,69	882,869	-4	3533,4971	3534,67	3533,4794	2	700,15	FLuc_RNA
1:G375-U386 = 3825.4778m[3'c.p][nonspecific]	375-386	375	386	Gr-pAr-pCr-pAr-pUr-pUr-pUr-pAr-pUr-pAr-pAr-pUr-p	3'c.p,nonspecific	12	0	0	0	0		-3,39	0	0	Full	Automatic	23,7	1274,481	-3	3825,4648	3826,55	3825,4778	8	7375,36	FLuc_RNA
1:A491-A501 = 3564.5229m[3'c.p][nonspecific]	491-501	491	501	Ar-pAr-pUr-pCr-pCr-pAr-pGr-pAr-pAr-pAr-pAr-p	3'c.p,nonspecific	11	0	0	0	0		3,97	0	0	Full	Automatic	23,71	1187,505	-3	3564,5371	3565,87	3564,5229	2	11251,67	FLuc_RNA
1:A1379-A1389 = 3526.4848m[3'c.p][nonspecific]	1379-1389	1379	1389	Ar-pAr-pUr-pUr-pAr-pAr-pAr-pUr-pAr-pCr-pAr-p	3'c.p,nonspecific	11	0	0	0	0		-4,42	0	0	Full	Automatic	23,74	880,86	-4	3526,4692	3528,2	3526,4848	6	110338,17	FLuc_RNA
1:C103-U113 = 3589.4805m[3'c.p][nonspecific]	103-113	103	113	Cr-pGr-pCr-pUr-pAr-pGr-pAr-pGr-pGr-pAr-pUr-p	3'c.p,nonspecific	11	0	0	0	0		5,78	0	0	Full	Automatic	23,75	896,617	-4	3589,5012	3591,25	3589,4805	2	32980,16	FLuc_RNA
1:C560-U571 = 3736.4652m[3'c.p][nonspecific]	560-571	560	571	Cr-pAr-pCr-pAr-pUr-pCr-pUr-pCr-pAr-pUr-pCr-pUr-p	3'c.p,nonspecific	12	0	0	0	0		3,5	0	0	Full	Automatic	23,81	1244,819	-3	3736,4783	3737,8	3736,4652	6	22262,14	FLuc_RNA
1:A550-A561 = 3815.4935m[3'c.p][nonspecific]	550-561	550	561	Ar-pCr-pAr-pCr-pGr-pUr-pUr-pCr-pGr-pUr-pCr-pAr-p	3'c.p,nonspecific	12	0	0	0	0		4,27	0	0	Full	Automatic	23,83	1271,491	-3	3815,5098	3817,58	3815,4935	6	9708,8	FLuc_RNA
1:A1433-C1442 = 3147.921a[3'c.p][nonspecific]	1433-1442	1433	1442	Ar-pCr-pAr-pAr-pCr-pAr-pCr-pCr-pCr-pCr-p	3'c.p,nonspecific	10	0	0	0	0		-98,68	0	0	Full	Automatic	23,83	1048,149	-3	0	3147,61	3147,92	0	22633,17	FLuc_RNA
1:A878-C888 = 3446.4348m[3'c.p][nonspecific]	878-888	878	888	Ar-pCr-pGr-pAr-pUr-pCr-pCr-pCr-pUr-pUr-pCr-p	3'c.p,nonspecific	11	0	0	0	0		2,34	0	0	Full	Automatic	23,84	1148,142	-3	3446,4429	3447,8	3446,4348	6	21618,06	FLuc_RNA
1:G303-U314 = 3800.4826m[3'c.p][nonspecific]	303-314	303	314	Gr-pAr-pAr-pAr-pAr-pCr-pUr-pCr-pUr-pCr-pUr-pUr-p	3'c.p,nonspecific	12	0	0	0	0		4,78	0	0	Full	Automatic	23,87	1266,493	-3	3800,5007	3801,99	3800,4826	6	21476,72	FLuc_RNA
1:U232-U244 = 4133.373a[3'c.p][nonspecific]	232-244	232	244	Ur-pGr-pUr-pCr-pCr-pGr-pUr-pUr-pCr-pGr-pGr-pUr-pUr-p	3'c.p,nonspecific	13	0	0	0	0		53,88	0	0	Full	Automatic	23,96	1032,597	-4	0	4133,6	4133,373	10	7068,37	FLuc_RNA
1:A183-U194 = 3862.5319m[3'c.p]	183-194	183	194	Ar-pCr-pAr-pGr-pAr-pUr-pGr-pCr-pAr-pCr-pAr-pUr-p	3'c.p	12	1	125	1	20		3,17	0	0	Full	Automatic	24,01	1286,842	-3	3862,5442	3864,01	3862,5319	2	24695,95	FLuc_RNA
1:U601-U614 = 4427.5441m[3'c.p][nonspecific]	601-614	601	614	Ur-pAr-pCr-pCr-pAr-pGr-pAr-pGr-pUr-pCr-pCr-pUr-pUr-pUr-p	3'c.p,nonspecific	14	0	0	0	0		2,29	0	0	Full	Automatic	24,11	1106,383	-4	4427,5542	4429,26	4427,5441	8	19280,99	FLuc_RNA
1:A1064-U1074 = 3596.5128m[3'c.p]	1064-1074	1064	1074	Ar-pCr-pGr-pAr-pCr-pAr-pAr-pGr-pGr-pAr-pUr-p	3'c.p	11	1	844	1	129		2,42	0	0	Full	Automatic	24,12	1197,833	-3	3596,5215	3598,36	3596,5128	0	17900,25	FLuc_RNA
1:G1164-U1175 = 3958.5391m[3'c.p]	1164-1175	1164	1175	Gr-pAr-pAr-pGr-pCr-pGr-pAr-pAr-pGr-pGr-pUr-pUr-p	3'c.p	12	1	918	1	141		2,02	0	0	Full	Automatic	24,15	989,131	-4	3958,5471	3960,13	3958,5391	2	19419,73	FLuc_RNA
1:A602-U614 = 4121.5188m[3'c.p]	602-614	602	614	Ar-pCr-pCr-pAr-pGr-pAr-pGr-pUr-pCr-pCr-pUr-pUr-pUr-p	3'c.p	13	1	478	1	73		0,54	0	0	Full	Automatic	24,16	1373,507	-3	4121,521	4123,27	4121,5188	6	19485,71	FLuc_RNA
1:A572-U584 = 4074.4803m[3'c.p]	572-584	572	584	Ar-pCr-pCr-pUr-pCr-pCr-pCr-pGr-pGr-pUr-pUr-pUr-pUr-p	3'c.p	13	1	439	1	68		0,15	0	0	Full	Automatic	24,22	1357,822	-3	4074,481	4076,17	4074,4803	8	13826,5	FLuc_RNA
1:A895-U908 = 4505.6261m[3'c.p]	895-908	895	908	Ar-pCr-pAr-pAr-pAr-pAr-pUr-pUr-pCr-pAr-pAr-pAr-pGr-pUr-p	3'c.p	14	1	776	1	114		3,88	0	0	Full	Automatic	24,23	1501,872	-3	4505,6436	4507,03	4505,6261	4	163965,98	FLuc_RNA
1:A693-G705 = 4199.5630m[3'c.p][nonspecific]	693-705	693	705	Ar-pGr-pAr-pAr-pCr-pUr-pGr-pCr-pCr-pUr-pGr-pCr-pGr-p	3'c.p,nonspecific	13	0	0	0	0		3,94	0	0	Full	Automatic	24,3	1399,865	-3	4199,5796	4201,38	4199,563	4	15629,77	FLuc_RNA
1:A37-C52 = 5155.11a[3'c.p][nonspecific]	37-52	37	52	Ar-pAr-pGr-pAr-pCr-pCr-pCr-pCr-pGr-pGr-pCr-pGr-pCr-pCr-pGr-pCr-p	3'c.p,nonspecific	16	0	0	0	0		179,65	0	0	Full	Automatic	24,38	1288,153	-4	0	5156,04	5155,11	0	15445,28	FLuc_RNA
1:A895-U908 = 4505.6261m[3'c.p]	895-908	895	908	Ar-pCr-pAr-pAr-pAr-pAr-pUr-pUr-pCr-pAr-pAr-pAr-pGr-pUr-p	3'c.p	14	1	776	1	114		4,64	0	0	Full	Automatic	24,4	1501,207	-3	4505,647	4507	4505,6261	4	46398,82	FLuc_RNA
1:G680-U702 = 7316.9453m[3'c.p]	680-702	680	702	Gr-pGr-pCr-pCr-pCr-pUr-pUr-pCr-pCr-pGr-pCr-pAr-pUr-pAr-pGr-pAr-pAr-pCr-pUr-pGr-pCr-pCr-pUr-p	3'c.p	23	1	587	1	86		3,47	0	0	Full	Automatic	24,41	1462,786	-5	7316,9707	7320,25	7316,9453	8	32839,28	FLuc_RNA
1:A100-G114 = 4876.906a[3'c.p][nonspecific]	100-114	100	114	Ar-pUr-pCr-pCr-pGr-pCr-pUr-pAr-pGr-pAr-pGr-pGr-pAr-pUr-pGr-p	3'c.p,nonspecific	15	0	0	0	0		-41,7	0	0	Full	Automatic	24,41	1624,516	-3	0	4876,7	4876,906	6	5987,94	FLuc_RNA
1:A130-U143 = 4513.6047m[3'c.p][nonspecific]	130-143	130	143	Ar-pAr-pCr-pUr-pGr-pCr-pAr-pUr-pAr-pAr-pGr-pGr-pCr-pUr-p	3'c.p,nonspecific	14	0	0	0	0		2,99	0	0	Full	Automatic	24,44	1127,895	-4	4513,6182	4515,6	4513,6047	4	14691,48	FLuc_RNA
1:G267-A279 = 4247.5855m[3'c.p][nonspecific]	267-279	267	279	Gr-pGr-pGr-pCr-pUr-pGr-pAr-pAr-pUr-pAr-pCr-pAr-pAr-p	3'c.p,nonspecific	13	0	0	0	0		4,35	0	0	Full	Automatic	24,47	1061,393	-4	4247,604	4249,59	4247,5855	4	10716,34	FLuc_RNA
1:U99-U113 = 4835.6249m[3'c.p][nonspecific]	99-113	99	113	Ur-pAr-pUr-pCr-pCr-pGr-pCr-pUr-pAr-pGr-pAr-pGr-pGr-pAr-pUr-p	3'c.p,nonspecific	15	0	0	0	0		-4,62	0	0	Full	Automatic	24,54	1208,39	-4	4835,6025	4838,11	4835,6249	6	114647,93	FLuc_RNA
1:A130-U143 = 4515.701a[3'c.p][nonspecific]	130-143	130	143	Ar-pAr-pCr-pUr-pGr-pCr-pAr-pUr-pAr-pAr-pGr-pGr-pCr-pUr-p	3'c.p,nonspecific	14	0	0	0	0		190,89	0	0	Full	Automatic	24,59	1128,143	-4	0	4516,56	4515,701	4	12905,9	FLuc_RNA
1:A183-C197 = 4804.883a[3'c.p][nonspecific]	183-197	183	197	Ar-pCr-pAr-pGr-pAr-pUr-pGr-pCr-pAr-pCr-pAr-pUr-pAr-pUr-pCr-p	3'c.p,nonspecific	15	0	0	0	0		-13,03	0	0	Full	Automatic	24,63	1200,156	-4	0	4804,82	4804,88	6	4262,16	FLuc_RNA
1:G914-U930 = 5389.7064m[3'c.p][nonspecific]	914-930	914	930	Gr-pCr-pUr-pAr-pGr-pUr-pAr-pCr-pCr-pAr-pAr-pCr-pCr-pCr-pUr-pAr-pUr-p	3'c.p,nonspecific	17	0	0	0	0		5,37	0	0	Full	Automatic	24,71	1347,176	-4	5389,7354	5391,84	5389,7064	6	3925,31	FLuc_RNA
1:A408-U425 = 5767.7277m[3'c.p]	408-425	408	425	Ar-pUr-pGr-pGr-pGr-pCr-pAr-pUr-pUr-pUr-pCr-pGr-pCr-pAr-pGr-pCr-pCr-pUr-p	3'c.p	18	1	334	1	50		4,29	0	0	Full	Automatic	24,74	1441,675	-4	5767,7524	5769,69	5767,7277	8	26439,84	FLuc_RNA
1:U96-U113 = 5755.38a[3'c.p][nonspecific]	96-113	96	113	Ur-pUr-pCr-pUr-pAr-pUr-pCr-pCr-pGr-pCr-pUr-pAr-pGr-pAr-pGr-pGr-pAr-pUr-p	3'c.p,nonspecific	18	0	0	0	0		-165,46	0	0	Full	Automatic	24,77	1437,665	-4	0	5754,43	5755,38	10	7197,17	FLuc_RNA
1:G803-U819 = 5410.18a[3'c.p]	803-819	803	819	Gr-pUr-pUr-pUr-pAr-pCr-pUr-pAr-pCr-pAr-pCr-pUr-pCr-pGr-pGr-pAr-pUr-p	3'c.p	17	1	672	1	99		-184,89	0	0	Full	Automatic	24,83	1080,733	-5	0	5409,18	5410,18	10	7492,12	FLuc_RNA
1:U133-U145 = 4185.5362m[3'c.p][nonspecific]	133-145	133	145	Ur-pGr-pCr-pAr-pUr-pAr-pAr-pGr-pGr-pCr-pUr-pAr-pUr-p	3'c.p,nonspecific	13	0	0	0	0		4,89	0	0	Full	Automatic	24,84	1045,635	-4	4185,5566	4186,6	4185,5362	6	5881,04	FLuc_RNA
1:C577-U601 = 7984.66a[3'c.p][nonspecific]	577-601	577	601	Cr-pCr-pGr-pGr-pUr-pUr-pUr-pUr-pAr-pAr-pUr-pGr-pAr-pAr-pUr-pAr-pCr-pGr-pAr-pUr-pUr-pUr-pUr-pGr-pUr-p	3'c.p,nonspecific	25	0	0	0	0		134,31	0	0	Full	Automatic	24,86	1596,379	-5	0	7985,73	7984,66	20	23451,42	FLuc_RNA
1:A572-U584 = 4074.4803m[3'c.p]	572-584	572	584	Ar-pCr-pCr-pUr-pCr-pCr-pCr-pGr-pGr-pUr-pUr-pUr-pUr-p	3'c.p	13	1	439	1	68		0,69	0	0	Full	Automatic	24,86	1357,829	-3	4074,4832	4075,72	4074,4803	8	5750,3	FLuc_RNA
1:G13-U36 = 7927.84a[3'c.p][nonspecific]	13-36	13	36	Gr-pAr-pAr-pAr-pAr-pGr-pAr-pAr-pGr-pAr-pGr-pUr-pAr-pAr-pGr-pAr-pAr-pGr-pAr-pAr-pAr-pUr-pAr-pUr-p	3'c.p,nonspecific	24	0	0	0	0		11,68	0	0	Full	Automatic	24,86	1584,79	-5	0	7927,93	7927,84	4	10524,67	FLuc_RNA
1:G1293-U1305 = 4289.582a[3'c.p]	1293-1305	1293	1305	Gr-pAr-pCr-pAr-pAr-pGr-pGr-pAr-pUr-pGr-pGr-pAr-pUr-p	3'c.p	13	1	1029	1	159		-10,68	0	0	Full	Automatic	24,87	1428,527	-3	0	4289,53	4289,58	2	47566,35	FLuc_RNA
1:C1769-U1780 = 3664.4315m[3'c.p][nonspecific]	1769-1780	1769	1780	Cr-pCr-pUr-pCr-pCr-pCr-pCr-pUr-pUr-pCr-pCr-pUr-p	3'c.p,nonspecific	12	0	0	0	0		0,04	0	0	Full	Automatic	24,87	1221,136	-3	3664,4316	3665,54	3664,4315	6	20085,84	FLuc_RNA
1:A25-A38 = 4592.6707m[3'c.p][nonspecific]	25-38	25	38	Ar-pAr-pGr-pAr-pAr-pGr-pAr-pAr-pAr-pUr-pAr-pUr-pAr-pAr-p	3'c.p,nonspecific	14	0	0	0	0		-5,05	0	0	Full	Automatic	24,89	1147,653	-4	4592,6475	4593,85	4592,6707	4	16470,33	FLuc_RNA
1:G92-U99 = 2508.460a[3'c.p][nonspecific]	92-99	92	99	Gr-pCr-pCr-pAr-pUr-pUr-pCr-pUr-p	3'c.p,nonspecific	8	0	0	0	0		135,37	0	0	Full	Automatic	24,9	1253,145	-2	0	2508,8	2508,46	4	4958,99	FLuc_RNA
1:G777-G792 = 5037.6267m[3'c.p][nonspecific]	777-792	777	792	Gr-pUr-pUr-pCr-pCr-pAr-pUr-pUr-pCr-pCr-pAr-pUr-pCr-pAr-pCr-pGr-p	3'c.p,nonspecific	16	0	0	0	0		1,61	0	0	Full	Automatic	24,93	1258,903	-4	5037,6348	5039,23	5037,6267	10	38542,21	FLuc_RNA
1:A572-U584 = 4074.4803m[3'c.p]	572-584	572	584	Ar-pCr-pCr-pUr-pCr-pCr-pCr-pGr-pGr-pUr-pUr-pUr-pUr-p	3'c.p	13	1	439	1	68		3,75	0	0	Full	Automatic	24,94	1357,823	-3	4074,4956	4076,14	4074,4803	8	7619,95	FLuc_RNA
1:U232-U244 = 4133.373a[3'c.p][nonspecific]	232-244	232	244	Ur-pGr-pUr-pCr-pCr-pGr-pUr-pUr-pCr-pGr-pGr-pUr-pUr-p	3'c.p,nonspecific	13	0	0	0	0		9,12	0	0	Full	Automatic	24,94	1032,593	-4	0	4133,41	4133,37	10	5947,1	FLuc_RNA
1:A25-A38 = 4592.6707m[3'c.p][nonspecific]	25-38	25	38	Ar-pAr-pGr-pAr-pAr-pGr-pAr-pAr-pAr-pUr-pAr-pUr-pAr-pAr-p	3'c.p,nonspecific	14	0	0	0	0		-5,05	0	0	Full	Automatic	24,94	1147,155	-4	4592,6475	4593,91	4592,6707	4	5992,44	FLuc_RNA
1:A920-U937 = 5620.30a[3'c.p][nonspecific]	920-937	920	937	Ar-pCr-pCr-pAr-pAr-pCr-pCr-pCr-pUr-pAr-pUr-pUr-pUr-pUr-pCr-pAr-pUr-pUr-p	3'c.p,nonspecific	18	0	0	0	0		49,31	0	0	Full	Automatic	24,94	1404,45	-4	0	5620,58	5620,3	12	5651,28	FLuc_RNA
1:G1403-U1429 = 8683.1082m[3'c.p]	1403-1429	1403	1429	Gr-pGr-pCr-pCr-pCr-pCr-pCr-pGr-pCr-pUr-pGr-pAr-pAr-pUr-pUr-pGr-pGr-pAr-pGr-pUr-pCr-pGr-pAr-pUr-pAr-pUr-pUr-p	3'c.p	27	1	1135	1	174		226,53	0	0	Full	Automatic	24,97	1737,21	-5	8685,0752	8687,25	8683,1082	12	56869,58	FLuc_RNA
1:G1333-C1347 = 4959.7236m[3'c.p][nonspecific]	1333-1347	1333	1347	Gr-pGr-pGr-pAr-pCr-pGr-pAr-pAr-pGr-pAr-pCr-pGr-pAr-pAr-pCr-p	3'c.p,nonspecific	15	0	0	0	0		2,37	0	0	Full	Automatic	24,98	1239,427	-4	4959,7354	4961,53	4959,7236	0	57649,53	FLuc_RNA
1:C713-U737 = 7914.9691m[3'c.p][nonspecific]	713-737	713	737	Cr-pUr-pCr-pGr-pCr-pAr-pUr-pGr-pCr-pCr-pAr-pGr-pAr-pGr-pAr-pUr-pCr-pCr-pUr-pAr-pUr-pUr-pUr-pUr-pUr-p	3'c.p,nonspecific	25	0	0	0	0		130,06	0	0	Full	Automatic	25,06	1583,186	-5	7915,9985	7919,68	7914,9691	16	138689,81	FLuc_RNA
1:G1403-U1429 = 8683.1082m[3'c.p]	1403-1429	1403	1429	Gr-pGr-pCr-pCr-pCr-pCr-pCr-pGr-pCr-pUr-pGr-pAr-pAr-pUr-pUr-pGr-pGr-pAr-pGr-pUr-pCr-pGr-pAr-pUr-pAr-pUr-pUr-p	3'c.p	27	1	1135	1	174		-5,71	0	0	Full	Automatic	25,08	1736,604	-5	8683,0586	8686,67	8683,1082	12	19171,07	FLuc_RNA
1:G644-U667 = 7668.49a[3'c.p]	644-667	644	667	Gr-pAr-pAr-pCr-pUr-pCr-pCr-pUr-pCr-pUr-pGr-pGr-pAr-pUr-pCr-pUr-pAr-pCr-pUr-pGr-pGr-pGr-pUr-pUr-p	3'c.p	24	1	534	1	79		-28,43	0	0	Full	Automatic	25,1	1532,365	-5	0	7668,27	7668,49	14	16655,91	FLuc_RNA
1:G1719-U1734 = 5190.06a[3'c.p]	1719-1734	1719	1734	Gr-pGr-pAr-pGr-pCr-pCr-pUr-pCr-pGr-pGr-pUr-pGr-pGr-pCr-pCr-pUr-p	3'c.p	16	1	1246	1	202		115,45	0	0	Full	Automatic	25,14	1296,657	-4	0	5190,66	5190,06	4	21321,23	FLuc_RNA
1:G410-U425 = 5135.02a[3'c.p]	410-425	410	425	Gr-pGr-pGr-pCr-pAr-pUr-pUr-pUr-pCr-pGr-pCr-pAr-pGr-pCr-pCr-pUr-p	3'c.p	16	1	340	1	51		12,94	0	0	Full	Automatic	25,19	1282,413	-4	0	5135,09	5135,02	6	9802,53	FLuc_RNA
1:A1146-U1175 = 9639.65a[3'c.p]	1146-1175	1146	1175	Ar-pAr-pAr-pGr-pUr-pUr-pGr-pUr-pUr-pCr-pCr-pAr-pUr-pUr-pUr-pUr-pUr-pUr-pGr-pAr-pAr-pGr-pCr-pGr-pAr-pAr-pGr-pGr-pUr-pUr-p	3'c.p	30	1	908	1	139		-126,09	0	0	Full	Automatic	25,21	1605,217	-6	0	9638,43	9639,65	22	21591,6	FLuc_RNA
1:U959-U982 = 7626.9444m[3'c.p][nonspecific]	959-982	959	982	Ur-pGr-pAr-pCr-pAr-pAr-pAr-pUr-pAr-pCr-pGr-pAr-pUr-pUr-pUr-pAr-pUr-pCr-pUr-pAr-pAr-pUr-pUr-pUr-p	3'c.p,nonspecific	24	0	0	0	0		5,62	0	0	Full	Automatic	25,24	1524,594	-5	7626,9873	7630,08	7626,9444	18	144176	FLuc_RNA
1:G161-U176 = 5144.03a[3'c.p]	161-176	161	176	Gr-pGr-pUr-pUr-pCr-pCr-pUr-pGr-pGr-pAr-pAr-pCr-pAr-pAr-pUr-pUr-p	3'c.p	16	1	104	1	17		14,67	0	0	Full	Automatic	25,27	1285,408	-4	0	5144,11	5144,03	8	3551,98	FLuc_RNA
1:A1092-U1100 = 2859.3795m[3'c.p]	1092-1100	1092	1100	Ar-pCr-pAr-pUr-pCr-pAr-pGr-pCr-pUr-p	3'c.p	9	1	871	1	133		-3,95	0	0	Full	Automatic	25,32	1429,189	-2	2859,3682	2860,28	2859,3795	2	10084,71	FLuc_RNA
1:C1473-U1481 = 2874.3904m[3'c.p][nonspecific]	1473-1481	1473	1481	Cr-pCr-pCr-pGr-pAr-pCr-pGr-pAr-pUr-p	3'c.p,nonspecific	9	0	0	0	0		5,11	0	0	Full	Automatic	25,32	1437,174	-2	2874,405	2875,62	2874,3904	0	35211,08	FLuc_RNA
1:A1379-U1382 = 1270.15564m[3'c.p]	1379-1382	1379	1382	Ar-pAr-pUr-pUr-p	3'c.p	4	1	1103	1	170		4,42	0	0	Full	Automatic	25,34	1269,154	-1	1270,1613	1270,16	1270,1556	2	3079,1	FLuc_RNA
1:A324-U349 = 8376.87a[3'c.p][nonspecific]	324-349	324	349	Ar-pUr-pGr-pCr-pCr-pGr-pGr-pUr-pGr-pUr-pUr-pGr-pGr-pGr-pCr-pGr-pCr-pGr-pUr-pUr-pAr-pUr-pUr-pUr-pAr-pUr-p	3'c.p,nonspecific	26	0	0	0	0		-87,42	0	0	Full	Automatic	25,34	1674,963	-5	0	8376,14	8376,87	18	26730,96	FLuc_RNA
1:A1714-U1729 = 5211.6781m[3'c.p]	1714-1729	1714	1729	Ar-pGr-pGr-pCr-pUr-pGr-pGr-pAr-pGr-pCr-pCr-pUr-pCr-pGr-pGr-pUr-p	3'c.p	16	1	1241	1	201		1,14	0	0	Full	Automatic	25,35	1301,914	-4	5211,6841	5212,87	5211,6781	4	10505,61	FLuc_RNA
1:G1176-U1201 = 8468.05a[3'c.p]	1176-1201	1176	1201	Gr-pUr-pGr-pGr-pAr-pUr-pCr-pUr-pGr-pGr-pAr-pUr-pAr-pCr-pCr-pGr-pGr-pGr-pAr-pAr-pAr-pAr-pCr-pGr-pCr-pUr-p	3'c.p	26	1	925	1	142		-2,21	0	0	Full	Automatic	25,35	1692,201	-5	0	8468,03	8468,05	8	15642,02	FLuc_RNA
1:A7-G21 = 5018.10a[3'c.p][nonspecific]	7-21	7	21	Ar-pAr-pGr-pAr-pGr-pAr-pGr-pAr-pAr-pAr-pAr-pGr-pAr-pAr-pGr-p	3'c.p,nonspecific	15	0	0	0	0		-113,05	0	0	Full	Automatic	25,35	1253,406	-4	0	5017,53	5018,1	0	16090,01	FLuc_RNA
1:A100-U122 = 7443.9961m[3'c.p]	100-122	100	122	Ar-pUr-pCr-pCr-pGr-pCr-pUr-pAr-pGr-pAr-pGr-pGr-pAr-pUr-pGr-pGr-pAr-pAr-pCr-pCr-pGr-pCr-pUr-p	3'c.p	23	1	30	1	8		-6,16	0	0	Full	Automatic	25,35	1488,786	-5	7443,9502	7447	7443,9961	6	18945,28	FLuc_RNA
1:G371-U386 = 5133.6716m[3'c.p][nonspecific]	371-386	371	386	Gr-pAr-pAr-pCr-pGr-pAr-pCr-pAr-pUr-pUr-pUr-pAr-pUr-pAr-pAr-pUr-p	3'c.p,nonspecific	16	0	0	0	0		-2,23	0	0	Full	Automatic	25,38	1282,65	-4	5133,6602	5135,27	5133,6716	8	8814,12	FLuc_RNA
1:G824-U847 = 7706.9190m[3'c.p]	824-847	824	847	Gr-pAr-pUr-pAr-pUr-pGr-pUr-pGr-pGr-pAr-pUr-pUr-pUr-pCr-pGr-pAr-pGr-pUr-pCr-pGr-pUr-pCr-pUr-pUr-p	3'c.p	24	1	710	2	103		133,36	0	0	Full	Automatic	25,38	1540,783	-5	7707,9468	7708,75	7706,919	18	9807,79	FLuc_RNA
1:G257-G272 = 5246.14a[3'c.p][nonspecific]	257-272	257	272	Gr-pAr-pAr-pAr-pCr-pGr-pAr-pUr-pAr-pUr-pGr-pGr-pGr-pCr-pUr-pGr-p	3'c.p,nonspecific	16	0	0	0	0		171,75	0	0	Full	Automatic	25,38	1310,889	-4	0	5247,04	5246,14	6	13334,29	FLuc_RNA
1:A1188-U1201 = 4551.6428m[3'c.p]	1188-1201	1188	1201	Ar-pCr-pCr-pGr-pGr-pGr-pAr-pAr-pAr-pAr-pCr-pGr-pCr-pUr-p	3'c.p	14	1	943	1	145		3,07	0	0	Full	Automatic	25,41	1136,907	-4	4551,6567	4553,54	4551,6428	0	18980,19	FLuc_RNA
1:U769-U797 = 9183.33a[3'c.p][nonspecific]	769-797	769	797	Ur-pAr-pAr-pGr-pUr-pGr-pUr-pUr-pGr-pUr-pUr-pCr-pCr-pAr-pUr-pUr-pCr-pCr-pAr-pUr-pCr-pAr-pCr-pGr-pGr-pUr-pUr-pUr-pUr-p	3'c.p,nonspecific	29	0	0	0	0		-61,14	0	0	Full	Automatic	25,43	1835,413	-5	0	9182,77	9183,33	24	20044,29	FLuc_RNA
1:A572-U584 = 4074.4803m[3'c.p]	572-584	572	584	Ar-pCr-pCr-pUr-pCr-pCr-pCr-pGr-pGr-pUr-pUr-pUr-pUr-p	3'c.p	13	1	439	1	68		0,87	0	0	Full	Automatic	25,43	1018,368	-4	4074,4839	4076,57	4074,4803	8	12826,15	FLuc_RNA
1:A125-U143 = 6169.71a[3'c.p][nonspecific]	125-143	125	143	Ar-pGr-pAr-pGr-pCr-pAr-pAr-pCr-pUr-pGr-pCr-pAr-pUr-pAr-pAr-pGr-pGr-pCr-pUr-p	3'c.p,nonspecific	19	0	0	0	0		-25,02	0	0	Full	Automatic	25,43	1541,177	-4	0	6169,56	6169,71	4	36701,08	FLuc_RNA
1:A35-C50 = 5140.09a[3'c.p][nonspecific]	35-50	35	50	Ar-pUr-pAr-pAr-pGr-pAr-pCr-pCr-pCr-pCr-pGr-pGr-pCr-pGr-pCr-pCr-p	3'c.p,nonspecific	16	0	0	0	0		178,84	0	0	Full	Automatic	25,45	1284,382	-4	0	5141,01	5140,09	2	19885,81	FLuc_RNA
1:G1592-U1604 = 4295.5703m[3'c.p]	1592-1604	1592	1604	Gr-pCr-pGr-pCr-pGr-pGr-pAr-pGr-pGr-pAr-pGr-pUr-pUr-p	3'c.p	13	1	1201	1	190		3,2	0	0	Full	Automatic	25,46	1073,139	-4	4295,584	4296,77	4295,5703	2	21149,39	FLuc_RNA
1:A384-C399 = 5188.6886m[3'c.p][nonspecific]	384-399	384	399	Ar-pAr-pUr-pGr-pAr-pAr-pCr-pGr-pUr-pGr-pAr-pAr-pUr-pUr-pGr-pCr-p	3'c.p,nonspecific	16	0	0	0	0		0,06	0	0	Full	Automatic	25,46	1296,417	-4	5188,689	5189,98	5188,6886	8	35235,57	FLuc_RNA
1:A1266-U1288 = 7387.0110m[3'c.p][nonspecific]	1266-1288	1266	1288	Ar-pAr-pUr-pCr-pCr-pGr-pGr-pAr-pAr-pGr-pCr-pGr-pAr-pCr-pCr-pAr-pAr-pCr-pGr-pCr-pCr-pUr-pUr-p	3'c.p,nonspecific	23	0	0	0	0		-134,02	0	0	Full	Automatic	25,46	1477,199	-5	7386,021	7389,49	7387,011	4	53690,11	FLuc_RNA
1:G410-U433 = 7706.55a[3'c.p]	410-433	410	433	Gr-pGr-pGr-pCr-pAr-pUr-pUr-pUr-pCr-pGr-pCr-pAr-pGr-pCr-pCr-pUr-pAr-pCr-pCr-pGr-pUr-pAr-pGr-pUr-p	3'c.p	24	1	342	1	51		-78,4	0	0	Full	Automatic	25,46	1540,182	-5	0	7705,95	7706,55	10	65484,21	FLuc_RNA
1:A1585-U1612 = 9138.38a[3'c.p][nonspecific]	1585-1612	1585	1612	Ar-pAr-pAr-pAr-pGr-pUr-pUr-pGr-pCr-pGr-pCr-pGr-pGr-pAr-pGr-pGr-pAr-pGr-pUr-pUr-pGr-pUr-pGr-pUr-pUr-pUr-pGr-pUr-p	3'c.p,nonspecific	28	0	0	0	0		58,87	0	0	Full	Automatic	25,49	1826,613	-5	0	9138,92	9138,38	16	20665,73	FLuc_RNA
1:G1125-A1147 = 7526.51a[3'c.p][nonspecific]	1125-1147	1125	1147	Gr-pAr-pUr-pAr-pAr-pAr-pCr-pCr-pGr-pGr-pGr-pCr-pGr-pCr-pGr-pGr-pUr-pCr-pGr-pGr-pUr-pAr-pAr-p	3'c.p,nonspecific	23	0	0	0	0		-162,48	0	0	Full	Automatic	25,49	1503,967	-5	0	7525,29	7526,51	6	10938,55	FLuc_RNA
1:U769-U797 = 9183.33a[3'c.p][nonspecific]	769-797	769	797	Ur-pAr-pAr-pGr-pUr-pGr-pUr-pUr-pGr-pUr-pUr-pCr-pCr-pAr-pUr-pUr-pCr-pCr-pAr-pUr-pCr-pAr-pCr-pGr-pGr-pUr-pUr-pUr-pUr-p	3'c.p,nonspecific	29	0	0	0	0		20,21	0	0	Full	Automatic	25,5	1835,411	-5	0	9183,52	9183,33	24	14726,45	FLuc_RNA
1:G1517-U1534 = 5939.8488m[3'c.p]	1517-1534	1517	1534	Gr-pGr-pAr-pGr-pCr-pAr-pCr-pGr-pGr-pAr-pAr-pAr-pGr-pAr-pCr-pGr-pAr-pUr-p	3'c.p	18	1	1175	1	185		3,01	0	0	Full	Automatic	25,5	1484,21	-4	5939,8667	5941,59	5939,8488	0	24954,03	FLuc_RNA
1:A77-G104 = 9017.2250m[3'c.p][nonspecific]	77-104	77	104	Ar-pAr-pAr-pGr-pAr-pAr-pAr-pGr-pGr-pCr-pCr-pCr-pGr-pGr-pCr-pGr-pCr-pCr-pAr-pUr-pUr-pCr-pUr-pAr-pUr-pCr-pCr-pGr-p	3'c.p,nonspecific	28	0	0	0	0		221,86	0	0	Full	Automatic	25,5	1803,829	-5	9019,2256	9022,7	9017,225	8	21119,59	FLuc_RNA
1:A107-A130 = 7918.78a[3'c.p][nonspecific]	107-130	107	130	Ar-pGr-pAr-pGr-pGr-pAr-pUr-pGr-pGr-pAr-pAr-pCr-pCr-pGr-pCr-pUr-pGr-pGr-pAr-pGr-pAr-pGr-pCr-pAr-p	3'c.p,nonspecific	24	0	0	0	0		196,12	0	0	Full	Automatic	25,5	1583,184	-5	0	7920,33	7918,78	4	21074,03	FLuc_RNA
1:A1585-U1612 = 9138.38a[3'c.p][nonspecific]	1585-1612	1585	1612	Ar-pAr-pAr-pAr-pGr-pUr-pUr-pGr-pCr-pGr-pCr-pGr-pGr-pAr-pGr-pGr-pAr-pGr-pUr-pUr-pGr-pUr-pGr-pUr-pUr-pUr-pGr-pUr-p	3'c.p,nonspecific	28	0	0	0	0		3,83	0	0	Full	Automatic	25,54	1826,816	-5	0	9138,42	9138,38	16	39788,32	FLuc_RNA
1:G245-A258 = 4592.6329m[3'c.p][nonspecific]	245-258	245	258	Gr-pGr-pCr-pAr-pGr-pAr-pAr-pGr-pCr-pUr-pAr-pUr-pGr-pAr-p	3'c.p,nonspecific	14	0	0	0	0		1,88	0	0	Full	Automatic	25,54	1147,656	-4	4592,6416	4594,32	4592,6329	4	5130,92	FLuc_RNA
1:G200-U222 = 7487.47a[3'c.p][nonspecific]	200-222	200	222	Gr-pGr-pUr-pGr-pGr-pAr-pCr-pAr-pUr-pCr-pAr-pCr-pGr-pUr-pAr-pCr-pGr-pCr-pGr-pGr-pAr-pAr-pUr-p	3'c.p,nonspecific	23	0	0	0	0		22,66	0	0	Full	Automatic	25,57	1496,783	-5	0	7487,64	7487,47	6	43287,29	FLuc_RNA
1:A35-A64 = 9693.85a[3'c.p][nonspecific]	35-64	35	64	Ar-pUr-pAr-pAr-pGr-pAr-pCr-pCr-pCr-pCr-pGr-pGr-pCr-pGr-pCr-pCr-pGr-pCr-pCr-pAr-pCr-pCr-pAr-pUr-pGr-pGr-pAr-pAr-pGr-pAr-p	3'c.p,nonspecific	30	0	0	0	0		88,51	0	0	Full	Automatic	25,6	1615,211	-6	0	9694,71	9693,85	4	84649,72	FLuc_RNA
1:A1101-U1105 = 1552.890a[3'c.p]	1101-1105	1101	1105	Ar-pUr-pUr-pCr-pUr-p	3'c.p	5	1	878	1	134		122,25	0	0	Full	Automatic	25,57	1552,377	-1	0	1553,08	1552,89	4	3968,81	FLuc_RNA
1:G1482-U1508 = 8637.11a[3'c.p]	1482-1508	1482	1508	Gr-pAr-pCr-pGr-pCr-pCr-pGr-pGr-pUr-pGr-pAr-pAr-pCr-pUr-pUr-pCr-pCr-pCr-pGr-pCr-pCr-pGr-pCr-pCr-pGr-pUr-pUr-p	3'c.p	27	1	1159	1	181		-119,47	0	0	Full	Automatic	25,6	1438,685	-6	0	8636,08	8637,11	8	11750,69	FLuc_RNA
1:G1077-U1091 = 4852.882a[3'c.p]	1077-1091	1077	1091	Gr-pGr-pGr-pCr-pUr-pCr-pAr-pCr-pUr-pGr-pAr-pGr-pAr-pCr-pUr-p	3'c.p	15	1	859	1	131		-38,66	0	0	Full	Automatic	25,61	1212,158	-4	0	4852,69	4852,88	4	5465,81	FLuc_RNA
1:G548-U571 = 7572.45a[3'c.p]	548-571	548	571	Gr-pUr-pAr-pCr-pAr-pCr-pGr-pUr-pUr-pCr-pGr-pUr-pCr-pAr-pCr-pAr-pUr-pCr-pUr-pCr-pAr-pUr-pCr-pUr-p	3'c.p	24	1	428	1	66		88,95	0	0	Full	Automatic	25,62	1514,012	-5	0	7573,12	7572,45	14	51112,05	FLuc_RNA
1:G1592-U1604 = 4295.5703m[3'c.p]	1592-1604	1592	1604	Gr-pCr-pGr-pCr-pGr-pGr-pAr-pGr-pGr-pAr-pGr-pUr-pUr-p	3'c.p	13	1	1201	1	190		3,08	0	0	Full	Automatic	25,62	1073,64	-4	4295,5835	4297,29	4295,5703	2	7815,5	FLuc_RNA
1:G1607-U1634 = 9077.1621m[3'c.p]	1607-1634	1607	1634	Gr-pUr-pUr-pUr-pGr-pUr-pGr-pGr-pAr-pCr-pGr-pAr-pAr-pGr-pUr-pAr-pCr-pCr-pGr-pAr-pAr-pAr-pGr-pGr-pUr-pCr-pUr-pUr-p	3'c.p	28	1	1212	1	192		6,03	0	0	Full	Automatic	25,64	1815,232	-5	9077,2168	9079,84	9077,1621	14	10591,52	FLuc_RNA
1:A550-C577 = 8777.17a[3'c.p][nonspecific]	550-577	550	577	Ar-pCr-pAr-pCr-pGr-pUr-pUr-pCr-pGr-pUr-pCr-pAr-pCr-pAr-pUr-pCr-pUr-pCr-pAr-pUr-pCr-pUr-pAr-pCr-pCr-pUr-pCr-pCr-p	3'c.p,nonspecific	28	0	0	0	0		-120,62	0	0	Full	Automatic	25,64	1753,841	-5	0	8776,11	8777,17	16	8532,29	FLuc_RNA
1:G1592-U1604 = 4295.5703m[3'c.p]	1592-1604	1592	1604	Gr-pCr-pGr-pCr-pGr-pGr-pAr-pGr-pGr-pAr-pGr-pUr-pUr-p	3'c.p	13	1	1201	1	190		2,97	0	0	Full	Automatic	25,65	1073,134	-4	4295,583	4296,85	4295,5703	2	6079,33	FLuc_RNA
1:A1262-G1277 = 5212.17a[3'c.p][nonspecific]	1262-1277	1262	1277	Ar-pAr-pAr-pCr-pAr-pAr-pUr-pCr-pCr-pGr-pGr-pAr-pAr-pGr-pCr-pGr-p	3'c.p,nonspecific	16	0	0	0	0		-96,41	0	0	Full	Automatic	25,65	1301,909	-4	0	5211,67	5212,17	2	19255,59	FLuc_RNA
1:A35-A64 = 9693.85a[3'c.p][nonspecific]	35-64	35	64	Ar-pUr-pAr-pAr-pGr-pAr-pCr-pCr-pCr-pCr-pGr-pGr-pCr-pGr-pCr-pCr-pGr-pCr-pCr-pAr-pCr-pCr-pAr-pUr-pGr-pGr-pAr-pAr-pGr-pAr-p	3'c.p,nonspecific	30	0	0	0	0		-6,89	0	0	Full	Automatic	25,68	1937,833	-5	0	9693,78	9693,85	4	17251,45	FLuc_RNA
1:U309-U334 = 8179.71a[3'c.p][nonspecific]	309-334	309	334	Ur-pCr-pUr-pCr-pUr-pUr-pCr-pAr-pAr-pUr-pUr-pCr-pUr-pUr-pUr-pAr-pUr-pGr-pCr-pCr-pGr-pGr-pUr-pGr-pUr-pUr-p	3'c.p,nonspecific	26	0	0	0	0		27,57	0	0	Full	Automatic	25,71	1635,377	-5	0	8179,94	8179,71	24	17583,94	FLuc_RNA
1:G326-U356 = 10023.84a[3'c.p]	326-356	326	356	Gr-pCr-pCr-pGr-pGr-pUr-pGr-pUr-pUr-pGr-pGr-pGr-pCr-pGr-pCr-pGr-pUr-pUr-pAr-pUr-pUr-pUr-pAr-pUr-pCr-pGr-pGr-pAr-pGr-pUr-pUr-p	3'c.p	31	1	250	1	38		-34,31	0	0	Full	Automatic	25,73	1669,555	-6	0	10023,5	10023,84	20	26436,5	FLuc_RNA
1:C178-U182 = 1529.850a[3'c.p][nonspecific]	178-182	178	182	Cr-pUr-pUr-pUr-pUr-p	3'c.p,nonspecific	5	0	0	0	0		-32,09	0	0	Full	Automatic	25,76	1528,793	-1	0	1529,8	1529,85	6	3398,71	FLuc_RNA
1:A1433-U1450 = 5664.41a[3'c.p][nonspecific]	1433-1450	1433	1450	Ar-pCr-pAr-pAr-pCr-pAr-pCr-pCr-pCr-pCr-pAr-pAr-pCr-pAr-pUr-pCr-pUr-pUr-p	3'c.p,nonspecific	18	0	0	0	0		-87,04	0	0	Full	Automatic	25,76	1414,69	-4	0	5663,92	5664,41	4	5103,07	FLuc_RNA
1:A572-U584 = 4074.4803m[3'c.p]	572-584	572	584	Ar-pCr-pCr-pUr-pCr-pCr-pCr-pGr-pGr-pUr-pUr-pUr-pUr-p	3'c.p	13	1	439	1	68		3,63	0	0	Full	Automatic	25,79	1018,367	-4	4074,4951	4075,97	4074,4803	8	10074,71	FLuc_RNA
1:G824-U852 = 9326.44a[3'c.p]	824-852	824	852	Gr-pAr-pUr-pAr-pUr-pGr-pUr-pGr-pGr-pAr-pUr-pUr-pUr-pCr-pGr-pAr-pGr-pUr-pCr-pGr-pUr-pCr-pUr-pUr-pAr-pAr-pUr-pGr-pUr-p	3'c.p	29	1	712	1	103		84,65	0	0	Full	Automatic	25,83	1864,438	-5	0	9327,23	9326,44	22	6263,37	FLuc_RNA
1:A448-U466 = 6172.66a[3'c.p][nonspecific]	448-466	448	466	Ar-pGr-pGr-pGr-pGr-pUr-pUr-pGr-pCr-pAr-pAr-pAr-pAr-pAr-pAr-pUr-pUr-pUr-pUr-p	3'c.p,nonspecific	19	0	0	0	0		-85,09	0	0	Full	Automatic	25,84	1233,34	-5	0	6172,13	6172,66	10	3401,96	FLuc_RNA
1:U778-U802 = 7915.9531m[3'c.p][nonspecific]	778-802	778	802	Ur-pUr-pCr-pCr-pAr-pUr-pUr-pCr-pCr-pAr-pUr-pCr-pAr-pCr-pGr-pGr-pUr-pUr-pUr-pUr-pGr-pGr-pAr-pAr-pUr-p	3'c.p,nonspecific	25	0	0	0	0		-5,98	0	0	Full	Automatic	25,84	1582,991	-5	7915,9058	7919,1	7915,9531	18	9463,64	FLuc_RNA
1:A250-U266 = 5504.31a[3'c.p][nonspecific]	250-266	250	266	Ar-pAr-pGr-pCr-pUr-pAr-pUr-pGr-pAr-pAr-pAr-pCr-pGr-pAr-pUr-pAr-pUr-p	3'c.p,nonspecific	17	0	0	0	0		-152,92	0	0	Full	Automatic	25,87	1833,888	-3	0	5503,47	5504,31	6	11585,21	FLuc_RNA
1:A1414-U1429 = 5169.04a[3'c.p][nonspecific]	1414-1429	1414	1429	Ar-pAr-pUr-pUr-pGr-pGr-pAr-pGr-pUr-pCr-pGr-pAr-pUr-pAr-pUr-pUr-p	3'c.p,nonspecific	16	0	0	0	0		89,18	0	0	Full	Automatic	25,87	1722,38	-3	0	5169,5	5169,04	10	12075,62	FLuc_RNA
1:A107-A130 = 7918.78a[3'c.p][nonspecific]	107-130	107	130	Ar-pGr-pAr-pGr-pGr-pAr-pUr-pGr-pGr-pAr-pAr-pCr-pCr-pGr-pCr-pUr-pGr-pGr-pAr-pGr-pAr-pGr-pCr-pAr-p	3'c.p,nonspecific	24	0	0	0	0		119,1	0	0	Full	Automatic	25,92	1582,984	-5	0	7919,72	7918,78	4	6829,75	FLuc_RNA
1:A265-U297 = 10642.4124m[3'c.p]	265-297	265	297	Ar-pUr-pGr-pGr-pGr-pCr-pUr-pGr-pAr-pAr-pUr-pAr-pCr-pAr-pAr-pAr-pUr-pCr-pAr-pCr-pAr-pGr-pAr-pAr-pUr-pCr-pGr-pUr-pCr-pGr-pUr-pAr-pUr-p	3'c.p	33	1	194	1	30		-194,38	0	0	Full	Automatic	25,96	1773,216	-6	10640,3438	10644,1	10642,4124	14	17762,52	FLuc_RNA
1:G189-A220 = 10387.22a[3'c.p][nonspecific]	189-220	189	220	Gr-pCr-pAr-pCr-pAr-pUr-pAr-pUr-pCr-pGr-pAr-pGr-pGr-pUr-pGr-pGr-pAr-pCr-pAr-pUr-pCr-pAr-pCr-pGr-pUr-pAr-pCr-pGr-pCr-pGr-pGr-pAr-p	3'c.p,nonspecific	32	0	0	0	0		-3,41	0	0	Full	Automatic	25,99	1730,217	-6	0	10387,18	10387,22	10	6347,8	FLuc_RNA
1:C813-U847 = 11200.51a[3'c.p][nonspecific]	813-847	813	847	Cr-pUr-pCr-pGr-pGr-pAr-pUr-pAr-pUr-pUr-pUr-pGr-pAr-pUr-pAr-pUr-pGr-pUr-pGr-pGr-pAr-pUr-pUr-pUr-pCr-pGr-pAr-pGr-pUr-pCr-pGr-pUr-pCr-pUr-pUr-p	3'c.p,nonspecific	35	0	0	0	0		-134,73	0	0	Full	Automatic	26,03	1865,915	-6	0	11199	11200,51	28	3760,03	FLuc_RNA
1:G872-U908 = 11792.96a[3'c.p]	872-908	872	908	Gr-pUr-pUr-pUr-pUr-pUr-pAr-pCr-pGr-pAr-pUr-pCr-pCr-pCr-pUr-pUr-pCr-pAr-pGr-pGr-pAr-pUr-pUr-pAr-pCr-pAr-pAr-pAr-pAr-pUr-pUr-pCr-pAr-pAr-pAr-pGr-pUr-p	3'c.p	37	1	765	1	112		-129,19	0	0	Full	Automatic	26,05	1964,425	-6	0	11791,44	11792,96	24	7577,59	FLuc_RNA
1:A35-A64 = 9693.85a[3'c.p][nonspecific]	35-64	35	64	Ar-pUr-pAr-pAr-pGr-pAr-pCr-pCr-pCr-pCr-pGr-pGr-pCr-pGr-pCr-pCr-pGr-pCr-pCr-pAr-pCr-pCr-pAr-pUr-pGr-pGr-pAr-pAr-pGr-pAr-p	3'c.p,nonspecific	30	0	0	0	0		7,01	0	0	Full	Automatic	26,05	1615,208	-6	0	9693,92	9693,85	4	9577,69	FLuc_RNA
1:A1714-U1742 = 9330.48a[3'c.p]	1714-1742	1714	1742	Ar-pGr-pGr-pCr-pUr-pGr-pGr-pAr-pGr-pCr-pCr-pUr-pCr-pGr-pGr-pUr-pGr-pGr-pCr-pCr-pUr-pAr-pGr-pCr-pUr-pUr-pCr-pUr-pUr-p	3'c.p	29	1	1243	1	201		26,53	0	0	Full	Automatic	26,05	1865,406	-5	0	9330,73	9330,48	14	7241,55	FLuc_RNA
1:A1258-U1292 = 11256.73a[3'c.p]	1258-1292	1258	1292	Ar-pUr-pGr-pUr-pAr-pAr-pAr-pCr-pAr-pAr-pUr-pCr-pCr-pGr-pGr-pAr-pAr-pGr-pCr-pGr-pAr-pCr-pCr-pAr-pAr-pCr-pGr-pCr-pCr-pUr-pUr-pGr-pAr-pUr-pUr-p	3'c.p	35	1	1006	1	155		-88,1	0	0	Full	Automatic	26,1	1874,88	-6	0	11255,74	11256,73	12	9326,08	FLuc_RNA
1:A1128-U1145 = 5884.7941m[3'c.p]	1128-1145	1128	1145	Ar-pAr-pAr-pCr-pCr-pGr-pGr-pGr-pCr-pGr-pCr-pGr-pGr-pUr-pCr-pGr-pGr-pUr-p	3'c.p	18	1	900	1	138		2,3	0	0	Full	Automatic	26,15	1176,156	-5	5884,8076	5886,67	5884,7941	2	22472,36	FLuc_RNA
1:A895-U913 = 6112.8128m[3'c.p]	895-913	895	913	Ar-pCr-pAr-pAr-pAr-pAr-pUr-pUr-pCr-pAr-pAr-pAr-pGr-pUr-pGr-pCr-pGr-pUr-pUr-p	3'c.p	19	1	777	1	114		-1,41	0	0	Full	Automatic	26,18	1527,698	-4	6112,8042	6114,31	6112,8128	8	7045,63	FLuc_RNA
1:G161-G186 = 8327.89a[3'c.p][nonspecific]	161-186	161	186	Gr-pGr-pUr-pUr-pCr-pCr-pUr-pGr-pGr-pAr-pAr-pCr-pAr-pAr-pUr-pUr-pGr-pCr-pUr-pUr-pUr-pUr-pAr-pCr-pAr-pGr-p	3'c.p,nonspecific	26	0	0	0	0		153,34	0	0	Full	Automatic	26,19	1665,392	-5	0	8329,17	8327,89	18	9968,71	FLuc_RNA
1:G59-U76 = 5870.58a[3'c.p]	59-76	59	76	Gr-pGr-pAr-pAr-pGr-pAr-pCr-pGr-pCr-pCr-pAr-pAr-pAr-pAr-pAr-pCr-pAr-pUr-p	3'c.p	18	1	19	1	6		-119,59	0	0	Full	Automatic	26,21	1172,769	-5	0	5869,88	5870,58	0	13121,81	FLuc_RNA
1:A35-C50 = 5140.09a[3'c.p][nonspecific]	35-50	35	50	Ar-pUr-pAr-pAr-pGr-pAr-pCr-pCr-pCr-pCr-pGr-pGr-pCr-pGr-pCr-pCr-p	3'c.p,nonspecific	16	0	0	0	0		122,13	0	0	Full	Automatic	26,22	1284,172	-4	0	5140,72	5140,09	2	11619,31	FLuc_RNA
1:A895-U913 = 6112.8128m[3'c.p]	895-913	895	913	Ar-pCr-pAr-pAr-pAr-pAr-pUr-pUr-pCr-pAr-pAr-pAr-pGr-pUr-pGr-pCr-pGr-pUr-pUr-p	3'c.p	19	1	777	1	114		0,43	0	0	Full	Automatic	26,34	1528,194	-4	6112,8154	6115,27	6112,8128	8	7744,1	FLuc_RNA
1:A1217-U1241 = 8120.0641m[3'c.p][nonspecific]	1217-1241	1217	1241	Ar-pGr-pGr-pCr-pGr-pAr-pAr-pUr-pUr-pAr-pUr-pGr-pUr-pGr-pUr-pCr-pAr-pGr-pAr-pGr-pGr-pAr-pCr-pCr-pUr-p	3'c.p,nonspecific	25	0	0	0	0		-3,86	0	0	Full	Automatic	26,47	1623,199	-5	8120,0327	8123,17	8120,0641	10	11640,82	FLuc_RNA
1:G363-C367 = 1605.21873m[3'c.p][nonspecific]	363-367	363	367	Gr-pCr-pGr-pCr-pCr-p	3'c.p,nonspecific	5	0	0	0	0		4,73	0	0	Full	Automatic	26,49	1604,219	-1	1605,2263	1605,43	1605,2187	0	2181,46	FLuc_RNA
1:A1128-U1145 = 5887.52a[3'c.p]	1128-1145	1128	1145	Ar-pAr-pAr-pCr-pCr-pGr-pGr-pGr-pCr-pGr-pCr-pGr-pGr-pUr-pCr-pGr-pGr-pUr-p	3'c.p	18	1	900	1	138		-49,26	0	0	Full	Automatic	26,49	1176,155	-5	0	5887,23	5887,52	2	32793,88	FLuc_RNA
1:G123-A136 = 4591.6489m[3'c.p][nonspecific]	123-136	123	136	Gr-pGr-pAr-pGr-pAr-pGr-pCr-pAr-pAr-pCr-pUr-pGr-pCr-pAr-p	3'c.p,nonspecific	14	0	0	0	0		-2,98	0	0	Full	Automatic	26,51	1147,406	-4	4591,6353	4594,28	4591,6489	2	737,14	FLuc_RNA
1:G391-U407 = 5470.7027m[3'c.p][nonspecific]	391-407	391	407	Gr-pUr-pGr-pAr-pAr-pUr-pUr-pGr-pCr-pUr-pCr-pAr-pAr-pCr-pAr-pGr-pUr-p	3'c.p,nonspecific	17	0	0	0	0		2,58	0	0	Full	Automatic	26,54	1822,903	-3	5470,7168	5471,53	5470,7027	8	1819,88	FLuc_RNA
1:A77-G120 = 14266.56a[3'c.p][nonspecific]	77-120	77	120	Ar-pAr-pAr-pGr-pAr-pAr-pAr-pGr-pGr-pCr-pCr-pCr-pGr-pGr-pCr-pGr-pCr-pCr-pAr-pUr-pUr-pCr-pUr-pAr-pUr-pCr-pCr-pGr-pCr-pUr-pAr-pGr-pAr-pGr-pGr-pAr-pUr-pGr-pGr-pAr-pAr-pCr-pCr-pGr-p	3'c.p,nonspecific	44	0	0	0	0		59,86	0	0	Full	Automatic	26,54	2037,243	-7	0	14267,41	14266,56	12	2933,43	FLuc_RNA
1:G363-C367 = 1605.21873m[3'c.p][nonspecific]	363-367	363	367	Gr-pCr-pGr-pCr-pCr-p	3'c.p,nonspecific	5	0	0	0	0		-0,37	0	0	Full	Automatic	26,6	1604,211	-1	1605,2181	1605,81	1605,2187	0	487,79	FLuc_RNA
1:G1038-U1074 = 11907.12a[3'c.p]	1038-1074	1038	1074	Gr-pCr-pAr-pAr-pAr-pAr-pCr-pGr-pCr-pUr-pUr-pCr-pCr-pAr-pUr-pCr-pUr-pUr-pCr-pCr-pAr-pGr-pGr-pGr-pAr-pUr-pAr-pCr-pGr-pAr-pCr-pAr-pAr-pGr-pGr-pAr-pUr-p	3'c.p	37	1	840	1	128		-87,42	0	0	Full	Automatic	26,6	1983,576	-6	0	11906,08	11907,12	12	7125,47	FLuc_RNA
1:A1558-U1573 = 5142.06a[3'c.p]	1558-1573	1558	1573	Ar-pCr-pGr-pUr-pCr-pGr-pCr-pCr-pAr-pGr-pUr-pCr-pAr-pAr-pGr-pUr-p	3'c.p	16	1	1190	1	188		46,16	0	0	Full	Automatic	26,6	1284,378	-4	0	5142,3	5142,06	4	1816,29	FLuc_RNA
1:A344-U383 = 12835.57a[3'c.p]	344-383	344	383	Ar-pUr-pUr-pUr-pAr-pUr-pCr-pGr-pGr-pAr-pGr-pUr-pUr-pGr-pCr-pAr-pGr-pUr-pUr-pGr-pCr-pGr-pCr-pCr-pCr-pGr-pCr-pGr-pAr-pAr-pCr-pGr-pAr-pCr-pAr-pUr-pUr-pUr-pAr-pUr-p	3'c.p	40	1	273	1	41		-11,08	0	0	Full	Automatic	26,6	2138,246	-6	0	12835,43	12835,57	22	7344,77	FLuc_RNA
1:G245-A258 = 4592.6329m[3'c.p][nonspecific]	245-258	245	258	Gr-pGr-pCr-pAr-pGr-pAr-pAr-pGr-pCr-pUr-pAr-pUr-pGr-pAr-p	3'c.p,nonspecific	14	0	0	0	0		0,29	0	0	Full	Automatic	26,62	1147,909	-4	4592,6343	4594,69	4592,6329	4	3407,8	FLuc_RNA
1:U143-U176 = 10940.4214m[3'c.p][nonspecific]	143-176	143	176	Ur-pAr-pUr-pGr-pAr-pAr-pGr-pAr-pGr-pAr-pUr-pAr-pCr-pGr-pCr-pCr-pCr-pUr-pGr-pGr-pUr-pUr-pCr-pCr-pUr-pGr-pGr-pAr-pAr-pCr-pAr-pAr-pUr-pUr-p	3'c.p,nonspecific	34	0	0	0	0		2,54	0	0	Full	Automatic	26,62	1823,728	-6	10940,4492	10945,19	10940,4214	16	18452,89	FLuc_RNA
1:G699-U736 = 12097.11a[3'c.p][nonspecific]	699-736	699	736	Gr-pCr-pCr-pUr-pGr-pCr-pGr-pUr-pCr-pAr-pGr-pAr-pUr-pUr-pCr-pUr-pCr-pGr-pCr-pAr-pUr-pGr-pCr-pCr-pAr-pGr-pAr-pGr-pAr-pUr-pCr-pCr-pUr-pAr-pUr-pUr-pUr-pUr-p	3'c.p,nonspecific	38	0	0	0	0		60,41	0	0	Full	Automatic	26,63	2015,403	-6	0	12097,84	12097,11	22	1807,82	FLuc_RNA
1:U737-U773 = 11842.5024m[3'c.p][nonspecific]	737-773	737	773	Ur-pGr-pGr-pCr-pAr-pAr-pUr-pCr-pAr-pAr-pAr-pUr-pCr-pAr-pUr-pUr-pCr-pCr-pGr-pGr-pAr-pUr-pAr-pCr-pUr-pGr-pCr-pGr-pAr-pUr-pUr-pUr-pUr-pAr-pAr-pGr-pUr-p	3'c.p,nonspecific	37	0	0	0	0		166,78	0	0	Full	Automatic	26,63	1974,084	-6	11844,4775	11849,96	11842,5024	22	3734,53	FLuc_RNA
1:A276-U302 = 8686.20a[3'c.p]	276-302	276	302	Ar-pCr-pAr-pAr-pAr-pUr-pCr-pAr-pCr-pAr-pGr-pAr-pAr-pUr-pCr-pGr-pUr-pCr-pGr-pUr-pAr-pUr-pGr-pCr-pAr-pGr-pUr-p	3'c.p	27	1	211	1	33		-18,87	0	0	Full	Automatic	26,65	1736,208	-5	0	8686,04	8686,2	10	2550,46	FLuc_RNA
1:U830-U847 = 5749.33a[3'c.p][nonspecific]	830-847	830	847	Ur-pGr-pGr-pAr-pUr-pUr-pUr-pCr-pGr-pAr-pGr-pUr-pCr-pGr-pUr-pCr-pUr-pUr-p	3'c.p,nonspecific	18	0	0	0	0		68,89	0	0	Full	Automatic	26,66	1436,193	-4	0	5749,73	5749,33	14	6312,61	FLuc_RNA
1:A1226-U1259 = 10935.3571m[3'c.p]	1226-1259	1226	1259	Ar-pUr-pGr-pUr-pGr-pUr-pCr-pAr-pGr-pAr-pGr-pGr-pAr-pCr-pCr-pUr-pAr-pUr-pGr-pAr-pUr-pUr-pAr-pUr-pGr-pUr-pCr-pCr-pGr-pGr-pUr-pUr-pAr-pUr-p	3'c.p	34	1	976	1	148		180,51	0	0	Full	Automatic	26,68	1822,579	-6	10937,3311	10941,07	10935,3571	22	6967,51	FLuc_RNA
1:G473-A488 = 5165.16a[3'c.p][nonspecific]	473-488	473	488	Gr-pCr-pAr-pAr-pAr-pAr-pAr-pAr-pAr-pAr-pUr-pUr-pAr-pCr-pCr-pAr-p	3'c.p,nonspecific	16	0	0	0	0		-63,59	0	0	Full	Automatic	26,7	1720,561	-3	0	5164,83	5165,16	4	765,82	FLuc_RNA
1:G1517-U1552 = 11870.20a[3'c.p]	1517-1552	1517	1552	Gr-pGr-pAr-pGr-pCr-pAr-pCr-pGr-pGr-pAr-pAr-pAr-pGr-pAr-pCr-pGr-pAr-pUr-pGr-pAr-pCr-pGr-pGr-pAr-pAr-pAr-pAr-pAr-pGr-pAr-pGr-pAr-pUr-pCr-pGr-pUr-p	3'c.p	36	1	1176	1	185		-98,46	0	0	Full	Automatic	26,71	1977,241	-6	0	11869,03	11870,2	4	12977,64	FLuc_RNA
1:G200-U222 = 7487.47a[3'c.p][nonspecific]	200-222	200	222	Gr-pGr-pUr-pGr-pGr-pAr-pCr-pAr-pUr-pCr-pAr-pCr-pGr-pUr-pAr-pCr-pGr-pCr-pGr-pGr-pAr-pAr-pUr-p	3'c.p,nonspecific	23	0	0	0	0		-49,14	0	0	Full	Automatic	26,81	1870,234	-4	0	7487,1	7487,47	6	2008,94	FLuc_RNA
1:A592-C628 = 11847.01a[3'c.p][nonspecific]	592-628	592	628	Ar-pCr-pGr-pAr-pUr-pUr-pUr-pUr-pGr-pUr-pAr-pCr-pCr-pAr-pGr-pAr-pGr-pUr-pCr-pCr-pUr-pUr-pUr-pGr-pAr-pUr-pCr-pGr-pUr-pGr-pAr-pCr-pAr-pAr-pAr-pAr-pCr-p	3'c.p,nonspecific	37	0	0	0	0		149,84	0	0	Full	Automatic	26,82	1974,082	-6	0	11848,79	11847,01	22	757,04	FLuc_RNA
1:U325-U356 = 10325.2368m[3'c.p][nonspecific]	325-356	325	356	Ur-pGr-pCr-pCr-pGr-pGr-pUr-pGr-pUr-pUr-pGr-pGr-pGr-pCr-pGr-pCr-pGr-pUr-pUr-pAr-pUr-pUr-pUr-pAr-pUr-pCr-pGr-pGr-pAr-pGr-pUr-pUr-p	3'c.p,nonspecific	32	0	0	0	0		1,09	0	0	Full	Automatic	26,82	1720,562	-6	10325,248	10330,31	10325,2368	22	2067,65	FLuc_RNA
1:G108-U143 = 11776.07a[3'c.p][nonspecific]	108-143	108	143	Gr-pAr-pGr-pGr-pAr-pUr-pGr-pGr-pAr-pAr-pCr-pCr-pGr-pCr-pUr-pGr-pGr-pAr-pGr-pAr-pGr-pCr-pAr-pAr-pCr-pUr-pGr-pCr-pAr-pUr-pAr-pAr-pGr-pGr-pCr-pUr-p	3'c.p,nonspecific	36	0	0	0	0		-177,85	0	0	Full	Automatic	26,88	1681,526	-7	0	11773,98	11776,07	8	1983,72	FLuc_RNA
1:A1433-U1450 = 5661.7738m[3'c.p][nonspecific]	1433-1450	1433	1450	Ar-pCr-pAr-pAr-pCr-pAr-pCr-pCr-pCr-pCr-pAr-pAr-pCr-pAr-pUr-pCr-pUr-pUr-p	3'c.p,nonspecific	18	0	0	0	0		0,36	0	0	Full	Automatic	26,97	1415,195	-4	5661,7759	5664,29	5661,7738	4	7202,85	FLuc_RNA
1:A26-U58 = 10642.43a[3'c.p][nonspecific]	26-58	26	58	Ar-pGr-pAr-pAr-pGr-pAr-pAr-pAr-pUr-pAr-pUr-pAr-pAr-pGr-pAr-pCr-pCr-pCr-pCr-pGr-pGr-pCr-pGr-pCr-pCr-pGr-pCr-pCr-pAr-pCr-pCr-pAr-pUr-p	3'c.p,nonspecific	33	0	0	0	0		37,13	0	0	Full	Automatic	26,98	1773,049	-6	0	10642,83	10642,43	4	925,73	FLuc_RNA
1:C155-U160 = 1871.2379m[3'c.p][nonspecific]	155-160	155	160	Cr-pGr-pCr-pCr-pCr-pUr-p	3'c.p,nonspecific	6	0	0	0	0		4,19	0	0	Full	Automatic	26,99	1870,238	-1	1871,2457	1871,87	1871,2379	0	518,64	FLuc_RNA
1:A1379-U1417 = 12566.52a[3'c.p]	1379-1417	1379	1417	Ar-pAr-pUr-pUr-pAr-pAr-pAr-pUr-pAr-pCr-pAr-pAr-pAr-pGr-pGr-pAr-pUr-pAr-pCr-pCr-pAr-pGr-pGr-pUr-pGr-pGr-pCr-pCr-pCr-pCr-pCr-pGr-pCr-pUr-pGr-pAr-pAr-pUr-pUr-p	3'c.p	39	1	1108	1	170		-42,16	0	0	Full	Automatic	27,02	2093,408	-6	0	12565,99	12566,52	14	961,63	FLuc_RNA
1:G1730-U1734 = 1606.944a[3'c.p]	1730-1734	1730	1734	Gr-pGr-pCr-pCr-pUr-p	3'c.p	5	1	1249	1	203		-160,93	0	0	Full	Automatic	27,04	1605,219	-1	0	1606,68	1606,94	0	495,64	FLuc_RNA
1:U737-U773 = 11842.5024m[3'c.p][nonspecific]	737-773	737	773	Ur-pGr-pGr-pCr-pAr-pAr-pUr-pCr-pAr-pAr-pAr-pUr-pCr-pAr-pUr-pUr-pCr-pCr-pGr-pGr-pAr-pUr-pAr-pCr-pUr-pGr-pCr-pGr-pAr-pUr-pUr-pUr-pUr-pAr-pAr-pGr-pUr-p	3'c.p,nonspecific	37	0	0	0	0		172,31	0	0	Full	Automatic	27,08	1973,755	-6	11844,543	11847,64	11842,5024	22	368,9	FLuc_RNA
1:G1743-C1760 = 5656.33a[3'c.p][nonspecific]	1743-1760	1743	1760	Gr-pCr-pCr-pCr-pCr-pUr-pUr-pGr-pGr-pGr-pCr-pCr-pUr-pCr-pCr-pCr-pCr-pCr-p	3'c.p,nonspecific	18	0	0	0	0		112,75	0	0	Full	Automatic	27,09	1884,721	-3	0	5656,97	5656,33	6	1320,09	FLuc_RNA
1:G363-C367 = 1605.21873m[3'c.p][nonspecific]	363-367	363	367	Gr-pCr-pGr-pCr-pCr-p	3'c.p,nonspecific	5	0	0	0	0		1,69	0	0	Full	Automatic	27,14	1604,214	-1	1605,2214	1605,67	1605,2187	0	496,98	FLuc_RNA
1:A25-C47 = 7485.55a[3'c.p][nonspecific]	25-47	25	47	Ar-pAr-pGr-pAr-pAr-pGr-pAr-pAr-pAr-pUr-pAr-pUr-pAr-pAr-pGr-pAr-pCr-pCr-pCr-pCr-pGr-pGr-pCr-p	3'c.p,nonspecific	23	0	0	0	0		-46,14	0	0	Full	Automatic	27,17	1870,223	-4	0	7485,2	7485,55	4	4811,86	FLuc_RNA
1:G363-C367 = 1605.21873m[3'c.p][nonspecific]	363-367	363	367	Gr-pCr-pGr-pCr-pCr-p	3'c.p,nonspecific	5	0	0	0	0		-0,37	0	0	Full	Automatic	27,24	1604,211	-1	1605,2181	1605,63	1605,2187	0	267,94	FLuc_RNA
1:A7-U24 = 5995.8876m[3'c.p]	7-24	7	24	Ar-pAr-pGr-pAr-pGr-pAr-pGr-pAr-pAr-pAr-pAr-pGr-pAr-pAr-pGr-pAr-pGr-pUr-p	3'c.p	18	1	6	1	2		0,5	0	0	Full	Automatic	27,47	1498,21	-4	5995,8906	5998,17	5995,8876	0	431,63	FLuc_RNA
						0	0	0	0	0					NoID	Automatic	0,01	748,817	-2	1499,6494	1499,65		0	211,52
						0	0	0	0	0					NoID	Automatic	0,01	760,856	-1	761,8636	762,35		0	87,79
						0	0	0	0	0					NoID	Automatic	0,01	1782,343	-1	1783,35	1783,35		0	180,64
						0	0	0	0	0					NoID	Automatic	0,03	1875,571	-1	1876,5779	1877,03		0	265,23
						0	0	0	0	0					NoID	Automatic	0,03	742,913	-1	743,9207	744,08		0	286,35
						0	0	0	0	0					NoID	Automatic	0,04	1764,965	-1	1765,9725	1765,97		0	298,79
						0	0	0	0	0					NoID	Automatic	0,04	722,938	-1	723,9452	724,23		0	678,32
						0	0	0	0	0					NoID	Automatic	0,04	664,938	-1	665,9453	666,29		0	286,85
						0	0	0	0	0					NoID	Automatic	0,05	682,945	-1	683,9522	683,95		0	1014,65
						0	0	0	0	0					NoID	Automatic	0,09	664,934	-1	665,9412	666,12		0	254,51
						0	0	0	0	0					NoID	Automatic	0,09	742,91	-1	743,9172	743,92		0	204,77
						0	0	0	0	0					NoID	Automatic	0,87	722,938	-1	723,9453	724,21		0	272,78
						0	0	0	0	0					NoID	Automatic	0,87	682,947	-1	683,9546	684,26		0	344,64
						0	0	0	0	0					NoID	Automatic	0,88	664,936	-1	665,9429	665,94		0	255,28
						0	0	0	0	0					NoID	Automatic	0,89	682,946	-1	683,9533	683,95		0	134,64
						0	0	0	0	0					NoID	Automatic	1,33	682,945	-1	683,9521	684,51		0	276,56
						0	0	0	0	0					NoID	Automatic	1,49	682,946	-1	683,9531	684,25		0	422,53
						0	0	0	0	0					NoID	Automatic	1,5	722,941	-1	723,9479	724,28		0	240,8
						0	0	0	0	0					NoID	Automatic	1,5	742,912	-1	743,9196	743,92		0	205,25
						0	0	0	0	0					NoID	Automatic	1,51	704,927	-1	705,9341	706,19		0	199,72
						0	0	0	0	0					NoID	Automatic	1,51	662,971	-1	663,9786	663,98		0	269,86
						0	0	0	0	0					NoID	Automatic	2,69	682,946	-1	683,9534	684,76		0	165,16
						0	0	0	0	0					NoID	Automatic	2,97	722,94	-1	723,947	724,23		0	213,99
						0	0	0	0	0					NoID	Automatic	3,26	662,972	-1	663,9797	664,15		0	297,76
						0	0	0	0	0					NoID	Automatic	3,42	760,924	-1	761,9308	761,93		0	105,25
						0	0	0	0	0					NoID	Automatic	3,53	722,941	-1	723,9479	724,12		0	308,12
						0	0	0	0	0					NoID	Automatic	3,53	682,945	-1	683,9524	684,59		0	511,44
						0	0	0	0	0					NoID	Automatic	3,54	664,937	-1	665,9444	666,59		0	289,48
						0	0	0	0	0					NoID	Automatic	4,07	1293,726	-1	1294,7329	1295,04		0	513,01
						0	0	0	0	0					NoID	Automatic	4,08	779,057	-1	780,0638	780,06		0	1324,12
						0	0	0	0	0					NoID	Automatic	4,1	1294,724	-1	0	1295,44		0	521,67
						0	0	0	0	0					NoID	Automatic	4,11	1310,716	-1	0	1311,88		0	300,03
						0	0	0	0	0					NoID	Automatic	4,14	1244,762	-1	1245,7697	1245,77		0	306,99
						0	0	0	0	0					NoID	Automatic	4,14	1853,272	-1	1854,2797	1854,66		0	233,77
						0	0	0	0	0					NoID	Automatic	4,14	680,979	-1	681,9866	681,99		0	676,97
						0	0	0	0	0					NoID	Automatic	4,14	687,922	-1	688,9296	688,93		0	682,58
						0	0	0	0	0					NoID	Automatic	4,14	753,063	-1	754,07	754,07		0	441,39
						0	0	0	0	0					NoID	Automatic	4,14	696,949	-1	697,9565	698,13		0	1227,77
						0	0	0	0	0					NoID	Automatic	4,14	1309,714	-1	1310,7213	1311,06		0	1196,45
						0	0	0	0	0					NoID	Automatic	4,15	1293,723	-1	1294,7307	1295,31		0	611,59
						0	0	0	0	0					NoID	Automatic	4,15	726,944	-2	1455,9025	1455,9		0	1487,5
						0	0	0	0	0					NoID	Automatic	4,15	697,905	-1	698,9125	698,91		0	828
						0	0	0	0	0					NoID	Automatic	4,15	666,819	-1	667,826	668,02		0	442,14
						0	0	0	0	0					NoID	Automatic	4,15	843,228	-1	844,2357	844,4		0	1411,48
						0	0	0	0	0					NoID	Automatic	4,17	776,926	-1	777,9329	777,93		0	68,5
						0	0	0	0	0					NoID	Automatic	4,18	776,925	-1	777,9323	777,93		0	83,48
						0	0	0	0	0					NoID	Automatic	4,19	688,962	-1	689,9693	690,12		0	727,51
						0	0	0	0	0					NoID	Automatic	4,19	820,891	-1	821,8986	822,31		0	540,81
						0	0	0	0	0					NoID	Automatic	4,19	704,804	-1	705,8112	705,81		0	1105,09
						0	0	0	0	0					NoID	Automatic	4,2	742,911	-1	743,9178	744,38		0	2455,04
						0	0	0	0	0					NoID	Automatic	4,2	670,828	-1	671,8351	672,07		0	2169,6
						0	0	0	0	0					NoID	Automatic	4,2	740,947	-1	741,9542	741,95		0	1347,7
						0	0	0	0	0					NoID	Automatic	4,2	682,944	-1	683,9517	684,48		0	7884,62
						0	0	0	0	0					NoID	Automatic	4,2	660,931	-2	1323,8761	1323,88		0	2305,26
						0	0	0	0	0					NoID	Automatic	4,21	708,935	-2	1419,8844	1420,57		0	8448,64
						0	0	0	0	0					NoID	Automatic	4,21	748,927	-1	749,934	750,09		0	874,7
						0	0	0	0	0					NoID	Automatic	4,21	684,829	-1	685,8363	686,3		0	2503,33
						0	0	0	0	0					NoID	Automatic	4,21	687,075	-4	0	2752,68		0	4558,91
						0	0	0	0	0					NoID	Automatic	4,21	724,904	-1	725,9108	726,67		0	1205,73
						0	0	0	0	0					NoID	Automatic	4,22	802,876	-1	803,8836	803,88		0	364,93
						0	0	0	0	0					NoID	Automatic	4,22	756,913	-1	757,9202	757,92		0	1618,42
						0	0	0	0	0					NoID	Automatic	4,23	664,936	-1	665,9432	666,53		0	3982,97
						0	0	0	0	0					NoID	Automatic	4,24	782,903	-1	783,9104	783,91		0	299,63
						0	0	0	0	0					NoID	Automatic	4,24	662,97	-1	663,9777	663,98		0	2904,12
						0	0	0	0	0					NoID	Automatic	4,24	748,927	-1	749,934	750,18		0	1157,77
						0	0	0	0	0					NoID	Automatic	4,25	879,591	-1	880,5983	880,6		0	408,99
						0	0	0	0	0					NoID	Automatic	4,26	704,925	-1	705,9325	706,45		0	2997,43
						0	0	0	0	0					NoID	Automatic	4,27	738,904	-1	739,9109	740,04		0	2438,65
						0	0	0	0	0					NoID	Automatic	4,27	723,602	-1	724,6094	724,85		0	690,68
						0	0	0	0	0					NoID	Automatic	4,28	782,903	-1	783,9105	784,07		0	623,69
						0	0	0	0	0					NoID	Automatic	4,28	686,922	-2	1375,8586	1376,16		0	4372,56
						0	0	0	0	0					NoID	Automatic	4,29	879,591	-1	880,5978	880,79		0	3386,55
						0	0	0	0	0					NoID	Automatic	4,29	907,623	-1	908,6307	908,96		0	7112,01
						0	0	0	0	0					NoID	Automatic	4,3	667,54	-1	668,5477	668,8		0	1165,47
						0	0	0	0	0					NoID	Automatic	4,31	662,968	-1	663,9753	663,98		0	2325,45
						0	0	0	0	0					NoID	Automatic	4,33	893,607	-1	894,614	894,85		0	5665,71
						0	0	0	0	0					NoID	Automatic	4,34	723,602	-1	724,6093	724,77		0	1445,45
						0	0	0	0	0					NoID	Automatic	4,34	667,54	-1	668,5471	668,77		0	1971,76
						0	0	0	0	0					NoID	Automatic	4,39	757,569	-1	758,5759	758,84		0	4091,28
						0	0	0	0	0					NoID	Automatic	4,4	695,571	-1	696,5779	696,82		0	13881,92
						0	0	0	0	0					NoID	Automatic	4,4	723,604	-1	724,6108	724,61		0	899,33
						0	0	0	0	0					NoID	Automatic	4,41	667,48	-1	668,4877	668,49		0	1501,35
						0	0	0	0	0					NoID	Automatic	4,44	667,539	-1	668,5461	668,55		0	1277,54
						0	0	0	0	0					NoID	Automatic	4,46	729,537	-1	730,5447	730,8		0	12278,69
						0	0	0	0	0					NoID	Automatic	4,5	667,538	-1	668,5456	668,55		0	1775,67
						0	0	0	0	0					NoID	Automatic	4,5	1165,688	-1	1166,6952	1167,22		0	1650,65
						0	0	0	0	0					NoID	Automatic	4,53	843,227	-1	844,234	844,53		0	1862,41
						0	0	0	0	0					NoID	Automatic	4,56	1512,984	-1	0	1513,63		0	2308,75
						0	0	0	0	0					NoID	Automatic	4,61	1513,989	-1	1514,996	1515,15		0	744,76
						0	0	0	0	0					NoID	Automatic	4,64	1235,804	-1	1236,8116	1237,15		0	2323,52
						0	0	0	0	0					NoID	Automatic	4,65	887,537	-1	888,5441	888,76		0	2519,09
						0	0	0	0	0					NoID	Automatic	4,71	667,538	-1	668,5454	669,67		0	2950,13
						0	0	0	0	0					NoID	Automatic	4,77	1327,976	-1	1328,9833	1328,98		0	2940,14
						0	0	0	0	0					NoID	Automatic	4,83	1280,001	-1	1281,0085	1281,29		0	3491,2
						0	0	0	0	0					NoID	Automatic	4,84	1487,022	-1	1488,0291	1488,03		0	1289,42
						0	0	0	0	0					NoID	Automatic	4,85	689,418	-1	690,4254	690,43		0	1527,07
						0	0	0	0	0					NoID	Automatic	4,85	743,491	-1	744,4982	744,82		0	36407,98
						0	0	0	0	0					NoID	Automatic	4,86	1165,684	-1	1166,6909	1166,69		0	2218,09
						0	0	0	0	0					NoID	Automatic	4,88	715,46	-1	716,4674	716,82		0	18698,56
						0	0	0	0	0					NoID	Automatic	4,9	887,538	-1	888,545	888,75		0	4146,54
						0	0	0	0	0					NoID	Automatic	4,99	788,789	-1	789,7961	789,8		0	2056,02
						0	0	0	0	0					NoID	Automatic	5,01	1011,769	-1	1012,7763	1012,93		0	3423,06
						0	0	0	0	0					NoID	Automatic	5,04	1030,717	-1	1031,7246	1031,72		0	8600,3
						0	0	0	0	0					NoID	Automatic	5,07	1283,002	-1	1284,0094	1284,01		0	2486,02
						0	0	0	0	0					NoID	Automatic	5,18	1512,988	-1	0	1514		0	5668,28
						0	0	0	0	0					NoID	Automatic	5,23	877,797	-1	878,8041	878,8		0	3825,89
						0	0	0	0	0					NoID	Automatic	5,33	963,672	-1	964,679	965,9		0	23809,95
						0	0	0	0	0					NoID	Automatic	5,44	1325,971	-1	1326,9783	1326,98		0	1242,69
						0	0	0	0	0					NoID	Automatic	5,47	1072,737	-1	0	1073,36		0	1539,03
						0	0	0	0	0					NoID	Automatic	5,54	1025,685	-1	1026,6927	1027,89		0	1124,6
						0	0	0	0	0					NoID	Automatic	5,57	779,644	-1	780,6516	780,82		0	1734,57
						0	0	0	0	0					NoID	Automatic	5,65	1236,958	-1	1237,9656	1238,64		0	13480,27
						0	0	0	0	0					NoID	Automatic	5,68	1264,989	-1	1265,9965	1266		0	1418,16
						0	0	0	0	0					NoID	Automatic	5,71	712,547	-1	713,5538	713,55		0	2470,23
						0	0	0	0	0					NoID	Automatic	5,8	888,427	-1	889,4344	889,43		0	5102,89
						0	0	0	0	0					NoID	Automatic	5,81	694,539	-1	695,5467	695,55		0	18607,5
						0	0	0	0	0					NoID	Automatic	5,82	1280,994	-1	0	1282		0	2356,21
						0	0	0	0	0					NoID	Automatic	5,86	817,779	-1	818,7859	818,95		0	6302,1
						0	0	0	0	0					NoID	Automatic	5,86	1071,744	-1	1072,7512	1072,75		0	1583,12
						0	0	0	0	0					NoID	Automatic	5,88	1028,697	-1	1029,7046	1029,7		0	15998,39
						0	0	0	0	0					NoID	Automatic	5,89	1327,984	-1	1328,9913	1329,22		0	1569,54
						0	0	0	0	0					NoID	Automatic	5,93	710,534	-1	711,5414	712,41		0	8003,93
						0	0	0	0	0					NoID	Automatic	5,97	1240,765	-1	0	1241,38		0	8294,91
						0	0	0	0	0					NoID	Automatic	5,99	703,456	-1	704,4628	704,67		0	2563,23
						0	0	0	0	0					NoID	Automatic	6,01	890,761	-1	891,7684	892,62		0	44607,42
						0	0	0	0	0					NoID	Automatic	6,04	1012,656	-1	1013,663	1014,11		0	2851,3
						0	0	0	0	0					NoID	Automatic	6,1	1028,699	-1	1029,7064	1030,16		0	3658,08
						0	0	0	0	0					NoID	Automatic	6,1	918,789	-1	919,7961	920,09		0	15622,8
						0	0	0	0	0					NoID	Automatic	6,1	694,539	-1	695,5464	695,55		0	8648,64
						0	0	0	0	0					NoID	Automatic	6,27	710,534	-1	711,5416	711,54		0	7435,17
						0	0	0	0	0					NoID	Automatic	6,27	694,54	-1	695,547	696,64		0	9759,7
						0	0	0	0	0					NoID	Automatic	6,27	890,76	-1	891,7673	892,26		0	10290,05
						0	0	0	0	0					NoID	Automatic	6,27	918,79	-1	919,7975	920,2		0	5262,98
						0	0	0	0	0					NoID	Automatic	6,27	875,784	-1	876,7913	877,39		0	8738,25
						0	0	0	0	0					NoID	Automatic	6,27	847,753	-1	848,7599	849,37		0	8758,16
						0	0	0	0	0					NoID	Automatic	6,28	692,524	-1	693,5311	693,71		0	2374,8
						0	0	0	0	0					NoID	Automatic	6,28	728,571	-1	729,5784	729,58		0	3591,86
						0	0	0	0	0					NoID	Automatic	6,29	1267,735	-1	1268,7422	1268,74		0	18721,46
						0	0	0	0	0					NoID	Automatic	6,43	703,457	-1	704,4639	705,66		0	6158,1
						0	0	0	0	0					NoID	Automatic	6,43	692,524	-1	693,5312	693,8		0	4830,43
						0	0	0	0	0					NoID	Automatic	6,45	1013,672	-1	1014,6791	1014,68		0	6936,19
						0	0	0	0	0					NoID	Automatic	6,45	671,445	-1	672,4518	672,45		0	6300,96
						0	0	0	0	0					NoID	Automatic	6,45	751,445	-1	752,452	752,93		0	4705,92
						0	0	0	0	0					NoID	Automatic	6,46	753,432	-1	754,4396	755,41		0	3477,67
						0	0	0	0	0					NoID	Automatic	6,48	1061,725	-1	1062,7323	1062,94		0	2454,44
						0	0	0	0	0					NoID	Automatic	6,63	671,444	-1	672,4516	672,45		0	1992,31
						0	0	0	0	0					NoID	Automatic	6,65	753,431	-1	754,4385	755,38		0	6493,15
						0	0	0	0	0					NoID	Automatic	6,67	738,45	-1	739,4575	739,73		0	6174,67
						0	0	0	0	0					NoID	Automatic	6,71	768,443	-1	769,4507	769,45		0	1620,88
						0	0	0	0	0					NoID	Automatic	6,75	919,795	-1	920,8025	920,94		0	1242,56
						0	0	0	0	0					NoID	Automatic	6,75	694,54	-1	695,5471	695,55		0	5637,97
						0	0	0	0	0					NoID	Automatic	6,84	1066,694	-1	1067,7012	1067,7		0	17245,58
						0	0	0	0	0					NoID	Automatic	6,84	1223,982	-1	1223,9846	1224,51		0	5396,63
						0	0	0	0	0					NoID	Automatic	6,86	751,445	-1	752,4519	752,91		0	3191,38
						0	0	0	0	0					NoID	Automatic	6,9	890,76	-1	891,767	891,77		0	3640,19
						0	0	0	0	0					NoID	Automatic	6,9	888,745	-1	889,7526	891,18		0	709,96
						0	0	0	0	0					NoID	Automatic	6,99	1027,686	-1	1028,6936	1028,85		0	1635,44
						0	0	0	0	0					NoID	Automatic	7,02	845,737	-1	846,7441	846,74		0	3180,24
						0	0	0	0	0					NoID	Automatic	7,06	753,432	-1	754,4393	755,62		0	26482,76
						0	0	0	0	0					NoID	Automatic	7,09	1229,754	-1	1230,7611	1230,76		0	1852,94
						0	0	0	0	0					NoID	Automatic	7,15	974,564	-1	975,5717	975,57		0	2116,64
						0	0	0	0	0					NoID	Automatic	7,15	877,796	-1	878,8036	878,8		0	1392,75
						0	0	0	0	0					NoID	Automatic	7,21	851,666	-1	852,6737	852,85		0	1503,42
						0	0	0	0	0					NoID	Automatic	7,24	703,456	-1	704,4628	705,19		0	3857,18
						0	0	0	0	0					NoID	Automatic	7,29	712,547	-1	713,5546	713,69		0	4441,28
						0	0	0	0	0					NoID	Automatic	7,29	894,8	-1	895,8073	895,97		0	4199,07
						0	0	0	0	0					NoID	Automatic	7,29	694,539	-1	695,5468	696,71		0	17196,85
						0	0	0	0	0					NoID	Automatic	7,29	967,794	-1	968,801	969,03		0	1262,1
						0	0	0	0	0					NoID	Automatic	7,29	873,768	-1	874,7752	875,03		0	4922,27
						0	0	0	0	0					NoID	Automatic	7,29	890,76	-1	891,7669	892,25		0	19603,52
						0	0	0	0	0					NoID	Automatic	7,3	918,79	-1	919,7969	920,16		0	8232,67
						0	0	0	0	0					NoID	Automatic	7,38	837,732	-1	838,7397	838,96		0	6818,27
						0	0	0	0	0					NoID	Automatic	7,39	1223,982	-1	1224,9891	1225,16		0	2705,91
						0	0	0	0	0					NoID	Automatic	7,45	1026,675	-1	1027,6826	1028,02		0	5298,84
						0	0	0	0	0					NoID	Automatic	7,51	1002,715	-1	1003,722	1003,92		0	2082,68
						0	0	0	0	0					NoID	Automatic	7,64	694,54	-1	695,5469	695,55		0	13113,14
						0	0	0	0	0					NoID	Automatic	7,68	837,731	-1	838,7386	838,74		0	1748,64
						0	0	0	0	0					NoID	Automatic	7,73	754,445	-1	755,4525	755,45		0	1200,65
						0	0	0	0	0					NoID	Automatic	7,9	1066,698	-1	1067,7053	1067,92		0	10729,33
						0	0	0	0	0					NoID	Automatic	7,94	768,444	-1	769,451	769,45		0	4246,1
						0	0	0	0	0					NoID	Automatic	7,98	703,457	-1	704,464	705,8		0	26173,8
						0	0	0	0	0					NoID	Automatic	7,99	1223,983	-1	1224,9901	1225,33		0	3904,87
						0	0	0	0	0					NoID	Automatic	8,15	902,833	-1	903,8398	904,04		0	2626,29
						0	0	0	0	0					NoID	Automatic	8,23	1013,672	-1	1014,6797	1014,93		0	1999,35
						0	0	0	0	0					NoID	Automatic	8,24	754,441	-1	755,4483	755,97		0	1471,89
						0	0	0	0	0					NoID	Automatic	8,27	918,791	-1	919,7978	920,16		0	4893,8
						0	0	0	0	0					NoID	Automatic	8,28	890,76	-1	891,7668	892,62		0	11819,21
						0	0	0	0	0					NoID	Automatic	8,45	751,46	-1	752,4672	752,73		0	8746,54
						0	0	0	0	0					NoID	Automatic	8,49	918,79	-1	919,7969	920,2		0	2520,36
						0	0	0	0	0					NoID	Automatic	8,49	694,539	-1	695,5468	696,29		0	5211,17
						0	0	0	0	0					NoID	Automatic	8,49	890,76	-1	891,7674	892,25		0	4717,16
						0	0	0	0	0					NoID	Automatic	8,49	710,534	-1	711,5417	712,4		0	1427,75
						0	0	0	0	0					NoID	Automatic	8,53	1035,713	-1	1036,7206	1037,33		0	1543,13
						0	0	0	0	0					NoID	Automatic	8,56	779,497	-1	780,5043	780,79		0	25501,12
						0	0	0	0	0					NoID	Automatic	8,56	1027,687	-1	1028,6938	1028,97		0	1572,97
						0	0	0	0	0					NoID	Automatic	8,56	667,483	-1	668,4907	669,05		0	11514,85
						0	0	0	0	0					NoID	Automatic	8,57	1013,672	-1	1014,6791	1014,97		0	4275,17
						0	0	0	0	0					NoID	Automatic	8,57	723,602	-1	724,609	724,92		0	149744,84
						0	0	0	0	0					NoID	Automatic	8,59	695,569	-1	696,5765	696,87		0	683831,5
						0	0	0	0	0					NoID	Automatic	8,6	666,539	-1	667,5458	667,55		0	145260,84
						0	0	0	0	0					NoID	Automatic	8,61	722,601	-1	723,6084	723,61		0	47008,32
						0	0	0	0	0					NoID	Automatic	8,61	667,537	-1	668,5444	669,04		0	478076,34
						0	0	0	0	0					NoID	Automatic	8,71	750,438	-1	751,4451	751,45		0	963,67
						0	0	0	0	0					NoID	Automatic	8,74	894,801	-1	895,808	895,96		0	5366,06
						0	0	0	0	0					NoID	Automatic	8,74	710,536	-1	711,5428	712,46		0	1252,89
						0	0	0	0	0					NoID	Automatic	8,75	890,76	-1	891,7677	892,54		0	5369,31
						0	0	0	0	0					NoID	Automatic	8,75	873,767	-1	874,7747	874,77		0	2753,09
						0	0	0	0	0					NoID	Automatic	8,78	687,506	-1	688,5135	689,08		0	609,42
						0	0	0	0	0					NoID	Automatic	8,85	890,762	-1	891,7695	892,34		0	1475,5
						0	0	0	0	0					NoID	Automatic	8,92	888,429	-1	889,4366	889,44		0	1649,46
						0	0	0	0	0					NoID	Automatic	8,93	890,761	-1	891,7684	892,52		0	7011,3
						0	0	0	0	0					NoID	Automatic	8,94	853,723	-1	854,7307	854,86		0	1355,54
						0	0	0	0	0					NoID	Automatic	8,96	811,68	-1	812,6875	812,99		0	25236,19
						0	0	0	0	0					NoID	Automatic	8,97	754,525	-1	755,5327	755,79		0	806,43
						0	0	0	0	0					NoID	Automatic	8,97	867,742	-1	868,7496	869,13		0	25579,14
						0	0	0	0	0					NoID	Automatic	8,97	868,747	-1	869,7538	869,75		0	11418,07
						0	0	0	0	0					NoID	Automatic	8,97	839,711	-1	840,7183	841,06		0	46165,11
						0	0	0	0	0					NoID	Automatic	8,99	1455,005	-1	0	1456,01		0	993,95
						0	0	0	0	0					NoID	Automatic	9,04	893,683	-1	894,6903	894,87		0	11069,39
						0	0	0	0	0					NoID	Automatic	9,04	753,523	-1	754,5305	754,81		0	27823,71
						0	0	0	0	0					NoID	Automatic	9,06	1004,722	-1	1005,7297	1005,73		0	5016,57
						0	0	0	0	0					NoID	Automatic	9,11	894,81	-1	895,8171	895,82		0	7622,59
						0	0	0	0	0					NoID	Automatic	9,13	1455,007	-1	1455,0128	1455,6		0	2115,41
						0	0	0	0	0					NoID	Automatic	9,23	1025,478	-1	1026,4849	1026,62		0	2092
						0	0	0	0	0					NoID	Automatic	9,24	1031,75	-1	1032,757	1032,76		0	6537,07
						0	0	0	0	0					NoID	Automatic	9,26	1057,69	-1	1058,6978	1058,83		0	1485,49
						0	0	0	0	0					NoID	Automatic	9,27	1107,482	-1	1108,4896	1108,49		0	1344,69
						0	0	0	0	0					NoID	Automatic	9,27	835,531	-1	836,538	836,68		0	9347,29
						0	0	0	0	0					NoID	Automatic	9,28	993,265	-1	994,272	994,27		0	2196,33
						0	0	0	0	0					NoID	Automatic	9,28	807,498	-1	808,5057	808,81		0	41786,97
						0	0	0	0	0					NoID	Automatic	9,28	1040,74	-1	1041,7476	1043,08		0	2231,95
						0	0	0	0	0					NoID	Automatic	9,32	975,687	-1	976,6938	976,97		0	9198,71
						0	0	0	0	0					NoID	Automatic	9,35	1139,695	-1	1140,7028	1140,7		0	2901,76
						0	0	0	0	0					NoID	Automatic	9,36	943,474	-1	944,4818	944,7		0	18140,47
						0	0	0	0	0					NoID	Automatic	9,37	861,471	-1	862,4783	862,74		0	26416,92
						0	0	0	0	0					NoID	Automatic	9,39	714,53	-2	1431,0748	1431,75		0	9757,62
						0	0	0	0	0					NoID	Automatic	9,39	1025,478	-1	1026,4854	1026,49		0	8123,11
						0	0	0	0	0					NoID	Automatic	9,41	829,258	-1	830,2653	830,49		0	50100,59
						0	0	0	0	0					NoID	Automatic	9,44	1135,512	-1	1136,5198	1136,52		0	6222,58
						0	0	0	0	0					NoID	Automatic	9,49	1260,757	-1	1261,7639	1262,21		0	13874,02
						0	0	0	0	0					NoID	Automatic	9,52	993,265	-1	994,2719	994,27		0	29533,08
						0	0	0	0	0					NoID	Automatic	9,58	805,207	-1	806,2144	806,21		0	5868,05
						0	0	0	0	0					NoID	Automatic	9,63	1261,761	-1	1261,7643	1262,36		0	6980,7
						0	0	0	0	0					NoID	Automatic	9,64	1216,726	-1	1217,7334	1218,19		0	6500,69
						0	0	0	0	0					NoID	Automatic	9,68	1157,272	-1	1158,2798	1158,28		0	6366,84
						0	0	0	0	0					NoID	Automatic	9,68	1107,482	-1	1108,489	1108,68		0	2509,59
						0	0	0	0	0					NoID	Automatic	9,7	694,54	-1	695,5476	695,86		0	7210,19
						0	0	0	0	0					NoID	Automatic	9,7	740,521	-1	741,5287	741,79		0	3475,01
						0	0	0	0	0					NoID	Automatic	9,7	697,507	-1	698,5138	699,6		0	3321,21
						0	0	0	0	0					NoID	Automatic	9,7	890,762	-1	891,7695	892,41		0	763,96
						0	0	0	0	0					NoID	Automatic	9,7	692,525	-1	693,5325	693,71		0	2079,49
						0	0	0	0	0					NoID	Automatic	9,84	887,211	-1	888,2186	888,22		0	2096,64
						0	0	0	0	0					NoID	Automatic	9,88	1485,011	-1	1486,0181	1486,02		0	1969,91
						0	0	0	0	0					NoID	Automatic	9,91	880,747	-1	881,7541	882,11		0	404,43
						0	0	0	0	0					NoID	Automatic	10,05	994,96	-5	4977,9966	4979,31		0	4578,02
						0	0	0	0	0					NoID	Automatic	10,75	790,972	-1	791,9791	791,98		0	544,65
						0	0	0	0	0					NoID	Automatic	10,83	782,121	-1	783,1281	783,13		0	148,3
						0	0	0	0	0					NoID	Automatic	10,85	860,998	-1	862,0055	862,01		0	950,31
						0	0	0	0	0					NoID	Automatic	10,87	782,121	-1	783,1284	783,13		0	114,16
						0	0	0	0	0					NoID	Automatic	10,89	761,026	-1	762,0337	762,03		0	402,45
						0	0	0	0	0					NoID	Automatic	10,91	1747,968	-1	1748,975	1748,98		0	196,82
						0	0	0	0	0					NoID	Automatic	10,99	761,027	-1	762,0338	762,03		0	152,04
						0	0	0	0	0					NoID	Automatic	11,01	843,03	-1	844,0373	844,04		0	137,75
						0	0	0	0	0					NoID	Automatic	11,05	761,026	-1	762,0337	762,03		0	346,69
						0	0	0	0	0					NoID	Automatic	11,1	860,998	-1	862,0052	862,01		0	1023,36
						0	0	0	0	0					NoID	Automatic	11,16	761,026	-1	762,0335	762,03		0	539,69
						0	0	0	0	0					NoID	Automatic	11,3	782,121	-1	783,1279	783,39		0	1509,24
						0	0	0	0	0					NoID	Automatic	11,35	843,03	-1	844,037	844,04		0	372,81
						0	0	0	0	0					NoID	Automatic	11,39	909,06	-1	910,0671	910,07		0	855,64
						0	0	0	0	0					NoID	Automatic	11,39	2086,952	-1	0	2088,1		0	593,46
						0	0	0	0	0					NoID	Automatic	11,4	1122,985	-1	1123,9927	1123,99		0	763,98
						0	0	0	0	0					NoID	Automatic	11,4	2195,982	-1	0	2196,76		0	1030,44
						0	0	0	0	0					NoID	Automatic	11,4	2420,937	-2	4841,9224	4843,47		0	429,16
						0	0	0	0	0					NoID	Automatic	11,42	843,029	-1	844,0367	844,04		0	776,74
						0	0	0	0	0					NoID	Automatic	11,46	761,026	-1	762,0334	762,03		0	2613,98
						0	0	0	0	0					NoID	Automatic	11,47	2439,958	-1	2439,9729	2440,69		0	352,07
						0	0	0	0	0					NoID	Automatic	11,48	2432,974	-1	2433,9817	2433,98		0	1346,51
						0	0	0	0	0					NoID	Automatic	11,48	2328,957	-1	0	2330		0	623,75
						0	0	0	0	0					NoID	Automatic	11,49	918,985	-1	919,9919	919,99		0	7505,34
						0	0	0	0	0					NoID	Automatic	11,49	909,059	-1	910,0665	910,07		0	3289,94
						0	0	0	0	0					NoID	Automatic	11,52	2197,96	-1	0	2198,87		0	3813,24
						0	0	0	0	0					NoID	Automatic	11,55	2258,946	-1	2259,9536	2260,15		0	996,64
						0	0	0	0	0					NoID	Automatic	11,58	1949,958	-1	1950,9658	1951,82		0	683,67
						0	0	0	0	0					NoID	Automatic	11,58	2124,943	-1	2125,9504	2126,68		0	1067,2
						0	0	0	0	0					NoID	Automatic	11,59	1880,937	-1	1881,9442	1882,1		0	791,34
						0	0	0	0	0					NoID	Automatic	11,61	2089,958	-1	0	2090,97		0	235,41
						0	0	0	0	0					NoID	Automatic	11,65	1741,944	-1	1742,9517	1742,95		0	402,38
						0	0	0	0	0					NoID	Automatic	11,66	2296,95	-1	2297,957	2298,17		0	229,5
						0	0	0	0	0					NoID	Automatic	11,72	754,977	-1	755,9839	755,98		0	2956,45
						0	0	0	0	0					NoID	Automatic	11,73	2461,935	-1	2462,9426	2462,94		0	576,1
						0	0	0	0	0					NoID	Automatic	11,74	2365,946	-1	2366,9536	2367,24		0	587,15
						0	0	0	0	0					NoID	Automatic	11,76	1747,968	-1	1748,9753	1749,43		0	902,94
						0	0	0	0	0					NoID	Automatic	11,77	2341,957	-1	2342,9639	2342,96		0	405,12
						0	0	0	0	0					NoID	Automatic	11,79	2426,223	-1	2427,2305	2427,45		0	399,79
						0	0	0	0	0					NoID	Automatic	11,79	1723,954	-1	1724,9614	1725,21		0	421,98
						0	0	0	0	0					NoID	Automatic	11,8	1650,954	-1	1651,9612	1651,96		0	557,29
						0	0	0	0	0					NoID	Automatic	11,82	1793,94	-1	1794,9476	1794,95		0	884,46
						0	0	0	0	0					NoID	Automatic	11,86	1860,947	-1	1861,9539	1862,16		0	780,53
						0	0	0	0	0					NoID	Automatic	11,88	2405,946	-1	2406,9536	2406,95		0	797,1
						0	0	0	0	0					NoID	Automatic	11,88	2019,962	-1	2020,9691	2020,97		0	3668,33
						0	0	0	0	0					NoID	Automatic	11,88	2082,941	-1	0	2084,77		0	597,24
						0	0	0	0	0					NoID	Automatic	11,9	2426,944	-1	2427,9517	2428,44		0	276,04
						0	0	0	0	0					NoID	Automatic	11,9	2021,935	-1	2022,9419	2024,66		0	873,66
						0	0	0	0	0					NoID	Automatic	11,92	2455,962	-4	0	9827,88		0	478,86
						0	0	0	0	0					NoID	Automatic	11,93	2088,942	-1	0	2089,93		0	477,99
						0	0	0	0	0					NoID	Automatic	11,94	2119,956	-1	0	2120,61		0	260,02
						0	0	0	0	0					NoID	Automatic	11,95	2105,944	-1	0	2106,72		0	554,36
						0	0	0	0	0					NoID	Automatic	11,97	2147,966	-1	2148,9729	2148,97		0	473,05
						0	0	0	0	0					NoID	Automatic	11,98	2062,926	-1	2063,9333	2063,93		0	982,71
						0	0	0	0	0					NoID	Automatic	11,99	1787,977	-1	1788,9845	1788,98		0	324,04
						0	0	0	0	0					NoID	Automatic	11,99	1670,972	-1	1671,9791	1672,13		0	363,83
						0	0	0	0	0					NoID	Automatic	11,99	2352,946	-1	2353,9534	2353,95		0	1637,16
						0	0	0	0	0					NoID	Automatic	12	2283,957	-1	0	2285,03		0	312,37
						0	0	0	0	0					NoID	Automatic	12	2450,923	-1	2451,9304	2451,93		0	3903,05
						0	0	0	0	0					NoID	Automatic	12,01	1750,982	-1	1751,9896	1752,5		0	524,32
						0	0	0	0	0					NoID	Automatic	12,03	2459,971	-1	0	2461,71		0	448,32
						0	0	0	0	0					NoID	Automatic	12,03	1814,972	-1	1815,9789	1816,32		0	322,91
						0	0	0	0	0					NoID	Automatic	12,03	2221,975	-1	0	2223,29		0	505,41
						0	0	0	0	0					NoID	Automatic	12,05	2095,937	-1	2096,9438	2097,73		0	823,2
						0	0	0	0	0					NoID	Automatic	12,08	2150,629	-2	4301,3008	4302,94		0	317,73
						0	0	0	0	0					NoID	Automatic	12,09	2385,958	-1	2386,9656	2388,04		0	1056,02
						0	0	0	0	0					NoID	Automatic	12,1	2198,945	-1	2199,9519	2200,76		0	3196,78
						0	0	0	0	0					NoID	Automatic	12,1	2017,913	-1	0	2018,92		0	427,62
						0	0	0	0	0					NoID	Automatic	12,1	2031,984	-1	0	2033,28		0	492,74
						0	0	0	0	0					NoID	Automatic	12,11	2398,964	-1	2399,9709	2400,64		0	3649,14
						0	0	0	0	0					NoID	Automatic	12,11	1930,925	-1	0	1931,7		0	1243,08
						0	0	0	0	0					NoID	Automatic	12,11	2076,948	-1	0	2077,96		0	1358,17
						0	0	0	0	0					NoID	Automatic	12,12	2223,935	-1	2224,9421	2225,26		0	857,92
						0	0	0	0	0					NoID	Automatic	12,13	1979,939	-1	1980,9459	1981,34		0	429,7
						0	0	0	0	0					NoID	Automatic	12,13	2007,947	-1	2008,9547	2009,69		0	605,91
						0	0	0	0	0					NoID	Automatic	12,16	2021,94	-1	2022,9476	2024,2		0	915,44
						0	0	0	0	0					NoID	Automatic	12,17	1980,945	-1	1981,9519	1982,47		0	379,91
						0	0	0	0	0					NoID	Automatic	12,17	1797,966	-1	1798,9735	1798,97		0	474,82
						0	0	0	0	0					NoID	Automatic	12,17	1976,262	-3	0	5931,77		0	362,44
						0	0	0	0	0					NoID	Automatic	12,17	1836,945	-1	0	1837,95		0	407,12
						0	0	0	0	0					NoID	Automatic	12,18	2306,931	-1	0	2307,7		0	916,44
						0	0	0	0	0					NoID	Automatic	12,18	2049,949	-1	2050,9568	2051,33		0	658,87
						0	0	0	0	0					NoID	Automatic	12,2	1916,954	-1	0	1917,96		0	846,82
						0	0	0	0	0					NoID	Automatic	12,2	2114,976	-1	2115,9829	2116,54		0	4308,57
						0	0	0	0	0					NoID	Automatic	12,21	2094,948	-1	0	2096,79		0	482,19
						0	0	0	0	0					NoID	Automatic	12,22	2094,947	-1	2095,9543	2097,21		0	284,05
						0	0	0	0	0					NoID	Automatic	12,22	2070,935	-1	2071,9419	2072,51		0	613,7
						0	0	0	0	0					NoID	Automatic	12,22	2402,904	-1	2403,9116	2403,91		0	1164,91
						0	0	0	0	0					NoID	Automatic	12,28	2130,948	-1	0	2132,19		0	706,05
						0	0	0	0	0					NoID	Automatic	12,29	2052,96	-1	0	2054,14		0	3775,02
						0	0	0	0	0					NoID	Automatic	12,29	1927,96	-1	1928,9675	1928,97		0	1106,69
						0	0	0	0	0					NoID	Automatic	12,3	2016,933	-1	2017,9403	2019,36		0	1414,31
						0	0	0	0	0					NoID	Automatic	12,3	1946,959	-1	1947,9664	1948,23		0	3580,29
						0	0	0	0	0					NoID	Automatic	12,3	1987,958	-1	0	1989,09		0	712,51
						0	0	0	0	0					NoID	Automatic	12,3	2095,95	-1	2096,9573	2097,52		0	539,56
						0	0	0	0	0					NoID	Automatic	12,3	1829,943	-1	1830,9498	1832,2		0	641,01
						0	0	0	0	0					NoID	Automatic	12,32	2313,938	-1	0	2315,12		0	428,06
						0	0	0	0	0					NoID	Automatic	12,32	2442,217	-1	2443,2241	2443,95		0	637,59
						0	0	0	0	0					NoID	Automatic	12,32	1678,965	-1	0	1679,59		0	507,75
						0	0	0	0	0					NoID	Automatic	12,34	1984,934	-1	0	1985,62		0	4695,76
						0	0	0	0	0					NoID	Automatic	12,39	2011,938	-1	0	2012,95		0	2619,11
						0	0	0	0	0					NoID	Automatic	12,39	2141,245	-3	6422,6606	6425,71		0	827,82
						0	0	0	0	0					NoID	Automatic	12,39	2298,924	-1	2299,9314	2300,4		0	455,57
						0	0	0	0	0					NoID	Automatic	12,39	2065,936	-1	0	2067,06		0	406,95
						0	0	0	0	0					NoID	Automatic	12,44	2132,225	-1	2133,2327	2133,48		0	610,69
						0	0	0	0	0					NoID	Automatic	12,48	2439,912	-1	2440,9192	2440,92		0	5766,1
						0	0	0	0	0					NoID	Automatic	12,48	2131,914	-1	2132,9214	2132,92		0	604,27
						0	0	0	0	0					NoID	Automatic	12,49	2444,928	-1	2445,9355	2446,21		0	819,73
						0	0	0	0	0					NoID	Automatic	12,49	2082,948	-1	2083,9551	2084,76		0	359,58
						0	0	0	0	0					NoID	Automatic	12,49	2281,943	-1	2282,95	2283,26		0	734,35
						0	0	0	0	0					NoID	Automatic	12,49	1762,957	-1	1763,9642	1763,96		0	460,77
						0	0	0	0	0					NoID	Automatic	12,52	2425,93	-1	2426,9375	2427,13		0	695,54
						0	0	0	0	0					NoID	Automatic	12,53	2355,917	-1	2356,9238	2357,72		0	995,88
						0	0	0	0	0					NoID	Automatic	12,53	2187,22	-2	0	4376,46		0	1691,16
						0	0	0	0	0					NoID	Automatic	12,55	2298,926	-1	0	2300,07		0	414,24
						0	0	0	0	0					NoID	Automatic	12,57	1694,957	-1	1695,9646	1696,21		0	372,7
						0	0	0	0	0					NoID	Automatic	12,59	2393,936	-1	0	2395,22		0	5582,71
						0	0	0	0	0					NoID	Automatic	12,59	2435,927	-1	2435,9409	2436,8		0	679,79
						0	0	0	0	0					NoID	Automatic	12,6	2428,893	-1	2429,8999	2430,77		0	1551,73
						0	0	0	0	0					NoID	Automatic	12,66	1934,927	-1	1935,9341	1936,15		0	556,42
						0	0	0	0	0					NoID	Automatic	12,71	2249,942	-1	2250,9495	2251,27		0	6103,12
						0	0	0	0	0					NoID	Automatic	12,72	2297,912	-1	2298,9189	2299,66		0	698,1
						0	0	0	0	0					NoID	Automatic	12,72	1979,926	-1	1980,933	1980,93		0	582,16
						0	0	0	0	0					NoID	Automatic	12,72	2082,919	-1	2083,9265	2086,07		0	839,9
						0	0	0	0	0					NoID	Automatic	12,72	2435,913	-1	2436,9202	2437,61		0	525,74
						0	0	0	0	0					NoID	Automatic	12,73	2011,951	-1	2012,9581	2012,96		0	875,73
						0	0	0	0	0					NoID	Automatic	12,75	2123,915	-1	2124,9221	2125,16		0	1183,54
						0	0	0	0	0					NoID	Automatic	12,76	2300,927	-1	0	2302,22		0	1018,8
						0	0	0	0	0					NoID	Automatic	12,76	2298,9	-1	0	2300,51		0	400,11
						0	0	0	0	0					NoID	Automatic	12,77	1937,939	-1	1938,9462	1939,35		0	570,48
						0	0	0	0	0					NoID	Automatic	12,78	2396,924	-1	0	2398,19		0	780,87
						0	0	0	0	0					NoID	Automatic	12,79	2134,903	-1	2135,9106	2136,56		0	2147
						0	0	0	0	0					NoID	Automatic	12,81	2158,951	-1	2159,958	2162,22		0	415,01
						0	0	0	0	0					NoID	Automatic	12,82	2422,956	-1	0	2423,88		0	336,87
						0	0	0	0	0					NoID	Automatic	12,86	1772,945	-1	1773,952	1774,19		0	609,24
						0	0	0	0	0					NoID	Automatic	12,86	2335,915	-1	0	2337,35		0	377,18
						0	0	0	0	0					NoID	Automatic	12,86	2051,92	-1	0	2052,93		0	529,43
						0	0	0	0	0					NoID	Automatic	12,87	2377,907	-1	2378,9141	2378,91		0	2968,17
						0	0	0	0	0					NoID	Automatic	12,88	1797,948	-3	5392,8789	5396		0	668,58
						0	0	0	0	0					NoID	Automatic	12,88	1867,927	-1	1868,9342	1869,11		0	284,41
						0	0	0	0	0					NoID	Automatic	12,9	1978,93	-1	0	1980,18		0	235,14
						0	0	0	0	0					NoID	Automatic	12,91	2062,919	-1	2063,9268	2064,08		0	849,16
						0	0	0	0	0					NoID	Automatic	12,92	2361,918	-1	2362,925	2363,67		0	1233,89
						0	0	0	0	0					NoID	Automatic	12,94	2035,918	-1	2036,9249	2036,93		0	500,12
						0	0	0	0	0					NoID	Automatic	12,94	2458,932	-1	2459,9397	2460,14		0	229,93
						0	0	0	0	0					NoID	Automatic	12,94	2185,936	-1	2185,9304	2186,56		0	474,93
						0	0	0	0	0					NoID	Automatic	12,96	2243,941	-1	0	2245,18		0	1742,84
						0	0	0	0	0					NoID	Automatic	12,96	2087,93	-1	0	2089,28		0	687,17
						0	0	0	0	0					NoID	Automatic	12,99	1819,946	-1	0	1820,65		0	546,03
						0	0	0	0	0					NoID	Automatic	13,02	2343,197	-1	2344,2041	2344,44		0	376,99
						0	0	0	0	0					NoID	Automatic	13,06	2023,925	-1	0	2025,21		0	399,92
						0	0	0	0	0					NoID	Automatic	13,07	2398,19	-1	0	2399,56		0	684,67
						0	0	0	0	0					NoID	Automatic	13,08	1828,948	-1	1829,9554	1830,73		0	314,72
						0	0	0	0	0					NoID	Automatic	13,1	1610,937	-1	1611,9447	1611,94		0	475,25
						0	0	0	0	0					NoID	Automatic	13,1	2443,902	-3	7329,5596	7333,53		0	1608,23
						0	0	0	0	0					NoID	Automatic	13,13	1901,911	-1	1902,9186	1902,92		0	373,86
						0	0	0	0	0					NoID	Automatic	13,16	1944,928	-1	1945,9358	1946,22		0	337,3
						0	0	0	0	0					NoID	Automatic	13,19	1998,897	-1	1998,9497	1999,57		0	411,7
						0	0	0	0	0					NoID	Automatic	13,19	1943,93	-1	1944,937	1945,14		0	191,97
						0	0	0	0	0					NoID	Automatic	13,19	2428,894	-1	2428,9192	2429,74		0	1133,37
						0	0	0	0	0					NoID	Automatic	13,21	2055,938	-1	2056,9453	2056,95		0	643,04
						0	0	0	0	0					NoID	Automatic	13,22	2051,931	-4	0	8211,75		0	841,72
						0	0	0	0	0					NoID	Automatic	13,23	2464,926	-1	2465,9333	2466,71		0	727,76
						0	0	0	0	0					NoID	Automatic	13,25	2334,876	-2	0	4671,58		0	619,56
						0	0	0	0	0					NoID	Automatic	13,27	2455,93	-1	2455,9189	2456,93		0	288,65
						0	0	0	0	0					NoID	Automatic	13,29	1671,949	-1	1672,9562	1673,18		0	392,24
						0	0	0	0	0					NoID	Automatic	13,3	2423,906	-1	2424,9138	2424,91		0	734,71
						0	0	0	0	0					NoID	Automatic	13,32	2105,889	-1	2106,8965	2106,9		0	481,64
						0	0	0	0	0					NoID	Automatic	13,34	2353,198	-1	2354,2053	2354,69		0	423,53
						0	0	0	0	0					NoID	Automatic	13,35	2019,928	-1	0	2021,19		0	2901,52
						0	0	0	0	0					NoID	Automatic	13,36	2177,894	-1	2178,9014	2178,9		0	793,02
						0	0	0	0	0					NoID	Automatic	13,39	2294,888	-1	2295,8955	2296,29		0	1085,46
						0	0	0	0	0					NoID	Automatic	13,42	2251,893	-1	0	2253,12		0	2330,46
						0	0	0	0	0					NoID	Automatic	13,42	2446,869	-1	2447,8765	2448,19		0	833,78
						0	0	0	0	0					NoID	Automatic	13,44	2079,195	-1	2080,2019	2080,62		0	1064,95
						0	0	0	0	0					NoID	Automatic	13,47	2216,172	-4	0	8865,35		0	5163,15
						0	0	0	0	0					NoID	Automatic	13,5	2370,896	-1	0	2371,73		0	2016,98
						0	0	0	0	0					NoID	Automatic	13,59	2156,89	-1	2157,8972	2158,47		0	991,94
						0	0	0	0	0					NoID	Automatic	13,59	2334,89	-2	4669,8125	4671,63		0	870,85
						0	0	0	0	0					NoID	Automatic	13,62	1766,94	-1	1767,9473	1768,25		0	387,95
						0	0	0	0	0					NoID	Automatic	13,62	786,968	-1	787,9753	787,98		0	2487,87
						0	0	0	0	0					NoID	Automatic	13,64	2023,94	-1	2024,9471	2025,1		0	734,61
						0	0	0	0	0					NoID	Automatic	13,65	706,946	-1	707,9528	708,2		0	1516,33
						0	0	0	0	0					NoID	Automatic	13,65	2027,897	-1	0	2028,9		0	559,06
						0	0	0	0	0					NoID	Automatic	13,68	2189,853	-1	2190,8601	2191,51		0	280,7
						0	0	0	0	0					NoID	Automatic	13,69	1168,992	-1	1169,9994	1170,14		0	735,06
						0	0	0	0	0					NoID	Automatic	13,69	2070,938	-1	2071,9451	2072,23		0	2325,05
						0	0	0	0	0					NoID	Automatic	13,76	756,979	-1	757,9858	757,99		0	16700,79
						0	0	0	0	0					NoID	Automatic	13,77	2341,95	-1	0	2342,72		0	538,05
						0	0	0	0	0					NoID	Automatic	13,84	2168,921	-1	0	2170,31		0	1208,88
						0	0	0	0	0					NoID	Automatic	13,87	1774,914	-1	1775,9218	1775,92		0	376,47
						0	0	0	0	0					NoID	Automatic	13,88	2155,891	-1	2156,8979	2157,2		0	369,61
						0	0	0	0	0					NoID	Automatic	13,94	2225,891	-1	2226,8987	2227,29		0	762,51
						0	0	0	0	0					NoID	Automatic	13,98	2105,933	-1	0	2107,53		0	586,9
						0	0	0	0	0					NoID	Automatic	13,99	1774,916	-1	1775,9235	1775,92		0	610,03
						0	0	0	0	0					NoID	Automatic	14	2129,922	-1	0	2131,56		0	448,56
						0	0	0	0	0					NoID	Automatic	14,02	2274,93	-1	2275,9377	2275,94		0	760,25
						0	0	0	0	0					NoID	Automatic	14,06	1654,965	-1	1655,9724	1657,11		0	247,19
						0	0	0	0	0					NoID	Automatic	14,08	2058,912	-1	2059,9197	2059,92		0	277,68
						0	0	0	0	0					NoID	Automatic	14,09	1762,919	-1	1763,9261	1764,41		0	475,63
						0	0	0	0	0					NoID	Automatic	14,09	2365,902	-1	2366,9092	2367,63		0	1088,8
						0	0	0	0	0					NoID	Automatic	14,09	2424,891	-1	2425,8984	2425,9		0	689,79
						0	0	0	0	0					NoID	Automatic	14,11	2058,905	-1	2059,9126	2060,76		0	570,75
						0	0	0	0	0					NoID	Automatic	14,11	2375,907	-1	2376,9143	2377,58		0	1012,46
						0	0	0	0	0					NoID	Automatic	14,12	2331,915	-1	2332,9219	2332,92		0	722,65
						0	0	0	0	0					NoID	Automatic	14,13	2052,926	-1	0	2053,64		0	455,26
						0	0	0	0	0					NoID	Automatic	14,18	1798,917	-1	1799,9247	1799,92		0	363,55
						0	0	0	0	0					NoID	Automatic	14,19	2109,909	-1	2110,9167	2110,92		0	801,04
						0	0	0	0	0					NoID	Automatic	14,2	2129,926	-1	2130,9336	2131,41		0	1062
						0	0	0	0	0					NoID	Automatic	14,21	2121,923	-2	4243,8574	4245,59		0	861,33
						0	0	0	0	0					NoID	Automatic	14,21	2300,91	-1	2301,9172	2302,08		0	1476,93
						0	0	0	0	0					NoID	Automatic	14,24	1928,915	-1	1929,9219	1930,26		0	400,81
						0	0	0	0	0					NoID	Automatic	14,28	1812,955	-1	1813,962	1814,24		0	292,48
						0	0	0	0	0					NoID	Automatic	14,32	1962,928	-1	1963,9352	1963,94		0	1657,57
						0	0	0	0	0					NoID	Automatic	14,32	2062,925	-1	2063,9324	2063,93		0	1424,33
						0	0	0	0	0					NoID	Automatic	14,33	2373,171	-1	0	2374,18		0	639,84
						0	0	0	0	0					NoID	Automatic	14,34	2190,635	-1	0	2191,64		0	624,82
						0	0	0	0	0					NoID	Automatic	14,35	1997,912	-1	0	1998,58		0	470,28
						0	0	0	0	0					NoID	Automatic	14,37	2398,925	-1	2398,9041	2399,56		0	1462,1
						0	0	0	0	0					NoID	Automatic	14,4	2352,899	-1	0	2354,3		0	812,77
						0	0	0	0	0					NoID	Automatic	14,42	1908,921	-3	5725,8105	5728,56		0	316,59
						0	0	0	0	0					NoID	Automatic	14,43	2087,932	-1	2088,9392	2089,6		0	629,87
						0	0	0	0	0					NoID	Automatic	14,45	2377,916	-1	0	2378,92		0	867,68
						0	0	0	0	0					NoID	Automatic	14,47	2372,923	-1	2373,9307	2374,22		0	470,59
						0	0	0	0	0					NoID	Automatic	14,47	1976,947	-1	0	1977,63		0	1313,66
						0	0	0	0	0					NoID	Automatic	14,47	2386,92	-1	2387,9277	2388,28		0	719,09
						0	0	0	0	0					NoID	Automatic	14,48	2178,907	-1	2179,9141	2179,91		0	1251,5
						0	0	0	0	0					NoID	Automatic	14,49	2038,948	-1	2038,9434	2039,56		0	507,12
						0	0	0	0	0					NoID	Automatic	14,49	2021,926	-1	2022,9332	2022,93		0	950,65
						0	0	0	0	0					NoID	Automatic	14,49	1919,942	-1	1920,9495	1920,95		0	614,55
						0	0	0	0	0					NoID	Automatic	14,51	2037,938	-1	2038,9449	2039,41		0	200,9
						0	0	0	0	0					NoID	Automatic	14,51	1914,936	-1	1915,9436	1915,94		0	709,44
						0	0	0	0	0					NoID	Automatic	14,51	2192,925	-1	2193,9321	2194,3		0	1365,44
						0	0	0	0	0					NoID	Automatic	14,52	1826,922	-1	1827,929	1827,93		0	2245,83
						0	0	0	0	0					NoID	Automatic	14,52	2171,916	-1	2172,9233	2173,39		0	719,4
						0	0	0	0	0					NoID	Automatic	14,53	2400,903	-1	0	2402,08		0	508,8
						0	0	0	0	0					NoID	Automatic	14,55	2096,91	-1	0	2097,92		0	2544,16
						0	0	0	0	0					NoID	Automatic	14,55	2027,925	-2	4055,9265	4058,01		0	825,47
						0	0	0	0	0					NoID	Automatic	14,56	2121,928	-1	2122,9351	2122,94		0	975,55
						0	0	0	0	0					NoID	Automatic	14,58	1780,93	-1	1781,9369	1781,94		0	1128,23
						0	0	0	0	0					NoID	Automatic	14,58	2062,943	-1	0	2063,67		0	3277,17
						0	0	0	0	0					NoID	Automatic	14,59	2455,885	-1	0	2456,99		0	773,61
						0	0	0	0	0					NoID	Automatic	14,6	2129,939	-1	2130,946	2131,77		0	2850,21
						0	0	0	0	0					NoID	Automatic	14,65	2310,897	-1	2311,9045	2313,5		0	472,57
						0	0	0	0	0					NoID	Automatic	14,65	2241,886	-1	2242,8933	2242,89		0	2674,81
						0	0	0	0	0					NoID	Automatic	14,65	2397,931	-1	2398,9385	2398,94		0	887,83
						0	0	0	0	0					NoID	Automatic	14,65	1924,898	-1	1925,905	1925,91		0	1380,09
						0	0	0	0	0					NoID	Automatic	14,65	2268,92	-1	2269,9272	2270,28		0	2049,19
						0	0	0	0	0					NoID	Automatic	14,68	1973,929	-1	1974,9364	1974,94		0	392,36
						0	0	0	0	0					NoID	Automatic	14,68	2247,916	-1	2248,9236	2249,2		0	3422,02
						0	0	0	0	0					NoID	Automatic	14,68	1979,931	-1	1980,9387	1981,84		0	1073,77
						0	0	0	0	0					NoID	Automatic	14,68	2057,909	-1	2058,9163	2059,65		0	6317,68
						0	0	0	0	0					NoID	Automatic	14,68	2033,891	-1	2034,8978	2035,17		0	1065,01
						0	0	0	0	0					NoID	Automatic	14,69	2443,913	-1	2444,9207	2445,52		0	845,58
						0	0	0	0	0					NoID	Automatic	14,69	1829,935	-1	1830,9425	1830,94		0	2928,83
						0	0	0	0	0					NoID	Automatic	14,69	1967,923	-3	5905,7539	5906,79		0	1086,14
						0	0	0	0	0					NoID	Automatic	14,71	2092,933	-1	2093,9402	2094,73		0	948,07
						0	0	0	0	0					NoID	Automatic	14,72	2392,899	-2	4785,7993	4787,52		0	819,82
						0	0	0	0	0					NoID	Automatic	14,74	1917,908	-1	1918,9158	1918,92		0	414,09
						0	0	0	0	0					NoID	Automatic	14,75	2143,927	-1	0	2146,64		0	853,96
						0	0	0	0	0					NoID	Automatic	14,75	2046,933	-1	2047,9401	2048,76		0	803,53
						0	0	0	0	0					NoID	Automatic	14,75	1764,965	-1	1765,9723	1765,97		0	466,44
						0	0	0	0	0					NoID	Automatic	14,75	1985,927	-2	3971,7979	3973,87		0	1456,47
						0	0	0	0	0					NoID	Automatic	14,75	2212,908	-1	2213,915	2214,64		0	2206,7
						0	0	0	0	0					NoID	Automatic	14,75	1836,926	-1	1837,9329	1838,64		0	1122,06
						0	0	0	0	0					NoID	Automatic	14,76	2148,924	-1	2149,9316	2149,93		0	414,61
						0	0	0	0	0					NoID	Automatic	14,76	1963,913	-1	1964,9203	1964,92		0	756,83
						0	0	0	0	0					NoID	Automatic	14,76	2440,89	-1	2441,8975	2441,9		0	3319,93
						0	0	0	0	0					NoID	Automatic	14,77	1860,901	-1	1861,9086	1861,91		0	700,4
						0	0	0	0	0					NoID	Automatic	14,78	2043,935	-1	2044,9427	2044,94		0	2097,72
						0	0	0	0	0					NoID	Automatic	14,8	1986,929	-1	1987,9364	1987,94		0	695,35
						0	0	0	0	0					NoID	Automatic	14,81	2114,925	-1	2115,9319	2116,65		0	2676,53
						0	0	0	0	0					NoID	Automatic	14,84	1952,911	-1	0	1953,59		0	1425,55
						0	0	0	0	0					NoID	Automatic	14,84	2129,911	-1	2130,9185	2131,27		0	548,15
						0	0	0	0	0					NoID	Automatic	14,85	1808,927	-1	0	1809,56		0	661,63
						0	0	0	0	0					NoID	Automatic	14,85	1853,94	-1	0	1854,63		0	406,99
						0	0	0	0	0					NoID	Automatic	14,86	2047,937	-1	0	2051,23		0	511,57
						0	0	0	0	0					NoID	Automatic	14,87	2387,88	-1	2388,8872	2390,09		0	3562
						0	0	0	0	0					NoID	Automatic	14,87	2086,933	-1	0	2088,25		0	2083,19
						0	0	0	0	0					NoID	Automatic	14,87	2093,917	-1	2093,9189	2094,44		0	735,83
						0	0	0	0	0					NoID	Automatic	14,88	2155,905	-1	0	2157,37		0	1297,89
						0	0	0	0	0					NoID	Automatic	14,88	2354,9	-1	2354,9121	2356,03		0	751,78
						0	0	0	0	0					NoID	Automatic	14,89	2092,921	-1	2093,928	2093,93		0	138,38
						0	0	0	0	0					NoID	Automatic	14,89	2001,929	-1	2002,9359	2004,14		0	637,48
						0	0	0	0	0					NoID	Automatic	14,9	1800,926	-3	5404,7651	5405,8		0	7973,32
						0	0	0	0	0					NoID	Automatic	14,9	2107,931	-1	2108,9387	2110,09		0	984,51
						0	0	0	0	0					NoID	Automatic	14,9	2040,925	-1	2041,9321	2043,47		0	709,64
						0	0	0	0	0					NoID	Automatic	14,9	1933,933	-1	1934,9406	1934,94		0	672,65
						0	0	0	0	0					NoID	Automatic	14,9	2231,914	-1	2232,9216	2233,25		0	910,26
						0	0	0	0	0					NoID	Automatic	14,92	1972,909	-1	1973,916	1974,19		0	1089,49
						0	0	0	0	0					NoID	Automatic	14,92	2442,874	-1	2443,8811	2444,59		0	1088,98
						0	0	0	0	0					NoID	Automatic	14,93	2266,914	-1	0	2267,92		0	1907,17
						0	0	0	0	0					NoID	Automatic	14,93	2010,872	-1	2011,8792	2012,48		0	913,04
						0	0	0	0	0					NoID	Automatic	14,94	2035,911	-1	2036,9178	2037,82		0	775,21
						0	0	0	0	0					NoID	Automatic	14,94	2209,18	-1	2210,187	2210,87		0	399,55
						0	0	0	0	0					NoID	Automatic	14,95	2067,917	-1	2068,9243	2070,23		0	935,54
						0	0	0	0	0					NoID	Automatic	14,97	2347,904	-1	0	2349,8		0	513,57
						0	0	0	0	0					NoID	Automatic	14,97	2087,208	-1	2088,2153	2088,83		0	2416,95
						0	0	0	0	0					NoID	Automatic	14,98	2148,633	-1	2149,6404	2150,53		0	510,89
						0	0	0	0	0					NoID	Automatic	14,98	2445,889	-1	0	2447,08		0	680,01
						0	0	0	0	0					NoID	Automatic	14,98	2082,927	-1	0	2084,29		0	437,6
						0	0	0	0	0					NoID	Automatic	14,99	2128,897	-1	2129,9048	2131,33		0	4639,29
						0	0	0	0	0					NoID	Automatic	14,99	2309,907	-1	2310,9141	2311,25		0	4967,91
						0	0	0	0	0					NoID	Automatic	15	2191,899	-1	0	2192,91		0	6096,9
						0	0	0	0	0					NoID	Automatic	15	1998,929	-1	1999,9363	2000,36		0	752,67
						0	0	0	0	0					NoID	Automatic	15	1943,949	-1	1944,9567	1945,56		0	249,39
						0	0	0	0	0					NoID	Automatic	15,03	2082,203	-1	0	2083,48		0	1053,47
						0	0	0	0	0					NoID	Automatic	15,03	2159,901	-1	2160,9084	2161,77		0	853,49
						0	0	0	0	0					NoID	Automatic	15,04	2463,193	-1	2464,2002	2464,6		0	543,18
						0	0	0	0	0					NoID	Automatic	15,05	2085,929	-1	2086,936	2086,94		0	780,39
						0	0	0	0	0					NoID	Automatic	15,06	1990,937	-1	1991,9443	1992,84		0	466,73
						0	0	0	0	0					NoID	Automatic	15,07	2032,912	-1	2033,9193	2034,73		0	1481,77
						0	0	0	0	0					NoID	Automatic	15,08	2454,875	-1	0	2456,06		0	387,11
						0	0	0	0	0					NoID	Automatic	15,09	2362,913	-1	2363,9204	2364,26		0	3638,54
						0	0	0	0	0					NoID	Automatic	15,09	1870,923	-1	1871,9302	1872,44		0	1464,37
						0	0	0	0	0					NoID	Automatic	15,11	2033,899	-1	2034,9059	2036,21		0	370,61
						0	0	0	0	0					NoID	Automatic	15,12	2326,172	-1	2326,1809	2326,93		0	1807,41
						0	0	0	0	0					NoID	Automatic	15,13	1922,93	-1	0	1923,94		0	817,84
						0	0	0	0	0					NoID	Automatic	15,13	2348,889	-1	2349,8965	2349,9		0	712,88
						0	0	0	0	0					NoID	Automatic	15,13	2044,909	-1	2045,9163	2045,92		0	1869,54
						0	0	0	0	0					NoID	Automatic	15,13	1966,913	-1	1967,92	1967,92		0	3294,31
						0	0	0	0	0					NoID	Automatic	15,13	2144,884	-1	0	2147,42		0	1924,52
						0	0	0	0	0					NoID	Automatic	15,14	2323,879	-1	0	2324,92		0	1868,84
						0	0	0	0	0					NoID	Automatic	15,14	2001,912	-1	2002,9198	2003,66		0	1097,54
						0	0	0	0	0					NoID	Automatic	15,15	2424,906	-1	0	2424,98		0	3060,58
						0	0	0	0	0					NoID	Automatic	15,15	2453,873	-1	0	2455,15		0	506,18
						0	0	0	0	0					NoID	Automatic	15,15	2417,631	-1	2418,6382	2418,88		0	3156,9
						0	0	0	0	0					NoID	Automatic	15,17	2083,876	-1	2084,8835	2085,23		0	2639,68
						0	0	0	0	0					NoID	Automatic	15,19	1854,931	-1	1855,9386	1856,28		0	1017,15
						0	0	0	0	0					NoID	Automatic	15,21	2092,907	-1	2093,9143	2095,7		0	2961,28
						0	0	0	0	0					NoID	Automatic	15,22	2087,902	-1	2088,9094	2088,91		0	1295,54
						0	0	0	0	0					NoID	Automatic	15,23	1965,903	-1	1966,9105	1966,91		0	830,02
						0	0	0	0	0					NoID	Automatic	15,23	2121,894	-1	2122,9014	2123,36		0	5125,62
						0	0	0	0	0					NoID	Automatic	15,23	2355,892	-1	0	2356,52		0	2393,1
						0	0	0	0	0					NoID	Automatic	15,23	2039,904	-1	2040,9115	2040,91		0	2668,01
						0	0	0	0	0					NoID	Automatic	15,24	2351,869	-4	9406,4238	9409,25		0	10112,25
						0	0	0	0	0					NoID	Automatic	15,24	2364,875	-1	2365,8821	2365,88		0	2377,59
						0	0	0	0	0					NoID	Automatic	15,25	2070,893	-1	2071,9004	2073,66		0	4280,24
						0	0	0	0	0					NoID	Automatic	15,25	2113,891	-1	2114,8984	2117,17		0	1628,19
						0	0	0	0	0					NoID	Automatic	15,26	2453,874	-1	2454,8813	2455,24		0	489,75
						0	0	0	0	0					NoID	Automatic	15,26	1800,908	-1	1801,9158	1801,92		0	331,26
						0	0	0	0	0					NoID	Automatic	15,27	2159,901	-1	2160,9084	2163,19		0	1466,06
						0	0	0	0	0					NoID	Automatic	15,28	2106,891	-1	0	2107,7		0	2512,58
						0	0	0	0	0					NoID	Automatic	15,3	2473,874	-1	0	2474,84		0	477,04
						0	0	0	0	0					NoID	Automatic	15,33	2372,831	-1	2373,8379	2375,56		0	1775,48
						0	0	0	0	0					NoID	Automatic	15,35	2311,861	-1	2312,8684	2313,66		0	1128,77
						0	0	0	0	0					NoID	Automatic	15,35	2064,888	-1	2065,8958	2067,5		0	634,9
						0	0	0	0	0					NoID	Automatic	15,38	2158,867	-1	2158,8665	2160,58		0	472,58
						0	0	0	0	0					NoID	Automatic	17,13	652,906	-1	653,9128	653,91		0	212,58
						0	0	0	0	0					NoID	Automatic	17,24	652,906	-1	653,9135	653,91		0	344,71
						0	0	0	0	0					NoID	Automatic	17,24	672,922	-1	673,9291	674,71		0	291,51
						0	0	0	0	0					NoID	Automatic	17,29	652,906	-1	653,9135	653,91		0	157,99
						0	0	0	0	0					NoID	Automatic	17,3	672,921	-1	673,9287	673,93		0	393,68
						0	0	0	0	0					NoID	Automatic	17,3	668,88	-1	669,8873	669,89		0	1278,8
						0	0	0	0	0					NoID	Automatic	17,31	707,009	-1	708,0165	708,02		0	275
						0	0	0	0	0					NoID	Automatic	20,59	653,592	-2	1309,1987	1309,68		0	4037,87
						0	0	0	0	0					NoID	Automatic	20,81	665,106	-2	1332,226	1332,73		0	5335,41
						0	0	0	0	0					NoID	Automatic	20,83	763,576	-2	1529,167	1529,69		0	2116,74
						0	0	0	0	0					NoID	Automatic	20,85	661,59	-2	1325,1938	1325,7		0	3112,55
						0	0	0	0	0					NoID	Automatic	21,05	673,104	-2	1348,222	1348,71		0	4472,62
						0	0	0	0	0					NoID	Automatic	21,12	763,084	-2	1528,183	1528,74		0	7529,76
						0	0	0	0	0					NoID	Automatic	21,23	806,608	-2	1615,2302	1615,83		0	2602,37
						0	0	0	0	0					NoID	Automatic	21,31	681,101	-2	1364,2158	1364,71		0	6095,28
						0	0	0	0	0					NoID	Automatic	21,33	794,602	-2	1591,2181	1591,81		0	13640,69
						0	0	0	0	0					NoID	Automatic	21,53	806,116	-2	1614,2463	1614,94		0	2972,11
						0	0	0	0	0					NoID	Automatic	21,69	814,114	-2	1630,2418	1630,88		0	9477,63
						0	0	0	0	0					NoID	Automatic	21,75	802,107	-2	1606,2295	1606,88		0	27324,69
						0	0	0	0	0					NoID	Automatic	21,76	782,103	-2	1566,2212	1566,84		0	5100,79
						0	0	0	0	0					NoID	Automatic	21,82	805,624	-2	1613,2616	1613,92		0	7817,26
						0	0	0	0	0					NoID	Automatic	21,85	825,626	-2	1653,2675	1653,9		0	7385,8
						0	0	0	0	0					NoID	Automatic	21,91	845,63	-2	1693,2748	1693,89		0	5486,84
						0	0	0	0	0					NoID	Automatic	22,07	967,129	-2	1936,2716	1936,96		0	9135,15
						0	0	0	0	0					NoID	Automatic	22,08	970,645	-2	1943,3046	1943,99		0	7324,05
						0	0	0	0	0					NoID	Automatic	22,15	821,619	-2	1645,2524	1646		0	10697,96
						0	0	0	0	0					NoID	Automatic	22,16	754,43	-3	2266,3123	2267,26		0	4858,19
						0	0	0	0	0					NoID	Automatic	22,2	978,643	-2	1959,3013	1960,03		0	20613,09
						0	0	0	0	0					NoID	Automatic	22,24	998,646	-2	1999,307	2000,01		0	3248,09
						0	0	0	0	0					NoID	Automatic	22,27	727,759	-3	2186,2979	2187,01		0	3169,05
						0	0	0	0	0					NoID	Automatic	22,27	741,095	-3	2226,3057	2227,2		0	7301,58
						0	0	0	0	0					NoID	Automatic	22,37	746,427	-3	2242,3018	2243,2		0	9338,63
						0	0	0	0	0					NoID	Automatic	22,43	856,44	-3	2572,343	2573,38		0	12440,42
						0	0	0	0	0					NoID	Automatic	22,5	966,146	-2	1934,3062	1935,09		0	4167,05
						0	0	0	0	0					NoID	Automatic	22,5	756,446	-3	2272,3599	2273,28		0	8032,57
						0	0	0	0	0					NoID	Automatic	22,5	732,763	-3	2201,3096	2202,25		0	6955,38
						0	0	0	0	0					NoID	Automatic	22,54	761,778	-3	2288,3567	2289,36		0	507,47
						0	0	0	0	0					NoID	Automatic	22,55	843,436	-3	2532,3301	2533,32		0	7247,35
						0	0	0	0	0					NoID	Automatic	22,65	767,11	-3	2304,3508	2305,31		0	33724,3
						0	0	0	0	0					NoID	Automatic	22,65	829,775	-3	2491,3455	2492,45		0	4705,38
						0	0	0	0	0					NoID	Automatic	22,66	775,113	-3	2328,3604	2329,27		0	13997,85
						0	0	0	0	0					NoID	Automatic	22,66	848,436	-3	2548,3306	2549,34		0	7265,22
						0	0	0	0	0					NoID	Automatic	22,68	958,785	-3	2878,3745	2879,5		0	70857,11
						0	0	0	0	0					NoID	Automatic	22,69	866,794	-3	2602,4023	2603,43		0	7187,15
						0	0	0	0	0					NoID	Automatic	22,7	753,774	-3	2264,3435	2265,31		0	7979,07
						0	0	0	0	0					NoID	Automatic	22,7	759,435	-3	2281,3264	2282,2		0	6216,05
						0	0	0	0	0					NoID	Automatic	22,82	724,759	-3	2177,2981	2178,18		0	14329,59
						0	0	0	0	0					NoID	Automatic	22,88	761,45	-3	2287,3708	2288,39		0	33506,27
						0	0	0	0	0					NoID	Automatic	22,9	869,453	-3	2610,3821	2611,53		0	15861,46
						0	0	0	0	0					NoID	Automatic	22,92	745,774	-3	2239,3499	2240,48		0	30663,2
						0	0	0	0	0					NoID	Automatic	22,96	861,445	-3	2587,3562	2588,37		0	9775,17
						0	0	0	0	0					NoID	Automatic	22,96	732,438	-3	2199,3418	2200,55		0	58707,45
						0	0	0	0	0					NoID	Automatic	22,96	871,798	-3	2617,4133	2618,47		0	25696,36
						0	0	0	0	0					NoID	Automatic	23	764,766	-3	2297,3184	2298,24		0	20774
						0	0	0	0	0					NoID	Automatic	23,02	885,134	-3	2657,4207	2658,49		0	29404,55
						0	0	0	0	0					NoID	Automatic	23,03	863,794	-3	2593,4045	2594,49		0	7641,06
						0	0	0	0	0					NoID	Automatic	23,05	855,108	-3	2568,345	2570,32		0	8772,83
						0	0	0	0	0					NoID	Automatic	23,07	876,796	-3	2633,4089	2634,46		0	28405,24
						0	0	0	0	0					NoID	Automatic	23,07	1065,483	-3	3198,4692	3199,69		0	5782,21
						0	0	0	0	0					NoID	Automatic	23,07	847,781	-3	2546,3645	2547,35		0	119986,66
						0	0	0	0	0					NoID	Automatic	23,08	1073,802	-3	3223,4248	3224,81		0	16244,52
						0	0	0	0	0					NoID	Automatic	23,08	866,138	-3	2600,4343	2601,53		0	8358,8
						0	0	0	0	0					NoID	Automatic	23,1	1033,795	-3	3103,4053	3104,76		0	5463,35
						0	0	0	0	0					NoID	Automatic	23,12	984,156	-3	2954,4866	2955,67		0	25687,82
						0	0	0	0	0					NoID	Automatic	23,18	973,808	-3	2923,4429	2924,58		0	33388,08
						0	0	0	0	0					NoID	Automatic	23,19	960,471	-3	2883,4304	2884,56		0	19987,66
						0	0	0	0	0					NoID	Automatic	23,22	952,468	-3	2859,4238	2860,56		0	18274,52
						0	0	0	0	0					NoID	Automatic	23,25	908,775	-3	2728,3411	2730,01		0	4197,02
						0	0	0	0	0					NoID	Automatic	23,26	1080,836	-3	3244,5208	3245,71		0	6407,4
						0	0	0	0	0					NoID	Automatic	23,27	890,135	-3	2672,4238	2673,49		0	31989,62
						0	0	0	0	0					NoID	Automatic	23,27	834,114	-3	2505,3625	2506,37		0	172260
						0	0	0	0	0					NoID	Automatic	23,27	1175,807	-3	3529,439	3530,91		0	15385,31
						0	0	0	0	0					NoID	Automatic	23,27	841,437	-3	2527,334	2528,74		0	9114,54
						0	0	0	0	0					NoID	Automatic	23,29	954,808	-3	2866,4495	2867,96		0	18152,8
						0	0	0	0	0					NoID	Automatic	23,3	1062,478	-3	3189,4551	3190,83		0	40951,38
						0	0	0	0	0					NoID	Automatic	23,3	981,481	-3	2946,4631	2947,62		0	32352,14
						0	0	0	0	0					NoID	Automatic	23,32	1135,473	-3	3408,4312	3409,76		0	3116,84
						0	0	0	0	0					NoID	Automatic	23,32	1099,655	-1	0	1100,37		0	204,76
						0	0	0	0	0					NoID	Automatic	23,36	915,112	-3	2748,3572	2749,42		0	15464,23
						0	0	0	0	0					NoID	Automatic	23,36	938,799	-3	2818,4172	2819,53		0	61549,57
						0	0	0	0	0					NoID	Automatic	23,39	999,129	-3	0	3003,62		0	4555,1
						0	0	0	0	0					NoID	Automatic	23,4	1012,446	-3	0	3039,71		0	4427,03
						0	0	0	0	0					NoID	Automatic	23,41	986,477	-3	2963,0854	2963,09		0	711,31
						0	0	0	0	0					NoID	Automatic	23,41	1040,803	-3	3124,4336	3125,76		0	3507,61
						0	0	0	0	0					NoID	Automatic	23,43	946,124	-3	2840,3875	2841,37		0	3294,82
						0	0	0	0	0					NoID	Automatic	23,43	1098,657	-1	1099,6648	1100,22		0	1361,63
						0	0	0	0	0					NoID	Automatic	23,43	1237,803	-3	3715,4316	3716,56		0	1630,72
						0	0	0	0	0					NoID	Automatic	23,43	1000,447	-3	3004,3613	3005,47		0	2559,65
						0	0	0	0	0					NoID	Automatic	23,44	992,138	-3	2978,4351	2979,61		0	43860,27
						0	0	0	0	0					NoID	Automatic	23,44	1102,459	-3	3308,3962	3310,95		0	10476,34
						0	0	0	0	0					NoID	Automatic	23,44	1090,812	-3	3274,4478	3275,66		0	9898,31
						0	0	0	0	0					NoID	Automatic	23,45	1118,136	-3	3355,4294	3357,74		0	8130,62
						0	0	0	0	0					NoID	Automatic	23,45	1011,11	-3	0	3037,89		0	7541,37
						0	0	0	0	0					NoID	Automatic	23,45	1083,484	-3	3252,4712	3253,89		0	109346,65
						0	0	0	0	0					NoID	Automatic	23,45	1086,472	-3	3261,4338	3262,67		0	21469,32
						0	0	0	0	0					NoID	Automatic	23,46	990,438	-3	0	2974,28		0	4514,32
						0	0	0	0	0					NoID	Automatic	23,47	1106,492	-3	3321,4939	3322,71		0	5266,55
						0	0	0	0	0					NoID	Automatic	23,48	970,798	-3	2914,416	2915,74		0	144829,45
						0	0	0	0	0					NoID	Automatic	23,49	1079,439	-3	0	3240,6		0	3725,44
						0	0	0	0	0					NoID	Automatic	23,5	1059,801	-3	3181,4214	3182,75		0	91140,6
						0	0	0	0	0					NoID	Automatic	23,5	1000,763	-3	3003,3435	3004,65		0	1068,36
						0	0	0	0	0					NoID	Automatic	23,51	1118,802	-3	3356,427	3358,36		0	7642
						0	0	0	0	0					NoID	Automatic	23,52	1053,458	-3	3163,3955	3164,47		0	14244,52
						0	0	0	0	0					NoID	Automatic	23,58	1281,836	-3	3848,5303	3850,03		0	711,01
						0	0	0	0	0					NoID	Automatic	23,58	978,802	-3	2938,425	2939,58		0	285173,69
						0	0	0	0	0					NoID	Automatic	23,58	787,444	-3	2365,354	2366,23		0	3802,95
						0	0	0	0	0					NoID	Automatic	23,59	1096,491	-3	3291,4924	3292,74		0	25043,93
						0	0	0	0	0					NoID	Automatic	23,61	1237,147	-3	3713,4561	3714,92		0	4515,22
						0	0	0	0	0					NoID	Automatic	23,62	988,805	-1	989,8126	989,81		0	1293,47
						0	0	0	0	0					NoID	Automatic	23,63	1007,483	-3	3025,4709	3026,26		0	6607,84
						0	0	0	0	0					NoID	Automatic	23,63	1188,478	-3	3567,4604	3568,91		0	20043,81
						0	0	0	0	0					NoID	Automatic	23,66	1115,793	-3	3347,3977	3349,48		0	2725,3
						0	0	0	0	0					NoID	Automatic	23,66	1088,144	-3	0	3266,64		0	5894,74
						0	0	0	0	0					NoID	Automatic	23,67	1000,764	-3	3003,3274	3005,12		0	7241,7
						0	0	0	0	0					NoID	Automatic	23,68	1101,144	-3	3305,4519	3306,5		0	8748,57
						0	0	0	0	0					NoID	Automatic	23,73	1080,481	-3	3243,4668	3244,99		0	114718,45
						0	0	0	0	0					NoID	Automatic	23,73	1272,16	-1	0	1273,98		0	1063,02
						0	0	0	0	0					NoID	Automatic	23,73	1112,458	-3	3339,3958	3341,73		0	15758,56
						0	0	0	0	0					NoID	Automatic	23,74	788,101	-3	0	2367		0	4015,67
						0	0	0	0	0					NoID	Automatic	23,77	1217,142	-3	0	3655,43		0	14016,69
						0	0	0	0	0					NoID	Automatic	23,77	1300,844	-3	3903,5498	3905,1		0	3876,27
						0	0	0	0	0					NoID	Automatic	23,82	972,082	-3	2918,2693	2919,19		0	22621,06
						0	0	0	0	0					NoID	Automatic	23,83	1133,134	-3	3402,4229	3404,14		0	27698,01
						0	0	0	0	0					NoID	Automatic	23,83	1202,126	-3	0	3609,02		0	27245,21
						0	0	0	0	0					NoID	Automatic	23,85	1189,815	-3	3571,4463	3573,03		0	23183,04
						0	0	0	0	0					NoID	Automatic	23,86	1182,489	-3	3549,4866	3551,04		0	392301,62
						0	0	0	0	0					NoID	Automatic	23,89	1297,518	-3	3894,5701	3896,15		0	498706,81
						0	0	0	0	0					NoID	Automatic	23,91	1304,844	-3	3916,54	3918,34		0	9312,56
						0	0	0	0	0					NoID	Automatic	23,98	1059,799	-1	1060,8065	1061,03		0	2149,26
						0	0	0	0	0					NoID	Automatic	24,01	1358,161	-3	4074,5049	4076,39		0	5478,1
						0	0	0	0	0					NoID	Automatic	24,04	962,625	-1	963,6324	963,94		0	2465,66
						0	0	0	0	0					NoID	Automatic	24,05	1029,627	-4	4121,5269	4122,84		0	13764,11
						0	0	0	0	0					NoID	Automatic	24,05	962,874	-2	1927,7622	1928,24		0	4787,92
						0	0	0	0	0					NoID	Automatic	24,05	1291,838	-3	3876,5078	3879,01		0	20898,73
						0	0	0	0	0					NoID	Automatic	24,08	1152,131	-4	4610,5596	4612,28		0	60269,7
						0	0	0	0	0					NoID	Automatic	24,08	987,357	-4	3950,4551	3952,55		0	13467,96
						0	0	0	0	0					NoID	Automatic	24,09	1375,512	-3	4128,5547	4129,78		0	27637,47
						0	0	0	0	0					NoID	Automatic	24,1	1059,615	-4	4240,4819	4242,97		0	134206,31
						0	0	0	0	0					NoID	Automatic	24,1	962,786	-1	963,7928	963,98		0	49418,29
						0	0	0	0	0					NoID	Automatic	24,11	1032,094	-4	4131,3867	4133,38		0	19959,21
						0	0	0	0	0					NoID	Automatic	24,13	1051,385	-4	4207,5576	4208,67		0	13025,54
						0	0	0	0	0					NoID	Automatic	24,15	1127,895	-4	4514,6108	4516,15		0	80771,78
						0	0	0	0	0					NoID	Automatic	24,15	1413,823	-3	4241,4834	4243,25		0	14521,22
						0	0	0	0	0					NoID	Automatic	24,16	1712,202	-4	6850,8325	6852,84		0	6909,88
						0	0	0	0	0					NoID	Automatic	24,17	1074,096	-1	1075,1035	1075,69		0	1766,26
						0	0	0	0	0					NoID	Automatic	24,19	1081,132	-4	4326,5381	4329,26		0	9743,66
						0	0	0	0	0					NoID	Automatic	24,2	1316,148	-1	1317,1556	1317,46		0	5976,88
						0	0	0	0	0					NoID	Automatic	24,2	1075,87	-1	1076,8776	1076,88		0	1723,94
						0	0	0	0	0					NoID	Automatic	24,21	1228,387	-4	0	4918,6		0	36229,22
						0	0	0	0	0					NoID	Automatic	24,23	963,454	-1	964,4609	964,46		0	19959,47
						0	0	0	0	0					NoID	Automatic	24,25	1296,888	-2	2594,7937	2595,69		0	5520,36
						0	0	0	0	0					NoID	Automatic	24,26	1105,886	-4	4427,5747	4427,96		0	10181,87
						0	0	0	0	0					NoID	Automatic	24,27	1303,136	-3	3910,4482	3912,79		0	36744,2
						0	0	0	0	0					NoID	Automatic	24,3	1305,393	-4	5221,582	5224,65		0	57385,89
						0	0	0	0	0					NoID	Automatic	24,33	1357,157	-1	1358,1643	1358,55		0	5885,6
						0	0	0	0	0					NoID	Automatic	24,33	1474,365	-1	1475,3718	1475,63		0	11520,68
						0	0	0	0	0					NoID	Automatic	24,33	1275,118	-1	1276,1254	1276,39		0	1917,26
						0	0	0	0	0					NoID	Automatic	24,38	1218,387	-4	4874,5781	4877,54		0	204934,61
						0	0	0	0	0					NoID	Automatic	24,34	1273,133	-4	5093,5728	5096,27		0	14735,62
						0	0	0	0	0					NoID	Automatic	24,36	1296,889	-4	5188,5869	5191,28		0	61194,07
						0	0	0	0	0					NoID	Automatic	24,36	1235,807	-3	3708,4246	3710,71		0	105895,41
						0	0	0	0	0					NoID	Automatic	24,36	1081,132	-4	4326,5352	4328,8		0	17651,23
						0	0	0	0	0					NoID	Automatic	24,36	778,104	-3	0	2337,02		0	7664,51
						0	0	0	0	0					NoID	Automatic	24,37	1304,893	-4	0	5224,4		0	106798,93
						0	0	0	0	0					NoID	Automatic	24,37	1228,886	-4	4915,5508	4918,53		0	134733,92
						0	0	0	0	0					NoID	Automatic	24,38	1272,883	-4	0	5096,49		0	31543,34
						0	0	0	0	0					NoID	Automatic	24,4	1296,889	-4	5188,585	5191,41		0	73393,14
						0	0	0	0	0					NoID	Automatic	24,4	1365,397	-4	5462,6104	5465,64		0	159773,89
						0	0	0	0	0					NoID	Automatic	24,4	1258,903	-4	5037,6362	5039,74		0	291493,66
						0	0	0	0	0					NoID	Automatic	24,41	1455,911	-4	5824,6548	5827,03		0	2028,1
						0	0	0	0	0					NoID	Automatic	24,41	1391,142	-1	1392,149	1392,39		0	3600,67
						0	0	0	0	0					NoID	Automatic	24,41	1357,159	-1	1356,1726	1357,32		0	1189,48
						0	0	0	0	0					NoID	Automatic	24,41	1473,961	-1	1474,9681	1475,39		0	3818,76
						0	0	0	0	0					NoID	Automatic	24,42	1059,614	-4	4241,4873	4243,08		0	27156,27
						0	0	0	0	0					NoID	Automatic	24,44	1270,668	-4	5084,6821	5086,61		0	10369,1
						0	0	0	0	0					NoID	Automatic	24,45	1380,52	-3	4143,5879	4144,62		0	23598,25
						0	0	0	0	0					NoID	Automatic	24,47	1365,147	-4	5462,6128	5465,76		0	283572,38
						0	0	0	0	0					NoID	Automatic	24,47	1354,919	-4	5424,7974	5424,8		0	9211,2
						0	0	0	0	0					NoID	Automatic	24,47	1219,898	-1	1220,9049	1220,91		0	2234,98
						0	0	0	0	0					NoID	Automatic	24,47	1080,533	-5	5405,7378	5407,49		0	45321,14
						0	0	0	0	0					NoID	Automatic	24,48	1190,147	-1	1191,1543	1191,15		0	3790,21
						0	0	0	0	0					NoID	Automatic	24,48	1356,41	-4	5425,6973	5427,43		0	64891,35
						0	0	0	0	0					NoID	Automatic	24,49	1170,883	-4	4686,5693	4688		0	9556,89
						0	0	0	0	0					NoID	Automatic	24,49	1377,173	-1	1378,1801	1378,18		0	4568,78
						0	0	0	0	0					NoID	Automatic	24,49	880,112	-2	1762,2379	1762,61		0	1698,8
						0	0	0	0	0					NoID	Automatic	24,51	1455,408	-4	0	5826,82		0	64038,9
						0	0	0	0	0					NoID	Automatic	24,52	1463,185	-1	1464,1924	1464,4		0	2303,61
						0	0	0	0	0					NoID	Automatic	24,53	1062,654	-4	0	4255,32		0	17138,89
						0	0	0	0	0					NoID	Automatic	24,55	1310,893	-4	5244,6196	5247		0	30844,24
						0	0	0	0	0					NoID	Automatic	24,56	1273,129	-4	5094,5566	5096,15		0	10397,61
						0	0	0	0	0					NoID	Automatic	24,57	1310,392	-4	5243,5996	5245,68		0	98483,79
						0	0	0	0	0					NoID	Automatic	24,57	1217,889	-4	4874,5771	4877,39		0	95541,71
						0	0	0	0	0					NoID	Automatic	24,57	993,125	-1	994,1322	994,13		0	2344,84
						0	0	0	0	0					NoID	Automatic	24,6	1605,19	-3	0	4819,6		0	12118,32
						0	0	0	0	0					NoID	Automatic	24,63	1370,641	-2	2742,3394	2743,42		0	21594,76
						0	0	0	0	0					NoID	Automatic	24,63	1247,146	-1	1248,1532	1248,83		0	1797,73
						0	0	0	0	0					NoID	Automatic	24,66	1256,411	-4	0	5028,41		0	20536,31
						0	0	0	0	0					NoID	Automatic	24,68	1221,421	-4	0	4890,7		0	35237,78
						0	0	0	0	0					NoID	Automatic	24,68	1273,135	-4	5094,5591	5096,81		0	18835,75
						0	0	0	0	0					NoID	Automatic	24,68	1235,905	-4	4944,668	4947,23		0	10149,84
						0	0	0	0	0					NoID	Automatic	24,68	1266,91	-1	1267,9175	1268,18		0	2208,92
						0	0	0	0	0					NoID	Automatic	24,68	1085,626	-4	4343,5181	4345,77		0	7176,85
						0	0	0	0	0					NoID	Automatic	24,68	1729,844	-1	0	1730,85		0	2648,57
						0	0	0	0	0					NoID	Automatic	24,7	1085,627	-1	1086,634	1086,94		0	1997,76
						0	0	0	0	0					NoID	Automatic	24,74	1255,659	-4	0	5027,63		0	41245,89
						0	0	0	0	0					NoID	Automatic	24,74	1429,195	-3	4289,5972	4290,48		0	19562,3
						0	0	0	0	0					NoID	Automatic	24,74	1628,191	-1	1629,1987	1629,2		0	2781,96
						0	0	0	0	0					NoID	Automatic	24,78	1059,363	-1	1060,3705	1060,67		0	1460,04
						0	0	0	0	0					NoID	Automatic	24,78	1447,168	-1	1448,1758	1448,63		0	2554,84
						0	0	0	0	0					NoID	Automatic	24,79	1138,147	-2	2276,3296	2277,44		0	4415,5
						0	0	0	0	0					NoID	Automatic	24,79	1218,888	-4	4875,5894	4878,36		0	89275,77
						0	0	0	0	0					NoID	Automatic	24,8	1253,657	-4	5016,6162	5018,9		0	33010,11
						0	0	0	0	0					NoID	Automatic	24,8	1437,161	-1	0	1438,17		0	6218,46
						0	0	0	0	0					NoID	Automatic	24,82	915,604	-2	1833,223	1833,22		0	2919,17
						0	0	0	0	0					NoID	Automatic	24,82	1462,191	-1	1463,1982	1463,5		0	3315,08
						0	0	0	0	0					NoID	Automatic	24,82	1032,347	-4	4132,4141	4133,19		0	26409,66
						0	0	0	0	0					NoID	Automatic	24,83	1085,121	-4	4343,5107	4345,78		0	11863,57
						0	0	0	0	0					NoID	Automatic	24,84	1369,2	-1	1370,2072	1370,58		0	16006,59
						0	0	0	0	0					NoID	Automatic	24,86	1221,923	-4	4889,7207	4891,08		0	46308,92
						0	0	0	0	0					NoID	Automatic	24,89	1305,389	-4	5222,5684	5224,8		0	13692,01
						0	0	0	0	0					NoID	Automatic	24,89	1628,185	-1	1629,1927	1629,49		0	2179,6
						0	0	0	0	0					NoID	Automatic	24,91	1437,175	-1	0	1438,18		0	2480,54
						0	0	0	0	0					NoID	Automatic	24,94	1657,382	-1	0	1658,39		0	4738,6
						0	0	0	0	0					NoID	Automatic	24,94	1740,803	-1	0	1741,5		0	5429,85
						0	0	0	0	0					NoID	Automatic	24,94	1161,134	-4	4647,4917	4649,49		0	6447,33
						0	0	0	0	0					NoID	Automatic	24,94	1085,874	-4	4345,5464	4347,7		0	18850,47
						0	0	0	0	0					NoID	Automatic	24,94	1541,203	-1	1542,2101	1542,53		0	4833,18
						0	0	0	0	0					NoID	Automatic	24,94	1657,191	-1	1658,1987	1658,73		0	2412,5
						0	0	0	0	0					NoID	Automatic	24,97	1285,161	-1	1285,1791	1285,71		0	4614,29
						0	0	0	0	0					NoID	Automatic	24,97	1045,136	-1	1046,1437	1046,8		0	1882,91
						0	0	0	0	0					NoID	Automatic	24,99	1735,803	-5	8682,0137	8685,5		0	52692,4
						0	0	0	0	0					NoID	Automatic	25,02	1242,144	-4	4968,5776	4971,9		0	243231,84
						0	0	0	0	0					NoID	Automatic	25,02	1429,19	-2	2858,3955	2859,66		0	8399,55
						0	0	0	0	0					NoID	Automatic	25,02	1032,599	-4	4132,3896	4133,41		0	9929,4
						0	0	0	0	0					NoID	Automatic	25,05	1594,369	-5	7972,8931	7976,51		0	91900,98
						0	0	0	0	0					NoID	Automatic	25,05	1151,638	-4	4607,5615	4610,97		0	50049,32
						0	0	0	0	0					NoID	Automatic	25,05	1533,364	-5	7666,8955	7669,22		0	12926,68
						0	0	0	0	0					NoID	Automatic	25,05	1736,205	-5	8683,0732	8685,96		0	37386,16
						0	0	0	0	0					NoID	Automatic	25,06	1386,422	-4	5546,7739	5549,21		0	157197,73
						0	0	0	0	0					NoID	Automatic	25,06	1724,822	-5	8626,1289	8630,06		0	477931,56
						0	0	0	0	0					NoID	Automatic	25,08	1605,555	-5	8028,8135	8031,27		0	77787,82
						0	0	0	0	0					NoID	Automatic	25,08	1593,97	-5	7971,8848	7975,92		0	251626,97
						0	0	0	0	0					NoID	Automatic	25,08	1499,436	-4	5999,8359	6002,48		0	183399,41
						0	0	0	0	0					NoID	Automatic	25,08	1494,937	-4	5981,7773	5984,04		0	98790,65
						0	0	0	0	0					NoID	Automatic	25,08	1032,599	-4	4132,3896	4133,41		0	18772,14
						0	0	0	0	0					NoID	Automatic	25,09	1104,133	-4	4419,5615	4420,73		0	12606,84
						0	0	0	0	0					NoID	Automatic	25,1	1747,795	-1	0	1748,8		0	6789,83
						0	0	0	0	0					NoID	Automatic	25,12	1151,138	-4	4607,5947	4609,25		0	73160,93
						0	0	0	0	0					NoID	Automatic	25,13	1736,206	-5	8683,0674	8686,8		0	117917,82
						0	0	0	0	0					NoID	Automatic	25,14	1619,448	-4	0	6480,98		0	33153,14
						0	0	0	0	0					NoID	Automatic	25,15	1031,844	-4	4130,4199	4131,47		0	41965,67
						0	0	0	0	0					NoID	Automatic	25,19	1536,378	-5	7683,8779	7686,29		0	50377,45
						0	0	0	0	0					NoID	Automatic	25,19	1605,953	-5	0	8032,83		0	28220,68
						0	0	0	0	0					NoID	Automatic	25,24	1663,181	-5	8317,9355	8321,56		0	250075,34
						0	0	0	0	0					NoID	Automatic	25,24	1674,569	-5	8374,8467	8378,53		0	49673,62
						0	0	0	0	0					NoID	Automatic	25,24	1593,969	-5	7971,873	7975,6		0	20163,07
						0	0	0	0	0					NoID	Automatic	25,24	1513,209	-5	0	7573,46		0	73616,42
						0	0	0	0	0					NoID	Automatic	25,24	1498,717	-4	5997,8804	5998,63		0	83527,44
						0	0	0	0	0					NoID	Automatic	25,25	1535,979	-5	7682,9272	7686,58		0	345873,59
						0	0	0	0	0					NoID	Automatic	25,26	1512,943	-4	6052,8218	6055,31		0	93876,53
						0	0	0	0	0					NoID	Automatic	25,27	1547,76	-5	7739,8428	7743,36		0	36570,43
						0	0	0	0	0					NoID	Automatic	25,27	1480,956	-4	5925,7974	5927,73		0	22104,01
						0	0	0	0	0					NoID	Automatic	25,27	1713,205	-5	8570,749	8570,75		0	27527,21
						0	0	0	0	0					NoID	Automatic	25,27	1674,772	-1	1675,7797	1675,78		0	10197,93
						0	0	0	0	0					NoID	Automatic	25,27	1542,181	-1	1543,1879	1543,85		0	15653,61
						0	0	0	0	0					NoID	Automatic	25,27	1541,392	-1	0	1542,4		0	2836,29
						0	0	0	0	0					NoID	Automatic	25,27	1595,374	-1	1596,3812	1596,82		0	2709,18
						0	0	0	0	0					NoID	Automatic	25,27	1541,978	-1	0	1542,99		0	2449,54
						0	0	0	0	0					NoID	Automatic	25,28	1351,165	-4	5407,7148	5409,26		0	32638,12
						0	0	0	0	0					NoID	Automatic	25,29	1524,992	-5	0	7629,9		0	233291,8
						0	0	0	0	0					NoID	Automatic	25,31	1605,464	-2	3211,9412	3212,71		0	29674,97
						0	0	0	0	0					NoID	Automatic	25,32	1419,186	-2	2839,3621	2840,1		0	15213,6
						0	0	0	0	0					NoID	Automatic	25,34	1624,192	-5	8119,9536	8122,9		0	14058,27
						0	0	0	0	0					NoID	Automatic	25,35	1552,384	-1	1553,391	1553,65		0	3321,95
						0	0	0	0	0					NoID	Automatic	25,35	1543,176	-1	1544,1835	1544,32		0	2760,98
						0	0	0	0	0					NoID	Automatic	25,36	1494,933	-2	2990,8948	2991,97		0	22187,36
						0	0	0	0	0					NoID	Automatic	25,38	1527,187	-1	1528,1943	1529,67		0	11023,82
						0	0	0	0	0					NoID	Automatic	25,38	1268,902	-4	5078,6567	5079,9		0	13708,36
						0	0	0	0	0					NoID	Automatic	25,39	1663,582	-5	8318,0029	8321,24		0	58671,91
						0	0	0	0	0					NoID	Automatic	25,39	1631,194	-5	8159,002	8160,49		0	38468,46
						0	0	0	0	0					NoID	Automatic	25,41	1612,013	-5	8066,6089	8066,61		0	2546,18
						0	0	0	0	0					NoID	Automatic	25,41	1620,011	-5	8101,0142	8104,55		0	14817,7
						0	0	0	0	0					NoID	Automatic	25,41	1204,159	-2	2409,323	2410,12		0	16161,75
						0	0	0	0	0					NoID	Automatic	25,41	1906,498	-2	3813,9812	3814,76		0	9180,6
						0	0	0	0	0					NoID	Automatic	25,42	1685,193	-1	1686,2006	1686,2		0	4096,84
						0	0	0	0	0					NoID	Automatic	25,42	1623,194	-5	8119,0039	8122,75		0	64250,62
						0	0	0	0	0					NoID	Automatic	25,43	1681,215	-5	8408,0996	8411,13		0	114050,6
						0	0	0	0	0					NoID	Automatic	25,45	1634,981	-5	8177,0083	8179,34		0	43336,25
						0	0	0	0	0					NoID	Automatic	25,46	1623,598	-5	8118,9922	8123,05		0	75377,33
						0	0	0	0	0					NoID	Automatic	25,49	1736,005	-5	8684,0908	8684,84		0	13737,35
						0	0	0	0	0					NoID	Automatic	25,49	1317,922	-4	0	5275,12		0	14191,7
						0	0	0	0	0					NoID	Automatic	25,49	1087,867	-2	2175,7527	2176,76		0	4029,86
						0	0	0	0	0					NoID	Automatic	25,51	1725,821	-1	1726,8282	1727,03		0	7423,1
						0	0	0	0	0					NoID	Automatic	25,51	1815,647	-5	9077,2334	9080,89		0	44968,12
						0	0	0	0	0					NoID	Automatic	25,52	1496,382	-5	7486,8022	7486,8		0	62293,4
						0	0	0	0	0					NoID	Automatic	25,53	1634,381	-1	1635,3887	1635,97		0	17726,65
						0	0	0	0	0					NoID	Automatic	25,54	1512,698	-2	3026,3943	3027,47		0	20853,15
						0	0	0	0	0					NoID	Automatic	25,54	1754,645	-1	0	1755,36		0	7213,13
						0	0	0	0	0					NoID	Automatic	25,54	1665,214	-2	3332,4436	3333,39		0	52287,63
						0	0	0	0	0					NoID	Automatic	25,54	1547,761	-1	1548,7682	1549,17		0	11289,71
						0	0	0	0	0					NoID	Automatic	25,57	1814,813	-1	1815,8203	1816,09		0	9478,51
						0	0	0	0	0					NoID	Automatic	25,57	1803,834	-5	9019,2256	9022,65		0	27752,59
						0	0	0	0	0					NoID	Automatic	25,57	1665,02	-2	3332,0547	3332,71		0	20094,31
						0	0	0	0	0					NoID	Automatic	25,57	1151,135	-4	4607,5742	4610,12		0	14695,11
						0	0	0	0	0					NoID	Automatic	25,57	1675,184	-3	0	5028,57		0	11282,55
						0	0	0	0	0					NoID	Automatic	25,57	1528,395	-1	1529,4026	1529,71		0	8259,76
						0	0	0	0	0					NoID	Automatic	25,57	1352,494	-3	4059,5247	4060,53		0	4547,45
						0	0	0	0	0					NoID	Automatic	25,57	1620,011	-1	1621,0188	1621,41		0	4678,64
						0	0	0	0	0					NoID	Automatic	25,58	1508,164	-1	1509,1714	1509,33		0	4336,55
						0	0	0	0	0					NoID	Automatic	25,58	1087,368	-4	4352,5176	4353,86		0	7604,99
						0	0	0	0	0					NoID	Automatic	25,59	1635,183	-5	8175,96	8179,53		0	43712,03
						0	0	0	0	0					NoID	Automatic	25,6	1623,596	-5	8119,0269	8123,37		0	75135,95
						0	0	0	0	0					NoID	Automatic	25,6	1814,428	-1	1815,4353	1815,77		0	12835,26
						0	0	0	0	0					NoID	Automatic	25,6	1496,183	-1	1497,1906	1497,37		0	17439,9
						0	0	0	0	0					NoID	Automatic	25,6	1488,184	-2	0	2978,54		0	9235,8
						0	0	0	0	0					NoID	Automatic	25,6	1662,978	-5	0	8320,79		0	17647,09
						0	0	0	0	0					NoID	Automatic	25,6	1541,182	-2	3084,3789	3085,05		0	4979,08
						0	0	0	0	0					NoID	Automatic	25,6	1815,231	-1	1816,238	1816,5		0	16439,46
						0	0	0	0	0					NoID	Automatic	25,62	1614,204	-3	4844,6455	4846,59		0	8653,42
						0	0	0	0	0					NoID	Automatic	25,62	1730,211	-1	1731,2185	1731,22		0	8471,46
						0	0	0	0	0					NoID	Automatic	25,65	1864,83	-5	9330,2217	9330,22		0	95528,22
						0	0	0	0	0					NoID	Automatic	25,65	1148,154	-4	4595,6436	4596,6		0	5240,12
						0	0	0	0	0					NoID	Automatic	25,65	1198,159	-1	1199,1667	1199,5		0	1587,88
						0	0	0	0	0					NoID	Automatic	25,65	1737,006	-5	8689,9727	8689,97		0	18060,84
						0	0	0	0	0					NoID	Automatic	25,68	1296,162	-1	0	1297,17		0	3210,86
						0	0	0	0	0					NoID	Automatic	25,71	1436,187	-1	1436,1824	1436,79		0	7481,33
						0	0	0	0	0					NoID	Automatic	25,72	1721,063	-6	10329,6445	10329,65		0	47697,92
						0	0	0	0	0					NoID	Automatic	25,73	1624,195	-5	8123,6118	8123,61		0	24211,41
						0	0	0	0	0					NoID	Automatic	25,73	1484,8	-5	0	7430,46		0	105366,88
						0	0	0	0	0					NoID	Automatic	25,73	1675,206	-3	0	5029,81		0	7595,46
						0	0	0	0	0					NoID	Automatic	25,78	1528,193	-1	1529,2003	1529,63		0	15537,93
						0	0	0	0	0					NoID	Automatic	25,82	1865,42	-5	0	9331,73		0	11823
						0	0	0	0	0					NoID	Automatic	25,82	1731,213	-2	3464,4414	3465,24		0	9519,88
						0	0	0	0	0					NoID	Automatic	25,83	1874,234	-2	0	3750,8		0	9110,83
						0	0	0	0	0					NoID	Automatic	25,84	1730,547	-1	1731,5543	1731,78		0	3159,33
						0	0	0	0	0					NoID	Automatic	25,84	1814,553	-2	3630,0437	3631,28		0	2369,6
						0	0	0	0	0					NoID	Automatic	25,85	1875,386	-1	1876,3934	1876,78		0	27690,59
						0	0	0	0	0					NoID	Automatic	25,85	1822,565	-6	10939,5	10942,05		0	86242,84
						0	0	0	0	0					NoID	Automatic	25,87	1773,049	-6	0	10644		0	14132,94
						0	0	0	0	0					NoID	Automatic	25,87	1635,381	-5	0	8180,78		0	44108,43
						0	0	0	0	0					NoID	Automatic	25,89	1823,885	-6	0	10950,25		0	39302,98
						0	0	0	0	0					NoID	Automatic	25,89	1296,162	-1	1297,1691	1297,17		0	9343,77
						0	0	0	0	0					NoID	Automatic	25,91	1736,205	-1	1737,2128	1737,65		0	10716
						0	0	0	0	0					NoID	Automatic	25,92	1563,182	-1	1564,189	1564,46		0	4664,4
						0	0	0	0	0					NoID	Automatic	25,92	1212,407	-1	1213,4148	1213,96		0	1635,61
						0	0	0	0	0					NoID	Automatic	25,92	1213,668	-1	1214,6752	1214,68		0	2502,61
						0	0	0	0	0					NoID	Automatic	25,95	1527,191	-1	1528,198	1529,08		0	9974,14
						0	0	0	0	0					NoID	Automatic	25,95	1720,561	-6	0	10329,24		0	21454,48
						0	0	0	0	0					NoID	Automatic	25,95	1721,719	-2	3442,4673	3444,43		0	970,69
						0	0	0	0	0					NoID	Automatic	25,96	1512,699	-4	6051,8086	6055,01		0	21596,36
						0	0	0	0	0					NoID	Automatic	25,96	1875,218	-6	0	11256,5		0	18165,09
						0	0	0	0	0					NoID	Automatic	25,96	1593,776	-1	1594,7838	1595,19		0	2651,59
						0	0	0	0	0					NoID	Automatic	25,96	1736,997	-5	8684,0186	8686,11		0	6774,68
						0	0	0	0	0					NoID	Automatic	25,98	1822,912	-2	3646,8298	3647,62		0	2588,56
						0	0	0	0	0					NoID	Automatic	25,99	1773,722	-2	3547,4409	3548,71		0	3109,05
						0	0	0	0	0					NoID	Automatic	26	1833,209	-3	5498,6948	5501,3		0	23281,77
						0	0	0	0	0					NoID	Automatic	26	1619,201	-2	3240,417	3241,29		0	7510,54
						0	0	0	0	0					NoID	Automatic	26,01	1721,224	-1	1722,2312	1722,67		0	1795,25
						0	0	0	0	0					NoID	Automatic	26,02	1836,209	-1	1837,2168	1838,28		0	4641,1
						0	0	0	0	0					NoID	Automatic	26,02	1835,4	-1	1836,4071	1837,03		0	1898,23
						0	0	0	0	0					NoID	Automatic	26,04	1087,37	-4	4351,4888	4353,29		0	2588,1
						0	0	0	0	0					NoID	Automatic	26,05	1824,388	-6	10950,7256	10950,73		0	21836,12
						0	0	0	0	0					NoID	Automatic	26,05	1563,343	-3	0	4693,19		0	5236,07
						0	0	0	0	0					NoID	Automatic	26,05	1883,425	-1	1883,3904	1884,06		0	2033,68
						0	0	0	0	0					NoID	Automatic	26,05	1832,391	-1	1833,3983	1833,88		0	6077,14
						0	0	0	0	0					NoID	Automatic	26,05	1823,204	-3	5469,7334	5472,57		0	4870,58
						0	0	0	0	0					NoID	Automatic	26,06	1513,419	-1	1514,4266	1514,76		0	2767,18
						0	0	0	0	0					NoID	Automatic	26,07	1680,8	-1	1681,8069	1682,01		0	6187,54
						0	0	0	0	0					NoID	Automatic	26,08	1681,224	-1	1682,2314	1682,23		0	9734
						0	0	0	0	0					NoID	Automatic	26,08	1814,393	-2	3630,8013	3631,64		0	5759,84
						0	0	0	0	0					NoID	Automatic	26,08	1883,22	-1	1884,2274	1885,14		0	3660,74
						0	0	0	0	0					NoID	Automatic	26,22	1689,212	-7	11831,1992	11830,79		0	69758,3
						0	0	0	0	0					NoID	Automatic	26,13	1303,692	-4	5215,6978	5218,06		0	3309,3
						0	0	0	0	0					NoID	Automatic	26,13	1670,877	-1	1671,8839	1671,88		0	1894,32
						0	0	0	0	0					NoID	Automatic	26,13	1436,447	-1	1437,4545	1437,45		0	4616,94
						0	0	0	0	0					NoID	Automatic	26,13	1967,266	-6	11803,5811	11808,53		0	41319,69
						0	0	0	0	0					NoID	Automatic	26,13	1681,359	-4	0	6729,51		0	11289,99
						0	0	0	0	0					NoID	Automatic	26,13	1551,177	-1	1552,1841	1552,42		0	3330,81
						0	0	0	0	0					NoID	Automatic	26,15	1980,413	-1	0	1981,42		0	8083,97
						0	0	0	0	0					NoID	Automatic	26,18	1541,182	-1	0	1542,61		0	4718,52
						0	0	0	0	0					NoID	Automatic	26,18	1961,427	-6	0	11774,79		0	308138,5
						0	0	0	0	0					NoID	Automatic	26,19	1825,415	-1	0	1826,62		0	4460,44
						0	0	0	0	0					NoID	Automatic	26,19	1421,709	-1	1422,7162	1423,04		0	4001,85
						0	0	0	0	0					NoID	Automatic	26,2	1964,434	-6	0	11792,19		0	98983,43
						0	0	0	0	0					NoID	Automatic	26,21	1980,241	-6	0	11888,5		0	64079,77
						0	0	0	0	0					NoID	Automatic	26,21	1973,587	-6	11843,6035	11847,24		0	21895,72
						0	0	0	0	0					NoID	Automatic	26,21	1833,708	-2	3668,439	3670,06		0	3781,59
						0	0	0	0	0					NoID	Automatic	26,24	1970,912	-6	11825,5234	11831,37		0	159761,44
						0	0	0	0	0					NoID	Automatic	26,31	1973,411	-6	11847,7686	11847,77		0	28011,76
						0	0	0	0	0					NoID	Automatic	26,42	1018,619	-4	4075,5039	4077,34		0	7346,28
						0	0	0	0	0					NoID	Automatic	26,45	1541,177	-2	3084,3689	3085,29		0	9987,31
						0	0	0	0	0					NoID	Automatic	26,52	1885,203	-1	1886,2107	1886,21		0	1781,59
						0	0	0	0	0					NoID	Automatic	26,52	1814,229	-3	0	5445,71		0	1886,89
						0	0	0	0	0					NoID	Automatic	26,55	1316,398	-1	1317,4052	1317,68		0	455,36
						0	0	0	0	0					NoID	Automatic	26,56	1563,177	-1	1564,1842	1564,18		0	2401,24
						0	0	0	0	0					NoID	Automatic	26,56	1721,221	-2	0	3444,61		0	2433,59
						0	0	0	0	0					NoID	Automatic	26,57	1614,884	-2	3229,79	3231,63		0	1703,4
						0	0	0	0	0					NoID	Automatic	26,57	1692,394	-1	1693,4016	1693,55		0	919,58
						0	0	0	0	0					NoID	Automatic	26,6	1317,673	-2	2636,334	2637,55		0	1437,86
						0	0	0	0	0					NoID	Automatic	26,61	1833,047	-1	1833,0677	1833,81		0	2104,6
						0	0	0	0	0					NoID	Automatic	26,61	1664,818	-5	8325,2119	8329,2		0	18518
						0	0	0	0	0					NoID	Automatic	26,61	1871,227	-1	0	1872,69		0	2486,88
						0	0	0	0	0					NoID	Automatic	26,63	1884,217	-1	0	1885,5		0	2530,9
						0	0	0	0	0					NoID	Automatic	26,63	1161,888	-1	1162,8958	1163,12		0	472,05
						0	0	0	0	0					NoID	Automatic	26,65	1967,595	-2	3935,189	3937,1		0	1036,39
						0	0	0	0	0					NoID	Automatic	26,66	1822,235	-1	1823,2421	1824,09		0	1537,69
						0	0	0	0	0					NoID	Automatic	26,66	1619,45	-1	1620,4569	1620,7		0	1654,62
						0	0	0	0	0					NoID	Automatic	26,66	1824,388	-1	1824,4135	1825,23		0	970,49
						0	0	0	0	0					NoID	Automatic	26,68	1484,684	-1	1485,6913	1486,13		0	782,44
						0	0	0	0	0					NoID	Automatic	26,71	1474,707	-1	1475,7142	1476,47		0	345,94
						0	0	0	0	0					NoID	Automatic	26,71	1970,584	-6	11825,6084	11831,02		0	25174,03
						0	0	0	0	0					NoID	Automatic	26,72	1555,66	-4	6225,6387	6228,32		0	953,18
						0	0	0	0	0					NoID	Automatic	26,72	1870,226	-2	3742,4666	3743,19		0	1408,77
						0	0	0	0	0					NoID	Automatic	26,79	1475,952	-2	2951,9502	2953,33		0	958,76
						0	0	0	0	0					NoID	Automatic	26,82	1679,38	-1	1680,3868	1680,63		0	392,72
						0	0	0	0	0					NoID	Automatic	26,85	2151,391	-1	0	2152,4		0	480,71
						0	0	0	0	0					NoID	Automatic	26,88	2009,222	-1	2010,2294	2010,4		0	992,59
						0	0	0	0	0					NoID	Automatic	26,88	1833,547	-3	5499,666	5502,42		0	6833,66
						0	0	0	0	0					NoID	Automatic	26,88	1352,17	-2	0	2706,35		0	741,79
						0	0	0	0	0					NoID	Automatic	26,88	2130,275	-1	0	2131,06		0	929,03
						0	0	0	0	0					NoID	Automatic	26,9	1616,189	-1	1617,1964	1617,5		0	333,81
						0	0	0	0	0					NoID	Automatic	26,91	1247,153	-3	0	3744,02		0	578,31
						0	0	0	0	0					NoID	Automatic	26,93	1720,394	-1	1721,401	1721,57		0	432,86
						0	0	0	0	0					NoID	Automatic	26,94	1835,404	-2	3671,8076	3672,99		0	698,97
						0	0	0	0	0					NoID	Automatic	26,95	1883,077	-2	3767,1523	3768,34		0	692,95
						0	0	0	0	0					NoID	Automatic	26,97	1352,173	-2	0	2706,36		0	512,23
						0	0	0	0	0					NoID	Automatic	26,97	1781,222	-1	1782,2295	1782,41		0	306,13
						0	0	0	0	0					NoID	Automatic	26,98	1731,7	-2	3462,4595	3464,36		0	459,94
						0	0	0	0	0					NoID	Automatic	26,98	1983,407	-2	3968,8296	3969,49		0	1123,26
						0	0	0	0	0					NoID	Automatic	27,01	1363,164	-1	1364,1716	1364,76		0	469,88
						0	0	0	0	0					NoID	Automatic	27,04	1885,21	-1	1886,2173	1886,22		0	1086,56
						0	0	0	0	0					NoID	Automatic	27,04	1512,944	-1	1513,9518	1514,12		0	446,71
						0	0	0	0	0					NoID	Automatic	27,04	1832,054	-1	1833,0615	1833,31		0	2239,46
						0	0	0	0	0					NoID	Automatic	27,06	1916,881	-1	0	1917,59		0	323,83
						0	0	0	0	0					NoID	Automatic	27,06	1870,983	-1	1871,9901	1872,28		0	383,52
						0	0	0	0	0					NoID	Automatic	27,08	1191,155	-2	0	2384,32		0	383,12
						0	0	0	0	0					NoID	Automatic	27,09	1526,185	-1	1526,2072	1528,14		0	790,25
						0	0	0	0	0					NoID	Automatic	27,1	1484,687	-1	1485,6946	1486,13		0	391,96
						0	0	0	0	0					NoID	Automatic	27,24	2130,129	-1	0	2130,88		0	694,49
						0	0	0	0	0					NoID	Automatic	27,26	1475,946	-1	0	1476,95		0	302,61
						0	0	0	0	0					NoID	Automatic	27,26	1974,085	-3	5922,3467	5924,93		0	900,02
						0	0	0	0	0					NoID	Automatic	27,28	1246,821	-3	3740,4468	3742,96		0	366,99
						0	0	0	0	0					NoID	Automatic	27,29	1702,187	-2	3406,3887	3406,96		0	567,45
						0	0	0	0	0					NoID	Automatic	27,32	1543,181	-1	1544,1881	1544,51		0	186,85
						0	0	0	0	0					NoID	Automatic	27,37	1979,924	-2	3960,8167	3962,39		0	437,81
						0	0	0	0	0					NoID	Automatic	27,47	1737,215	-1	1738,222	1738,84		0	300,78
						0	0	0	0	0					NoID	Automatic	27,48	1484,687	-1	1485,6942	1486,02		0	179,13
						0	0	0	0	0					NoID	Automatic	27,65	1484,686	-1	1485,6929	1486		0	313,87
						0	0	0	0	0					NoID	Automatic	27,66	1884,213	-1	1885,22	1885,22		0	337,09
						0	0	0	0	0					NoID	Automatic	27,66	2145,967	-1	2146,9739	2147,51		0	318,67
						0	0	0	0	0					NoID	Automatic	27,66	2064,227	-1	2065,2341	2066,23		0	215,59
						0	0	0	0	0					NoID	Automatic	27,9	1381,172	-2	2762,386	2763,53		0	62,42
						0	0	0	0	0					NoID	Automatic	28,32	1484,69	-1	1485,6971	1486		0	72,19

## Sheet: R4_confidence over 0
Level	No.	Alias Name	Identification	Positions	Start #	End #	Oligo Sequence	Mod	Seq Length	Nonunique Seq	Isomer Group	Num of Iso Seq	Digest position	Site	∆ ppm	Conf. Score	Best ASR	ID Type	Integration Type	RT	M/Z	Charge St.	Mono Mass Exp.	Avg Mass Exp.	Mono Mass Theo.	Missed Cleavages	MS Area	Oligo	Comment
Component	802	NIST_R4_11	1:G123-U133 = 3612.5077m[3'c.p]	123-133	123	133	Gr-pGr-pAr-pGr-pAr-pGr-pCr-pAr-pAr-pCr-pUr-p	3'c.p	11	1	52	1	11		4,76	99,9	1	MS2	Automatic	24	1203,502	-3	3612,5249	3614,04	3612,5077	0	105003,61	FLuc_RNA
Component	848	NIST_R4_78_1	1:A641-U653 = 4105.5239m[3'c.p]	641-653	641	653	Ar-pAr-pUr-pGr-pAr-pAr-pCr-pUr-pCr-pCr-pUr-pCr-pUr-p	3'c.p	13	1	523	1	78		1,68	99,9	1	MS2	Automatic	24,29	1025,628	-4	4105,5308	4106,96	4105,5239	6	50614,32	FLuc_RNA
Component	863		1:C1769-U1780 = 3664.4315m[3'c.p][nonspecific]	1769-1780	1769	1780	Cr-pCr-pUr-pCr-pCr-pCr-pCr-pUr-pUr-pCr-pCr-pUr-p	3'c.p,nonspecific	12	0	0	0	0		0,77	99,9	1	MS2	Automatic	24,44	1220,806	-3	3664,4343	3665,89	3664,4315	6	233278,2	FLuc_RNA
Component	910	NIST_R4_202_1	1:G1719-U1734 = 5187.6669m[3'c.p]	1719-1734	1719	1734	Gr-pGr-pAr-pGr-pCr-pCr-pUr-pCr-pGr-pGr-pUr-pGr-pGr-pCr-pCr-pUr-p	3'c.p	16	1	1246	1	202		-2,62	99,9	1	MS2	Automatic	24,63	1296,413	-4	5187,6533	5190,28	5187,6669	4	197335,98	FLuc_RNA
Component	980		1:A1574-U1590 = 5522.8054m[3'c.p][nonspecific]	1574-1590	1574	1590	Ar-pAr-pCr-pAr-pAr-pCr-pCr-pGr-pCr-pGr-pAr-pAr-pAr-pAr-pAr-pGr-pUr-p	3'c.p,nonspecific	17	0	0	0	0		6,5	99,9	1	MS2	Automatic	25,01	1380,443	-4	5522,8413	5525,05	5522,8054	0	31701,41	FLuc_RNA
Component	981	NIST_R4_131_1	1:G1077-U1091 = 4850.6358m[3'c.p]	1077-1091	1077	1091	Gr-pGr-pGr-pCr-pUr-pCr-pAr-pCr-pUr-pGr-pAr-pGr-pAr-pCr-pUr-p	3'c.p	15	1	859	1	131		3,31	99,9	1	MS2	Automatic	25,01	1212,166	-4	4850,6519	4852,06	4850,6358	4	51936,88	FLuc_RNA
Component	1004	NIST_R4_189	1:A1574-U1591 = 5828.8307m[3'c.p]	1574-1591	1574	1591	Ar-pAr-pCr-pAr-pAr-pCr-pCr-pGr-pCr-pGr-pAr-pAr-pAr-pAr-pAr-pGr-pUr-pUr-p	3'c.p	18	1	1195	1	189		-1,03	99,9	1	MS2	Automatic	25,1	1456,706	-4	5828,8247	5831,35	5828,8307	2	287657,66	FLuc_RNA
Component	1013	NIST_R4_86	1:G680-U692 = 4112.5184m[3'c.p]	680-692	680	692	Gr-pGr-pCr-pCr-pCr-pUr-pUr-pCr-pCr-pGr-pCr-pAr-pUr-p	3'c.p	13	1	585	1	86		5,61	99,9	1	MS2	Automatic	25,17	1027,876	-4	4112,5415	4114,43	4112,5184	4	24606,94	FLuc_RNA
Component	1023	NIST_R4_17_1	1:G161-U176 = 5141.6502m[3'c.p]	161-176	161	176	Gr-pGr-pUr-pUr-pCr-pCr-pUr-pGr-pGr-pAr-pAr-pCr-pAr-pAr-pUr-pUr-p	3'c.p	16	1	104	1	17		434,98	99,9	0	Full	Automatic	25,24	1284,906	-4	5143,8867	5143,89	5141,6502	8	2191,25	FLuc_RNA
Component	1039		1:A1683-U1705 = 7570.0628m[3'c.p][nonspecific]	1683-1705	1683	1705	Ar-pAr-pGr-pAr-pAr-pGr-pGr-pGr-pCr-pGr-pGr-pAr-pAr-pAr-pGr-pAr-pUr-pCr-pGr-pCr-pCr-pGr-pUr-p	3'c.p,nonspecific	23	0	0	0	0		509,65	99,9	0	Full	Automatic	25,29	1513,606	-5	7573,9209	7573,92	7570,0628	2	64991,54	FLuc_RNA
Component	1072	NIST_R4_166	1:G1333-U1357 = 8063.0790m[3'c.p]	1333-1357	1333	1357	Gr-pGr-pGr-pAr-pCr-pGr-pAr-pAr-pGr-pAr-pCr-pGr-pAr-pAr-pCr-pAr-pCr-pUr-pUr-pCr-pUr-pUr-pCr-pAr-pUr-p	3'c.p	25	1	1073	1	166		-0,89	99,9	1,2	MS2	Automatic	25,43	1612,412	-5	8063,0718	8066,71	8063,079	8	75801,27	FLuc_RNA
Component	788	NIST_R4_129	1:A1064-U1074 = 3596.5128m[3'c.p]	1064-1074	1064	1074	Ar-pCr-pGr-pAr-pCr-pAr-pAr-pGr-pGr-pAr-pUr-p	3'c.p	11	1	844	1	129		4,46	99,8	1	MS2	Automatic	23,85	1198,503	-3	3596,5288	3598,13	3596,5128	0	96810,7	FLuc_RNA
Component	804	NIST_R4_129	1:A1064-U1074 = 3596.5128m[3'c.p]	1064-1074	1064	1074	Ar-pCr-pGr-pAr-pCr-pAr-pAr-pGr-pGr-pAr-pUr-p	3'c.p	11	1	844	1	129		3,64	99,8	0	Full	Automatic	23,95	898,376	-4	3596,5259	3597,97	3596,5128	0	7152,72	FLuc_RNA
Component	1151	NIST_R4_6	1:G59-U76 = 5867.8529m[3'c.p]	59-76	59	76	Gr-pGr-pAr-pAr-pGr-pAr-pCr-pGr-pCr-pCr-pAr-pAr-pAr-pAr-pAr-pCr-pAr-pUr-p	3'c.p	18	1	19	1	6		-2,8	99,8	1,1	MS2	Automatic	25,76	1466,211	-4	5867,8364	5870,09	5867,8529	0	28315,2	FLuc_RNA
Component	898	NIST_R4_50_1	1:A408-U425 = 5767.7277m[3'c.p]	408-425	408	425	Ar-pUr-pGr-pGr-pGr-pCr-pAr-pUr-pUr-pUr-pCr-pGr-pCr-pAr-pGr-pCr-pCr-pUr-p	3'c.p	18	1	334	1	50		2,26	99,7	1,1	MS2	Automatic	24,52	1441,178	-4	5767,7407	5769,77	5767,7277	8	82882,7	FLuc_RNA
Component	922	NIST_R4_113	1:A878-U894 = 5406.6853m[3'c.p]	878-894	878	894	Ar-pCr-pGr-pAr-pUr-pCr-pCr-pCr-pUr-pUr-pCr-pAr-pGr-pGr-pAr-pUr-pUr-p	3'c.p	17	1	770	1	113		2,66	99,7	1	MS2	Automatic	24,7	1351,169	-4	5406,6997	5409,02	5406,6853	8	247856,69	FLuc_RNA
Component	1097	NIST_R4_6	1:G59-U76 = 5867.8529m[3'c.p]	59-76	59	76	Gr-pGr-pAr-pAr-pGr-pAr-pCr-pGr-pCr-pCr-pAr-pAr-pAr-pAr-pAr-pCr-pAr-pUr-p	3'c.p	18	1	19	1	6		4,61	99,7	1,1	MS2	Automatic	25,54	1466,71	-4	5867,8799	5870,27	5867,8529	0	64772,49	FLuc_RNA
Component	862	NIST_R4_51	1:G410-U425 = 5132.6498m[3'c.p]	410-425	410	425	Gr-pGr-pGr-pCr-pAr-pUr-pUr-pUr-pCr-pGr-pCr-pAr-pGr-pCr-pCr-pUr-p	3'c.p	16	1	340	1	51		3,05	99,5	1	MS2	Automatic	24,36	1282,658	-4	5132,6655	5134,78	5132,6498	6	447387,06	FLuc_RNA
Component	887	NIST_R4_113	1:A878-U894 = 5406.6853m[3'c.p]	878-894	878	894	Ar-pCr-pGr-pAr-pUr-pCr-pCr-pCr-pUr-pUr-pCr-pAr-pGr-pGr-pAr-pUr-pUr-p	3'c.p	17	1	770	1	113		2,12	99,5	1	MS2	Automatic	24,47	1351,168	-4	5406,6968	5409,17	5406,6853	8	634425,25	FLuc_RNA
Component	1027		1:A1635-C1651 = 5490.7779m[3'c.p][nonspecific]	1635-1651	1635	1651	Ar-pCr-pCr-pGr-pGr-pAr-pAr-pAr-pAr-pCr-pUr-pCr-pGr-pAr-pCr-pGr-pCr-p	3'c.p,nonspecific	17	0	0	0	0		1,42	99,5	1	MS2	Automatic	25,25	1372,945	-4	5490,7856	5493,79	5490,7779	2	102051,52	FLuc_RNA
Component	904		1:U940-U955 = 5083.6811m[3'c.p][nonspecific]	940-955	940	955	Ur-pCr-pGr-pCr-pCr-pAr-pAr-pAr-pAr-pGr-pCr-pAr-pCr-pUr-pCr-pUr-p	3'c.p,nonspecific	16	0	0	0	0		0,68	99,4	1	MS2	Automatic	24,57	1270,167	-4	5083,6846	5085,88	5083,6811	4	193680,69	FLuc_RNA
Component	805		1:C1470-U1481 = 3791.4822m[3'c.p][nonspecific]	1470-1481	1470	1481	Cr-pUr-pUr-pCr-pCr-pCr-pGr-pAr-pCr-pGr-pAr-pUr-p	3'c.p,nonspecific	12	0	0	0	0		3,2	98,9	1	MS2	Automatic	23,95	1263,158	-3	3791,4944	3793,01	3791,4822	4	82020,03	FLuc_RNA
Component	793	NIST_R4_60	1:A491-U503 = 4176.5735m[3'c.p]	491-503	491	503	Ar-pAr-pUr-pCr-pCr-pAr-pGr-pAr-pAr-pAr-pAr-pUr-pUr-p	3'c.p	13	1	397	1	60		5,77	98,7	1	MS2	Automatic	23,84	1392,19	-3	4176,5977	4178,48	4176,5735	4	3605,05	FLuc_RNA
Component	801		1:A1635-U1645 = 3556.5066m[3'c.p][nonspecific]	1635-1645	1635	1645	Ar-pCr-pCr-pGr-pGr-pAr-pAr-pAr-pAr-pCr-pUr-p	3'c.p,nonspecific	11	0	0	0	0		2,53	98,7	1	MS2	Automatic	23,91	1185,165	-3	3556,5156	3558,05	3556,5066	0	142645,09	FLuc_RNA
Component	830	NIST_R4_90	1:G720-U731 = 3854.5156m[3'c.p]	720-731	720	731	Gr-pCr-pCr-pAr-pGr-pAr-pGr-pAr-pUr-pCr-pCr-pUr-p	3'c.p	12	1	604	1	90		2,6	98,6	1	MS2	Automatic	24,15	1284,168	-3	3854,5256	3856,19	3854,5156	2	217498,98	FLuc_RNA
Component	868	NIST_R4_111	1:G861-U871 = 3652.5138m[3'c.p]	861-871	861	871	Gr-pAr-pAr-pGr-pAr-pGr-pGr-pAr-pGr-pCr-pUr-p	3'c.p	11	1	756	1	111		1,29	98,6	1	MS2	Automatic	24,38	1216,832	-3	3652,5186	3654,19	3652,5138	0	505516,66	FLuc_RNA
Component	899	NIST_R4_111	1:G861-U871 = 3652.5138m[3'c.p]	861-871	861	871	Gr-pAr-pAr-pGr-pAr-pGr-pGr-pAr-pGr-pCr-pUr-p	3'c.p	11	1	756	1	111		2,96	98,6	0	Full	Automatic	24,52	912,625	-4	3652,5247	3654,1	3652,5138	0	9388,89	FLuc_RNA
Component	798	NIST_R4_75	1:G621-U632 = 3870.5482m[3'c.p]	621-632	621	632	Gr-pAr-pCr-pAr-pAr-pAr-pAr-pCr-pAr-pAr-pUr-pUr-p	3'c.p	12	1	495	1	75		3,37	98,3	1	MS2	Automatic	23,87	1289,514	-3	3870,5613	3872,34	3870,5482	2	153069,98	FLuc_RNA
Component	1024	NIST_R4_97_1	1:G777-U802 = 8261.001m[3'c.p]	777-802	777	802	Gr-pUr-pUr-pCr-pCr-pAr-pUr-pUr-pCr-pCr-pAr-pUr-pCr-pAr-pCr-pGr-pGr-pUr-pUr-pUr-pUr-pGr-pGr-pAr-pAr-pUr-p	3'c.p	26	1	654	1	97		3,49	98,2	1,2	MS2	Automatic	25,24	1651,998	-5	8261,0293	8264,8	8261,0005	18	134395,88	FLuc_RNA
Component	803		1:G1164-G1173 = 3346.4885m[3'c.p][nonspecific]	1164-1173	1164	1173	Gr-pAr-pAr-pGr-pCr-pGr-pAr-pAr-pGr-pGr-p	3'c.p,nonspecific	10	0	0	0	0		3,94	97,6	1	MS2	Automatic	23,95	1114,827	-3	3346,5017	3347,9	3346,4885	0	225131,7	FLuc_RNA
Component	944		1:C938-U955 = 5694.7477m[3'c.p][nonspecific]	938-955	938	955	Cr-pUr-pUr-pCr-pGr-pCr-pCr-pAr-pAr-pAr-pAr-pGr-pCr-pAr-pCr-pUr-pCr-pUr-p	3'c.p,nonspecific	18	0	0	0	0		3,07	97,2	1	MS2	Automatic	24,83	1423,434	-4	5694,7651	5697,31	5694,7477	6	358863,12	FLuc_RNA
Component	734	NIST_R4_125	1:A983-U992 = 3212.4432m[3'c.p]	983-992	983	992	Ar-pCr-pAr-pCr-pGr-pAr-pAr-pAr-pUr-pUr-p	3'c.p	10	1	834	1	125		7,65	96,9	1	MS2	Automatic	23,44	1070,15	-3	3212,4678	3213,84	3212,4432	2	64965,74	FLuc_RNA
Component	923	NIST_R4_136	1:A1110-U1124 = 4912.6851m[3'c.p]	1110-1124	1110	1124	Ar-pCr-pAr-pCr-pCr-pCr-pGr-pAr-pGr-pGr-pGr-pGr-pGr-pAr-pUr-p	3'c.p	15	1	889	1	136		2,67	96,9	1	MS2	Automatic	24,71	1227,668	-4	4912,6982	4914,73	4912,6851	0	719453,88	FLuc_RNA
Component	932	NIST_R4_131_1	1:G1077-U1091 = 4850.6358m[3'c.p]	1077-1091	1077	1091	Gr-pGr-pGr-pCr-pUr-pCr-pAr-pCr-pUr-pGr-pAr-pGr-pAr-pCr-pUr-p	3'c.p	15	1	859	1	131		4,72	96,7	1	MS2	Automatic	24,78	1211,905	-4	4850,6587	4852,4	4850,6358	4	47363,6	FLuc_RNA
Component	783	NIST_R4_27	1:G245-U254 = 3283.4552m[3'c.p]	245-254	245	254	Gr-pGr-pCr-pAr-pGr-pAr-pAr-pGr-pCr-pUr-p	3'c.p	10	1	170	1	27		5,03	96,6	1	MS2	Automatic	23,75	1093,817	-3	3283,4717	3284,85	3283,4552	0	187279,97	FLuc_RNA
Component	1114	NIST_R4_166	1:G1333-U1357 = 8063.0790m[3'c.p]	1333-1357	1333	1357	Gr-pGr-pGr-pAr-pCr-pGr-pAr-pAr-pGr-pAr-pCr-pGr-pAr-pAr-pCr-pAr-pCr-pUr-pUr-pCr-pUr-pUr-pCr-pAr-pUr-p	3'c.p	25	1	1073	1	166		5,83	96,1	1,2	MS2	Automatic	25,58	1612,011	-5	8063,126	8064,82	8063,079	8	24913,12	FLuc_RNA
Component	744	NIST_R4_3	1:A25-U34 = 3299.4878m[3'c.p]	25-34	25	34	Ar-pAr-pGr-pAr-pAr-pGr-pAr-pAr-pAr-pUr-p	3'c.p	10	1	10	1	3		6,36	95,1	1	MS2	Automatic	23,48	1099,163	-3	3299,5088	3300,93	3299,4878	0	93447,72	FLuc_RNA
Component	847		1:C1661-U1675 = 4818.6460m[3'c.p][nonspecific]	1661-1675	1661	1675	Cr-pAr-pGr-pAr-pGr-pAr-pGr-pAr-pUr-pCr-pCr-pUr-pCr-pAr-pUr-p	3'c.p,nonspecific	15	0	0	0	0		2,24	90,1	1	MS2	Automatic	24,36	1204,159	-4	4818,6567	4820,74	4818,646	4	475869,56	FLuc_RNA
Component	854		1:C1661-U1675 = 4818.6460m[3'c.p][nonspecific]	1661-1675	1661	1675	Cr-pAr-pGr-pAr-pGr-pAr-pGr-pAr-pUr-pCr-pCr-pUr-pCr-pAr-pUr-p	3'c.p,nonspecific	15	0	0	0	0		2,24	90,1	1	MS2	Automatic	24,36	1204,159	-4	4818,6567	4820,76	4818,646	4	476794,47	FLuc_RNA
Component	1164	NIST_R4_166	1:G1333-U1357 = 8063.0790m[3'c.p]	1333-1357	1333	1357	Gr-pGr-pGr-pAr-pCr-pGr-pAr-pAr-pGr-pAr-pCr-pGr-pAr-pAr-pCr-pAr-pCr-pUr-pUr-pCr-pUr-pUr-pCr-pAr-pUr-p	3'c.p	25	1	1073	1	166		5,16	89,1	1,5	MS2	Automatic	25,87	1611,806	-5	8063,1206	8064,53	8063,079	8	36038,98	FLuc_RNA
Component	1134		1:G455-A477 = 7445.0178m[3'c.p][nonspecific]	455-477	455	477	Gr-pCr-pAr-pAr-pAr-pAr-pAr-pAr-pUr-pUr-pUr-pUr-pGr-pAr-pAr-pCr-pGr-pUr-pGr-pCr-pAr-pAr-pAr-p	3'c.p,nonspecific	23	0	0	0	0		-5,15	88,1	1,6	MS2	Automatic	25,65	1488,587	-5	7444,9795	7448,05	7445,0178	10	11350,92	FLuc_RNA
Component	748	NIST_R4_79	1:G644-U653 = 3141.3935m[3'c.p]	644-653	644	653	Gr-pAr-pAr-pCr-pUr-pCr-pCr-pUr-pCr-pUr-p	3'c.p	10	1	531	1	79		6,3	84,5	1	MS2	Automatic	23,56	1046,465	-3	3141,4133	3142,61	3141,3935	4	259589,47	FLuc_RNA
Component	777	NIST_R4_56	1:G455-U466 = 3848.5050m[3'c.p]	455-466	455	466	Gr-pCr-pAr-pAr-pAr-pAr-pAr-pAr-pUr-pUr-pUr-pUr-p	3'c.p	12	1	371	1	56		4,78	100	1	MS2	Automatic	23,72	1282,502	-3	3848,5234	3850,07	3848,505	6	90948,41	FLuc_RNA
Component	808	NIST_R4_60	1:A491-U503 = 4176.5735m[3'c.p]	491-503	491	503	Ar-pAr-pUr-pCr-pCr-pAr-pGr-pAr-pAr-pAr-pAr-pUr-pUr-p	3'c.p	13	1	397	1	60		3,32	100	1	MS2	Automatic	23,99	1391,522	-3	4176,5874	4178,29	4176,5735	4	117758,16	FLuc_RNA
Component	815		1:A895-G907 = 4199.6008m[3'c.p][nonspecific]	895-907	895	907	Ar-pCr-pAr-pAr-pAr-pAr-pUr-pUr-pCr-pAr-pAr-pAr-pGr-p	3'c.p,nonspecific	13	0	0	0	0		-3,53	100	1	MS2	Automatic	24,08	1399,195	-3	4199,5859	4201,15	4199,6008	4	73415,21	FLuc_RNA
Component	819	NIST_R4_195	1:A1622-U1634 = 4184.5521m[3'c.p]	1622-1634	1622	1634	Ar-pCr-pCr-pGr-pAr-pAr-pAr-pGr-pGr-pUr-pCr-pUr-pUr-p	3'c.p	13	1	1217	1	195		3,76	100	1	MS2	Automatic	24,09	1045,385	-4	4184,5679	4186,4	4184,5521	4	227792,06	FLuc_RNA
Component	821		1:U440-U454 = 4859.6361m[3'c.p][nonspecific]	440-454	440	454	Ur-pUr-pCr-pCr-pAr-pAr-pAr-pAr-pAr-pGr-pGr-pGr-pGr-pUr-pUr-p	3'c.p,nonspecific	15	0	0	0	0		2,54	100	1	MS2	Automatic	24,2	1214,157	-4	4859,6484	4861,48	4859,6361	6	230194,58	FLuc_RNA
Component	838		1:A1522-U1534 = 4270.6127m[3'c.p][nonspecific]	1522-1534	1522	1534	Ar-pCr-pGr-pGr-pAr-pAr-pAr-pGr-pAr-pCr-pGr-pAr-pUr-p	3'c.p,nonspecific	13	0	0	0	0		3,22	100	1	MS2	Automatic	24,22	1066,9	-4	4270,6265	4272,41	4270,6127	0	155739	FLuc_RNA
Component	842	NIST_R4_51	1:G410-U425 = 5132.6498m[3'c.p]	410-425	410	425	Gr-pGr-pGr-pCr-pAr-pUr-pUr-pUr-pCr-pGr-pCr-pAr-pGr-pCr-pCr-pUr-p	3'c.p	16	1	340	1	51		3,53	100	1	MS2	Automatic	24,25	1282,16	-4	5132,668	5134,76	5132,6498	6	15010,31	FLuc_RNA
Component	844	NIST_R4_60	1:A491-U503 = 4176.5735m[3'c.p]	491-503	491	503	Ar-pAr-pUr-pCr-pCr-pAr-pGr-pAr-pAr-pAr-pAr-pUr-pUr-p	3'c.p	13	1	397	1	60		1,91	100	1	MS2	Automatic	24,25	1391,522	-3	4176,5815	4178,23	4176,5735	4	27206,47	FLuc_RNA
Component	849	NIST_R4_195	1:A1622-U1634 = 4184.5521m[3'c.p]	1622-1634	1622	1634	Ar-pCr-pCr-pGr-pAr-pAr-pAr-pGr-pGr-pUr-pCr-pUr-pUr-p	3'c.p	13	1	1217	1	195		5,39	100	1	MS2	Automatic	24,3	1045,385	-4	4184,5747	4186,8	4184,5521	4	63285,43	FLuc_RNA
Component	894	NIST_R4_89	1:G703-U719 = 5422.6802m[3'c.p]	703-719	703	719	Gr-pCr-pGr-pUr-pCr-pAr-pGr-pAr-pUr-pUr-pCr-pUr-pCr-pGr-pCr-pAr-pUr-p	3'c.p	17	1	599	1	89		-1,45	100	1	MS2	Automatic	24,49	1355,417	-4	5422,6724	5424,68	5422,6802	8	102301,21	FLuc_RNA
Component	895		1:A1433-C1445 = 4109.6041m[3'c.p][nonspecific]	1433-1445	1433	1445	Ar-pCr-pAr-pAr-pCr-pAr-pCr-pCr-pCr-pCr-pAr-pAr-pCr-p	3'c.p,nonspecific	13	0	0	0	0		-0,15	100	1	MS2	Automatic	24,62	1026,897	-4	4109,6035	4111,15	4109,6041	0	121410,24	FLuc_RNA
Component	925		1:A1433-U1447 = 4744.6819m[3'c.p][nonspecific]	1433-1447	1433	1447	Ar-pCr-pAr-pAr-pCr-pAr-pCr-pCr-pCr-pCr-pAr-pAr-pCr-pAr-pUr-p	3'c.p,nonspecific	15	0	0	0	0		3,13	100	1	MS2	Automatic	24,72	1185,417	-4	4744,6968	4746,5	4744,6819	0	567933,25	FLuc_RNA
Component	931		1:C938-U955 = 5694.7477m[3'c.p][nonspecific]	938-955	938	955	Cr-pUr-pUr-pCr-pGr-pCr-pCr-pAr-pAr-pAr-pAr-pGr-pCr-pAr-pCr-pUr-pCr-pUr-p	3'c.p,nonspecific	18	0	0	0	0		4,87	100	1,1	MS2	Automatic	24,78	1422,934	-4	5694,7754	5697,11	5694,7477	6	46444,78	FLuc_RNA
Component	933	NIST_R4_174	1:G1403-U1412 = 3171.4153m[3'c.p]	1403-1412	1403	1412	Gr-pGr-pCr-pCr-pCr-pCr-pCr-pGr-pCr-pUr-p	3'c.p	10	1	1132	1	174		-1,01	100	1	MS2	Automatic	24,78	1056,469	-3	3171,4121	3173,03	3171,4153	0	208078,03	FLuc_RNA
Component	953		1:A1635-C1651 = 5490.7779m[3'c.p][nonspecific]	1635-1651	1635	1651	Ar-pCr-pCr-pGr-pGr-pAr-pAr-pAr-pAr-pCr-pUr-pCr-pGr-pAr-pCr-pGr-pCr-p	3'c.p,nonspecific	17	0	0	0	0		1,86	100	1	MS2	Automatic	24,87	1371,942	-4	5490,7881	5493,19	5490,7779	2	45158,72	FLuc_RNA
Component	955		1:A1574-U1590 = 5522.8054m[3'c.p][nonspecific]	1574-1590	1574	1590	Ar-pAr-pCr-pAr-pAr-pCr-pCr-pGr-pCr-pGr-pAr-pAr-pAr-pAr-pAr-pGr-pUr-p	3'c.p,nonspecific	17	0	0	0	0		-1,11	100	1	MS2	Automatic	24,89	1379,947	-4	5522,7993	5523,57	5522,8054	0	20513,91	FLuc_RNA
Component	972	NIST_R4_186	1:G1535-U1552 = 5924.8379m[3'c.p]	1535-1552	1535	1552	Gr-pAr-pCr-pGr-pGr-pAr-pAr-pAr-pAr-pAr-pGr-pAr-pGr-pAr-pUr-pCr-pGr-pUr-p	3'c.p	18	1	1179	1	186		1,97	100	1,3	MS2	Automatic	24,95	1480,953	-4	5924,8496	5927,46	5924,8379	2	34830	FLuc_RNA
Component	973	NIST_R4_201_1	1:A1714-U1729 = 5211.6781m[3'c.p]	1714-1729	1714	1729	Ar-pGr-pGr-pCr-pUr-pGr-pGr-pAr-pGr-pCr-pCr-pUr-pCr-pGr-pGr-pUr-p	3'c.p	16	1	1241	1	201		-0,73	100	1	MS2	Automatic	24,96	1302,415	-4	5211,6743	5213,79	5211,6781	4	166524,77	FLuc_RNA
Component	977		1:A1635-C1651 = 5490.7779m[3'c.p][nonspecific]	1635-1651	1635	1651	Ar-pCr-pCr-pGr-pGr-pAr-pAr-pAr-pAr-pCr-pUr-pCr-pGr-pAr-pCr-pGr-pCr-p	3'c.p,nonspecific	17	0	0	0	0		0,79	100	1	MS2	Automatic	24,97	1372,442	-4	5490,7822	5493,52	5490,7779	2	62832,35	FLuc_RNA
Component	982		1:A1433-U1449 = 5355.7485m[3'c.p][nonspecific]	1433-1449	1433	1449	Ar-pCr-pAr-pAr-pCr-pAr-pCr-pCr-pCr-pCr-pAr-pAr-pCr-pAr-pUr-pCr-pUr-p	3'c.p,nonspecific	17	0	0	0	0		0,55	100	1	MS2	Automatic	25,01	1338,19	-4	5355,7515	5357,82	5355,7485	2	44470,95	FLuc_RNA
Component	984		1:A1433-U1450 = 5661.7738m[3'c.p][nonspecific]	1433-1450	1433	1450	Ar-pCr-pAr-pAr-pCr-pAr-pCr-pCr-pCr-pCr-pAr-pAr-pCr-pAr-pUr-pCr-pUr-pUr-p	3'c.p,nonspecific	18	0	0	0	0		0,88	100	1,2	MS2	Automatic	25,02	1414,939	-4	5661,7788	5663,73	5661,7738	4	87669,79	FLuc_RNA
Component	998	NIST_R4_68	1:A572-U584 = 4074.4803m[3'c.p]	572-584	572	584	Ar-pCr-pCr-pUr-pCr-pCr-pCr-pGr-pGr-pUr-pUr-pUr-pUr-p	3'c.p	13	1	439	1	68		2,31	100	1	MS2	Automatic	25,08	1357,156	-3	4074,4897	4075,5	4074,4803	8	34007,02	FLuc_RNA
Component	1000		1:U778-U802 = 7915.9531m[3'c.p][nonspecific]	778-802	778	802	Ur-pUr-pCr-pCr-pAr-pUr-pUr-pCr-pCr-pAr-pUr-pCr-pAr-pCr-pGr-pGr-pUr-pUr-pUr-pUr-pGr-pGr-pAr-pAr-pUr-p	3'c.p,nonspecific	25	0	0	0	0		1,55	100	1,2	MS2	Automatic	25,08	1582,787	-5	7915,9653	7919,06	7915,9531	18	267032,53	FLuc_RNA
Component	1002	NIST_R4_145	1:A1188-U1201 = 4551.6428m[3'c.p]	1188-1201	1188	1201	Ar-pCr-pCr-pGr-pGr-pGr-pAr-pAr-pAr-pAr-pCr-pGr-pCr-pUr-p	3'c.p	14	1	943	1	145		1,46	100	1	MS2	Automatic	25,09	1137,406	-4	4551,6494	4554	4551,6428	0	187478,45	FLuc_RNA
Component	1012	NIST_R4_186	1:G1535-U1552 = 5924.8379m[3'c.p]	1535-1552	1535	1552	Gr-pAr-pCr-pGr-pGr-pAr-pAr-pAr-pAr-pAr-pGr-pAr-pGr-pAr-pUr-pCr-pGr-pUr-p	3'c.p	18	1	1179	1	186		0,07	100	1,2	MS2	Automatic	25,16	1480,455	-4	5924,8384	5926,92	5924,8379	2	62438,35	FLuc_RNA
Component	1041	NIST_R4_97_1	1:G777-U802 = 8261.001m[3'c.p]	777-802	777	802	Gr-pUr-pUr-pCr-pCr-pAr-pUr-pUr-pCr-pCr-pAr-pUr-pCr-pAr-pCr-pGr-pGr-pUr-pUr-pUr-pUr-pGr-pGr-pAr-pAr-pUr-p	3'c.p	26	1	654	1	97		5,26	100	1,3	MS2	Automatic	25,3	1651,598	-5	8261,0439	8264,7	8261,0005	18	130925,08	FLuc_RNA
Component	1043	NIST_R4_6	1:G59-U76 = 5867.8529m[3'c.p]	59-76	59	76	Gr-pGr-pAr-pAr-pGr-pAr-pCr-pGr-pCr-pCr-pAr-pAr-pAr-pAr-pAr-pCr-pAr-pUr-p	3'c.p	18	1	19	1	6		0,53	100	1,1	MS2	Automatic	25,32	1466,458	-4	5867,856	5870,07	5867,8529	0	31725,06	FLuc_RNA

## Sheet: R4_specific
Level	No.	Alias Name	Identification	Positions	Start #	End #	Oligo Sequence	Mod	Seq Length	Nonunique Seq	Isomer Group	Num of Iso Seq	Digest position	Site	∆ ppm	Conf. Score	Best ASR	ID Type	Integration Type	RT	M/Z	Charge St.	Mono Mass Exp.	Avg Mass Exp.	Mono Mass Theo.	Missed Cleavages	MS Area	Oligo	Comment
Component	802	NIST_R4_11	1:G123-U133 = 3612.5077m[3'c.p]	123-133	123	133	Gr-pGr-pAr-pGr-pAr-pGr-pCr-pAr-pAr-pCr-pUr-p	3'c.p	11	1	52	1	11		4,76	99,9	1	MS2	Automatic	24	1203,502	-3	3612,5249	3614,04	3612,5077	0	105003,61	FLuc_RNA
Component	848	NIST_R4_78_1	1:A641-U653 = 4105.5239m[3'c.p]	641-653	641	653	Ar-pAr-pUr-pGr-pAr-pAr-pCr-pUr-pCr-pCr-pUr-pCr-pUr-p	3'c.p	13	1	523	1	78		1,68	99,9	1	MS2	Automatic	24,29	1025,628	-4	4105,5308	4106,96	4105,5239	6	50614,32	FLuc_RNA
Component	910	NIST_R4_202_1	1:G1719-U1734 = 5187.6669m[3'c.p]	1719-1734	1719	1734	Gr-pGr-pAr-pGr-pCr-pCr-pUr-pCr-pGr-pGr-pUr-pGr-pGr-pCr-pCr-pUr-p	3'c.p	16	1	1246	1	202		-2,62	99,9	1	MS2	Automatic	24,63	1296,413	-4	5187,6533	5190,28	5187,6669	4	197335,98	FLuc_RNA
Component	981	NIST_R4_131_1	1:G1077-U1091 = 4850.6358m[3'c.p]	1077-1091	1077	1091	Gr-pGr-pGr-pCr-pUr-pCr-pAr-pCr-pUr-pGr-pAr-pGr-pAr-pCr-pUr-p	3'c.p	15	1	859	1	131		3,31	99,9	1	MS2	Automatic	25,01	1212,166	-4	4850,6519	4852,06	4850,6358	4	51936,88	FLuc_RNA
Component	1004	NIST_R4_189	1:A1574-U1591 = 5828.8307m[3'c.p]	1574-1591	1574	1591	Ar-pAr-pCr-pAr-pAr-pCr-pCr-pGr-pCr-pGr-pAr-pAr-pAr-pAr-pAr-pGr-pUr-pUr-p	3'c.p	18	1	1195	1	189		-1,03	99,9	1	MS2	Automatic	25,1	1456,706	-4	5828,8247	5831,35	5828,8307	2	287657,66	FLuc_RNA
Component	1013	NIST_R4_86	1:G680-U692 = 4112.5184m[3'c.p]	680-692	680	692	Gr-pGr-pCr-pCr-pCr-pUr-pUr-pCr-pCr-pGr-pCr-pAr-pUr-p	3'c.p	13	1	585	1	86		5,61	99,9	1	MS2	Automatic	25,17	1027,876	-4	4112,5415	4114,43	4112,5184	4	24606,94	FLuc_RNA
Component	1023	NIST_R4_17_1	1:G161-U176 = 5141.6502m[3'c.p]	161-176	161	176	Gr-pGr-pUr-pUr-pCr-pCr-pUr-pGr-pGr-pAr-pAr-pCr-pAr-pAr-pUr-pUr-p	3'c.p	16	1	104	1	17		434,98	99,9	0	Full	Automatic	25,24	1284,906	-4	5143,8867	5143,89	5141,6502	8	2191,25	FLuc_RNA
Component	1072	NIST_R4_166	1:G1333-U1357 = 8063.0790m[3'c.p]	1333-1357	1333	1357	Gr-pGr-pGr-pAr-pCr-pGr-pAr-pAr-pGr-pAr-pCr-pGr-pAr-pAr-pCr-pAr-pCr-pUr-pUr-pCr-pUr-pUr-pCr-pAr-pUr-p	3'c.p	25	1	1073	1	166		-0,89	99,9	1,2	MS2	Automatic	25,43	1612,412	-5	8063,0718	8066,71	8063,079	8	75801,27	FLuc_RNA
Component	788	NIST_R4_129	1:A1064-U1074 = 3596.5128m[3'c.p]	1064-1074	1064	1074	Ar-pCr-pGr-pAr-pCr-pAr-pAr-pGr-pGr-pAr-pUr-p	3'c.p	11	1	844	1	129		4,46	99,8	1	MS2	Automatic	23,85	1198,503	-3	3596,5288	3598,13	3596,5128	0	96810,7	FLuc_RNA
Component	804	NIST_R4_129	1:A1064-U1074 = 3596.5128m[3'c.p]	1064-1074	1064	1074	Ar-pCr-pGr-pAr-pCr-pAr-pAr-pGr-pGr-pAr-pUr-p	3'c.p	11	1	844	1	129		3,64	99,8	0	Full	Automatic	23,95	898,376	-4	3596,5259	3597,97	3596,5128	0	7152,72	FLuc_RNA
Component	1151	NIST_R4_6	1:G59-U76 = 5867.8529m[3'c.p]	59-76	59	76	Gr-pGr-pAr-pAr-pGr-pAr-pCr-pGr-pCr-pCr-pAr-pAr-pAr-pAr-pAr-pCr-pAr-pUr-p	3'c.p	18	1	19	1	6		-2,8	99,8	1,1	MS2	Automatic	25,76	1466,211	-4	5867,8364	5870,09	5867,8529	0	28315,2	FLuc_RNA
Component	898	NIST_R4_50_1	1:A408-U425 = 5767.7277m[3'c.p]	408-425	408	425	Ar-pUr-pGr-pGr-pGr-pCr-pAr-pUr-pUr-pUr-pCr-pGr-pCr-pAr-pGr-pCr-pCr-pUr-p	3'c.p	18	1	334	1	50		2,26	99,7	1,1	MS2	Automatic	24,52	1441,178	-4	5767,7407	5769,77	5767,7277	8	82882,7	FLuc_RNA
Component	922	NIST_R4_113	1:A878-U894 = 5406.6853m[3'c.p]	878-894	878	894	Ar-pCr-pGr-pAr-pUr-pCr-pCr-pCr-pUr-pUr-pCr-pAr-pGr-pGr-pAr-pUr-pUr-p	3'c.p	17	1	770	1	113		2,66	99,7	1	MS2	Automatic	24,7	1351,169	-4	5406,6997	5409,02	5406,6853	8	247856,69	FLuc_RNA
Component	1097	NIST_R4_6	1:G59-U76 = 5867.8529m[3'c.p]	59-76	59	76	Gr-pGr-pAr-pAr-pGr-pAr-pCr-pGr-pCr-pCr-pAr-pAr-pAr-pAr-pAr-pCr-pAr-pUr-p	3'c.p	18	1	19	1	6		4,61	99,7	1,1	MS2	Automatic	25,54	1466,71	-4	5867,8799	5870,27	5867,8529	0	64772,49	FLuc_RNA
Component	862	NIST_R4_51	1:G410-U425 = 5132.6498m[3'c.p]	410-425	410	425	Gr-pGr-pGr-pCr-pAr-pUr-pUr-pUr-pCr-pGr-pCr-pAr-pGr-pCr-pCr-pUr-p	3'c.p	16	1	340	1	51		3,05	99,5	1	MS2	Automatic	24,36	1282,658	-4	5132,6655	5134,78	5132,6498	6	447387,06	FLuc_RNA
Component	887	NIST_R4_113	1:A878-U894 = 5406.6853m[3'c.p]	878-894	878	894	Ar-pCr-pGr-pAr-pUr-pCr-pCr-pCr-pUr-pUr-pCr-pAr-pGr-pGr-pAr-pUr-pUr-p	3'c.p	17	1	770	1	113		2,12	99,5	1	MS2	Automatic	24,47	1351,168	-4	5406,6968	5409,17	5406,6853	8	634425,25	FLuc_RNA
Component	793	NIST_R4_60	1:A491-U503 = 4176.5735m[3'c.p]	491-503	491	503	Ar-pAr-pUr-pCr-pCr-pAr-pGr-pAr-pAr-pAr-pAr-pUr-pUr-p	3'c.p	13	1	397	1	60		5,77	98,7	1	MS2	Automatic	23,84	1392,19	-3	4176,5977	4178,48	4176,5735	4	3605,05	FLuc_RNA
Component	830	NIST_R4_90	1:G720-U731 = 3854.5156m[3'c.p]	720-731	720	731	Gr-pCr-pCr-pAr-pGr-pAr-pGr-pAr-pUr-pCr-pCr-pUr-p	3'c.p	12	1	604	1	90		2,6	98,6	1	MS2	Automatic	24,15	1284,168	-3	3854,5256	3856,19	3854,5156	2	217498,98	FLuc_RNA
Component	868	NIST_R4_111	1:G861-U871 = 3652.5138m[3'c.p]	861-871	861	871	Gr-pAr-pAr-pGr-pAr-pGr-pGr-pAr-pGr-pCr-pUr-p	3'c.p	11	1	756	1	111		1,29	98,6	1	MS2	Automatic	24,38	1216,832	-3	3652,5186	3654,19	3652,5138	0	505516,66	FLuc_RNA
Component	899	NIST_R4_111	1:G861-U871 = 3652.5138m[3'c.p]	861-871	861	871	Gr-pAr-pAr-pGr-pAr-pGr-pGr-pAr-pGr-pCr-pUr-p	3'c.p	11	1	756	1	111		2,96	98,6	0	Full	Automatic	24,52	912,625	-4	3652,5247	3654,1	3652,5138	0	9388,89	FLuc_RNA
Component	798	NIST_R4_75	1:G621-U632 = 3870.5482m[3'c.p]	621-632	621	632	Gr-pAr-pCr-pAr-pAr-pAr-pAr-pCr-pAr-pAr-pUr-pUr-p	3'c.p	12	1	495	1	75		3,37	98,3	1	MS2	Automatic	23,87	1289,514	-3	3870,5613	3872,34	3870,5482	2	153069,98	FLuc_RNA
Component	1024	NIST_R4_97_1	1:G777-U802 = 8261.001m[3'c.p]	777-802	777	802	Gr-pUr-pUr-pCr-pCr-pAr-pUr-pUr-pCr-pCr-pAr-pUr-pCr-pAr-pCr-pGr-pGr-pUr-pUr-pUr-pUr-pGr-pGr-pAr-pAr-pUr-p	3'c.p	26	1	654	1	97		3,49	98,2	1,2	MS2	Automatic	25,24	1651,998	-5	8261,0293	8264,8	8261,0005	18	134395,88	FLuc_RNA
Component	734	NIST_R4_125	1:A983-U992 = 3212.4432m[3'c.p]	983-992	983	992	Ar-pCr-pAr-pCr-pGr-pAr-pAr-pAr-pUr-pUr-p	3'c.p	10	1	834	1	125		7,65	96,9	1	MS2	Automatic	23,44	1070,15	-3	3212,4678	3213,84	3212,4432	2	64965,74	FLuc_RNA
Component	923	NIST_R4_136	1:A1110-U1124 = 4912.6851m[3'c.p]	1110-1124	1110	1124	Ar-pCr-pAr-pCr-pCr-pCr-pGr-pAr-pGr-pGr-pGr-pGr-pGr-pAr-pUr-p	3'c.p	15	1	889	1	136		2,67	96,9	1	MS2	Automatic	24,71	1227,668	-4	4912,6982	4914,73	4912,6851	0	719453,88	FLuc_RNA
Component	932	NIST_R4_131_1	1:G1077-U1091 = 4850.6358m[3'c.p]	1077-1091	1077	1091	Gr-pGr-pGr-pCr-pUr-pCr-pAr-pCr-pUr-pGr-pAr-pGr-pAr-pCr-pUr-p	3'c.p	15	1	859	1	131		4,72	96,7	1	MS2	Automatic	24,78	1211,905	-4	4850,6587	4852,4	4850,6358	4	47363,6	FLuc_RNA
Component	783	NIST_R4_27	1:G245-U254 = 3283.4552m[3'c.p]	245-254	245	254	Gr-pGr-pCr-pAr-pGr-pAr-pAr-pGr-pCr-pUr-p	3'c.p	10	1	170	1	27		5,03	96,6	1	MS2	Automatic	23,75	1093,817	-3	3283,4717	3284,85	3283,4552	0	187279,97	FLuc_RNA
Component	1114	NIST_R4_166	1:G1333-U1357 = 8063.0790m[3'c.p]	1333-1357	1333	1357	Gr-pGr-pGr-pAr-pCr-pGr-pAr-pAr-pGr-pAr-pCr-pGr-pAr-pAr-pCr-pAr-pCr-pUr-pUr-pCr-pUr-pUr-pCr-pAr-pUr-p	3'c.p	25	1	1073	1	166		5,83	96,1	1,2	MS2	Automatic	25,58	1612,011	-5	8063,126	8064,82	8063,079	8	24913,12	FLuc_RNA
Component	744	NIST_R4_3	1:A25-U34 = 3299.4878m[3'c.p]	25-34	25	34	Ar-pAr-pGr-pAr-pAr-pGr-pAr-pAr-pAr-pUr-p	3'c.p	10	1	10	1	3		6,36	95,1	1	MS2	Automatic	23,48	1099,163	-3	3299,5088	3300,93	3299,4878	0	93447,72	FLuc_RNA
Component	1164	NIST_R4_166	1:G1333-U1357 = 8063.0790m[3'c.p]	1333-1357	1333	1357	Gr-pGr-pGr-pAr-pCr-pGr-pAr-pAr-pGr-pAr-pCr-pGr-pAr-pAr-pCr-pAr-pCr-pUr-pUr-pCr-pUr-pUr-pCr-pAr-pUr-p	3'c.p	25	1	1073	1	166		5,16	89,1	1,5	MS2	Automatic	25,87	1611,806	-5	8063,1206	8064,53	8063,079	8	36038,98	FLuc_RNA
Component	748	NIST_R4_79	1:G644-U653 = 3141.3935m[3'c.p]	644-653	644	653	Gr-pAr-pAr-pCr-pUr-pCr-pCr-pUr-pCr-pUr-p	3'c.p	10	1	531	1	79		6,3	84,5	1	MS2	Automatic	23,56	1046,465	-3	3141,4133	3142,61	3141,3935	4	259589,47	FLuc_RNA
Component	777	NIST_R4_56	1:G455-U466 = 3848.5050m[3'c.p]	455-466	455	466	Gr-pCr-pAr-pAr-pAr-pAr-pAr-pAr-pUr-pUr-pUr-pUr-p	3'c.p	12	1	371	1	56		4,78	100	1	MS2	Automatic	23,72	1282,502	-3	3848,5234	3850,07	3848,505	6	90948,41	FLuc_RNA
Component	808	NIST_R4_60	1:A491-U503 = 4176.5735m[3'c.p]	491-503	491	503	Ar-pAr-pUr-pCr-pCr-pAr-pGr-pAr-pAr-pAr-pAr-pUr-pUr-p	3'c.p	13	1	397	1	60		3,32	100	1	MS2	Automatic	23,99	1391,522	-3	4176,5874	4178,29	4176,5735	4	117758,16	FLuc_RNA
Component	819	NIST_R4_195	1:A1622-U1634 = 4184.5521m[3'c.p]	1622-1634	1622	1634	Ar-pCr-pCr-pGr-pAr-pAr-pAr-pGr-pGr-pUr-pCr-pUr-pUr-p	3'c.p	13	1	1217	1	195		3,76	100	1	MS2	Automatic	24,09	1045,385	-4	4184,5679	4186,4	4184,5521	4	227792,06	FLuc_RNA
Component	842	NIST_R4_51	1:G410-U425 = 5132.6498m[3'c.p]	410-425	410	425	Gr-pGr-pGr-pCr-pAr-pUr-pUr-pUr-pCr-pGr-pCr-pAr-pGr-pCr-pCr-pUr-p	3'c.p	16	1	340	1	51		3,53	100	1	MS2	Automatic	24,25	1282,16	-4	5132,668	5134,76	5132,6498	6	15010,31	FLuc_RNA
Component	844	NIST_R4_60	1:A491-U503 = 4176.5735m[3'c.p]	491-503	491	503	Ar-pAr-pUr-pCr-pCr-pAr-pGr-pAr-pAr-pAr-pAr-pUr-pUr-p	3'c.p	13	1	397	1	60		1,91	100	1	MS2	Automatic	24,25	1391,522	-3	4176,5815	4178,23	4176,5735	4	27206,47	FLuc_RNA
Component	849	NIST_R4_195	1:A1622-U1634 = 4184.5521m[3'c.p]	1622-1634	1622	1634	Ar-pCr-pCr-pGr-pAr-pAr-pAr-pGr-pGr-pUr-pCr-pUr-pUr-p	3'c.p	13	1	1217	1	195		5,39	100	1	MS2	Automatic	24,3	1045,385	-4	4184,5747	4186,8	4184,5521	4	63285,43	FLuc_RNA
Component	894	NIST_R4_89	1:G703-U719 = 5422.6802m[3'c.p]	703-719	703	719	Gr-pCr-pGr-pUr-pCr-pAr-pGr-pAr-pUr-pUr-pCr-pUr-pCr-pGr-pCr-pAr-pUr-p	3'c.p	17	1	599	1	89		-1,45	100	1	MS2	Automatic	24,49	1355,417	-4	5422,6724	5424,68	5422,6802	8	102301,21	FLuc_RNA
Component	933	NIST_R4_174	1:G1403-U1412 = 3171.4153m[3'c.p]	1403-1412	1403	1412	Gr-pGr-pCr-pCr-pCr-pCr-pCr-pGr-pCr-pUr-p	3'c.p	10	1	1132	1	174		-1,01	100	1	MS2	Automatic	24,78	1056,469	-3	3171,4121	3173,03	3171,4153	0	208078,03	FLuc_RNA
Component	972	NIST_R4_186	1:G1535-U1552 = 5924.8379m[3'c.p]	1535-1552	1535	1552	Gr-pAr-pCr-pGr-pGr-pAr-pAr-pAr-pAr-pAr-pGr-pAr-pGr-pAr-pUr-pCr-pGr-pUr-p	3'c.p	18	1	1179	1	186		1,97	100	1,3	MS2	Automatic	24,95	1480,953	-4	5924,8496	5927,46	5924,8379	2	34830	FLuc_RNA
Component	973	NIST_R4_201_1	1:A1714-U1729 = 5211.6781m[3'c.p]	1714-1729	1714	1729	Ar-pGr-pGr-pCr-pUr-pGr-pGr-pAr-pGr-pCr-pCr-pUr-pCr-pGr-pGr-pUr-p	3'c.p	16	1	1241	1	201		-0,73	100	1	MS2	Automatic	24,96	1302,415	-4	5211,6743	5213,79	5211,6781	4	166524,77	FLuc_RNA
Component	998	NIST_R4_68	1:A572-U584 = 4074.4803m[3'c.p]	572-584	572	584	Ar-pCr-pCr-pUr-pCr-pCr-pCr-pGr-pGr-pUr-pUr-pUr-pUr-p	3'c.p	13	1	439	1	68		2,31	100	1	MS2	Automatic	25,08	1357,156	-3	4074,4897	4075,5	4074,4803	8	34007,02	FLuc_RNA
Component	1002	NIST_R4_145	1:A1188-U1201 = 4551.6428m[3'c.p]	1188-1201	1188	1201	Ar-pCr-pCr-pGr-pGr-pGr-pAr-pAr-pAr-pAr-pCr-pGr-pCr-pUr-p	3'c.p	14	1	943	1	145		1,46	100	1	MS2	Automatic	25,09	1137,406	-4	4551,6494	4554	4551,6428	0	187478,45	FLuc_RNA
Component	1012	NIST_R4_186	1:G1535-U1552 = 5924.8379m[3'c.p]	1535-1552	1535	1552	Gr-pAr-pCr-pGr-pGr-pAr-pAr-pAr-pAr-pAr-pGr-pAr-pGr-pAr-pUr-pCr-pGr-pUr-p	3'c.p	18	1	1179	1	186		0,07	100	1,2	MS2	Automatic	25,16	1480,455	-4	5924,8384	5926,92	5924,8379	2	62438,35	FLuc_RNA
Component	1041	NIST_R4_97_1	1:G777-U802 = 8261.001m[3'c.p]	777-802	777	802	Gr-pUr-pUr-pCr-pCr-pAr-pUr-pUr-pCr-pCr-pAr-pUr-pCr-pAr-pCr-pGr-pGr-pUr-pUr-pUr-pUr-pGr-pGr-pAr-pAr-pUr-p	3'c.p	26	1	654	1	97		5,26	100	1,3	MS2	Automatic	25,3	1651,598	-5	8261,0439	8264,7	8261,0005	18	130925,08	FLuc_RNA
Component	1043	NIST_R4_6	1:G59-U76 = 5867.8529m[3'c.p]	59-76	59	76	Gr-pGr-pAr-pAr-pGr-pAr-pCr-pGr-pCr-pCr-pAr-pAr-pAr-pAr-pAr-pCr-pAr-pUr-p	3'c.p	18	1	19	1	6		0,53	100	1,1	MS2	Automatic	25,32	1466,458	-4	5867,856	5870,07	5867,8529	0	31725,06	FLuc_RNA

## Sheet: R4_unspecific
Level	No.	Alias Name	Identification	Positions	Start #	End #	Oligo Sequence	Mod	Seq Length	Nonunique Seq	Isomer Group	Num of Iso Seq	Digest position	Site	∆ ppm	Conf. Score	Best ASR	ID Type	Integration Type	RT	M/Z	Charge St.	Mono Mass Exp.	Avg Mass Exp.	Mono Mass Theo.	Missed Cleavages	MS Area	Oligo	Comment
Component	863		1:C1769-U1780 = 3664.4315m[3'c.p][nonspecific]	1769-1780	1769	1780	Cr-pCr-pUr-pCr-pCr-pCr-pCr-pUr-pUr-pCr-pCr-pUr-p	3'c.p,nonspecific	12	0	0	0	0		0,77	99,9	1	MS2	Automatic	24,44	1220,806	-3	3664,4343	3665,89	3664,4315	6	233278,2	FLuc_RNA
Component	980		1:A1574-U1590 = 5522.8054m[3'c.p][nonspecific]	1574-1590	1574	1590	Ar-pAr-pCr-pAr-pAr-pCr-pCr-pGr-pCr-pGr-pAr-pAr-pAr-pAr-pAr-pGr-pUr-p	3'c.p,nonspecific	17	0	0	0	0		6,5	99,9	1	MS2	Automatic	25,01	1380,443	-4	5522,8413	5525,05	5522,8054	0	31701,41	FLuc_RNA
Component	1039		1:A1683-U1705 = 7570.0628m[3'c.p][nonspecific]	1683-1705	1683	1705	Ar-pAr-pGr-pAr-pAr-pGr-pGr-pGr-pCr-pGr-pGr-pAr-pAr-pAr-pGr-pAr-pUr-pCr-pGr-pCr-pCr-pGr-pUr-p	3'c.p,nonspecific	23	0	0	0	0		509,65	99,9	0	Full	Automatic	25,29	1513,606	-5	7573,9209	7573,92	7570,0628	2	64991,54	FLuc_RNA
Component	1027		1:A1635-C1651 = 5490.7779m[3'c.p][nonspecific]	1635-1651	1635	1651	Ar-pCr-pCr-pGr-pGr-pAr-pAr-pAr-pAr-pCr-pUr-pCr-pGr-pAr-pCr-pGr-pCr-p	3'c.p,nonspecific	17	0	0	0	0		1,42	99,5	1	MS2	Automatic	25,25	1372,945	-4	5490,7856	5493,79	5490,7779	2	102051,52	FLuc_RNA
Component	904		1:U940-U955 = 5083.6811m[3'c.p][nonspecific]	940-955	940	955	Ur-pCr-pGr-pCr-pCr-pAr-pAr-pAr-pAr-pGr-pCr-pAr-pCr-pUr-pCr-pUr-p	3'c.p,nonspecific	16	0	0	0	0		0,68	99,4	1	MS2	Automatic	24,57	1270,167	-4	5083,6846	5085,88	5083,6811	4	193680,69	FLuc_RNA
Component	805		1:C1470-U1481 = 3791.4822m[3'c.p][nonspecific]	1470-1481	1470	1481	Cr-pUr-pUr-pCr-pCr-pCr-pGr-pAr-pCr-pGr-pAr-pUr-p	3'c.p,nonspecific	12	0	0	0	0		3,2	98,9	1	MS2	Automatic	23,95	1263,158	-3	3791,4944	3793,01	3791,4822	4	82020,03	FLuc_RNA
Component	801		1:A1635-U1645 = 3556.5066m[3'c.p][nonspecific]	1635-1645	1635	1645	Ar-pCr-pCr-pGr-pGr-pAr-pAr-pAr-pAr-pCr-pUr-p	3'c.p,nonspecific	11	0	0	0	0		2,53	98,7	1	MS2	Automatic	23,91	1185,165	-3	3556,5156	3558,05	3556,5066	0	142645,09	FLuc_RNA
Component	803		1:G1164-G1173 = 3346.4885m[3'c.p][nonspecific]	1164-1173	1164	1173	Gr-pAr-pAr-pGr-pCr-pGr-pAr-pAr-pGr-pGr-p	3'c.p,nonspecific	10	0	0	0	0		3,94	97,6	1	MS2	Automatic	23,95	1114,827	-3	3346,5017	3347,9	3346,4885	0	225131,7	FLuc_RNA
Component	944		1:C938-U955 = 5694.7477m[3'c.p][nonspecific]	938-955	938	955	Cr-pUr-pUr-pCr-pGr-pCr-pCr-pAr-pAr-pAr-pAr-pGr-pCr-pAr-pCr-pUr-pCr-pUr-p	3'c.p,nonspecific	18	0	0	0	0		3,07	97,2	1	MS2	Automatic	24,83	1423,434	-4	5694,7651	5697,31	5694,7477	6	358863,12	FLuc_RNA
Component	847		1:C1661-U1675 = 4818.6460m[3'c.p][nonspecific]	1661-1675	1661	1675	Cr-pAr-pGr-pAr-pGr-pAr-pGr-pAr-pUr-pCr-pCr-pUr-pCr-pAr-pUr-p	3'c.p,nonspecific	15	0	0	0	0		2,24	90,1	1	MS2	Automatic	24,36	1204,159	-4	4818,6567	4820,74	4818,646	4	475869,56	FLuc_RNA
Component	854		1:C1661-U1675 = 4818.6460m[3'c.p][nonspecific]	1661-1675	1661	1675	Cr-pAr-pGr-pAr-pGr-pAr-pGr-pAr-pUr-pCr-pCr-pUr-pCr-pAr-pUr-p	3'c.p,nonspecific	15	0	0	0	0		2,24	90,1	1	MS2	Automatic	24,36	1204,159	-4	4818,6567	4820,76	4818,646	4	476794,47	FLuc_RNA
Component	1134		1:G455-A477 = 7445.0178m[3'c.p][nonspecific]	455-477	455	477	Gr-pCr-pAr-pAr-pAr-pAr-pAr-pAr-pUr-pUr-pUr-pUr-pGr-pAr-pAr-pCr-pGr-pUr-pGr-pCr-pAr-pAr-pAr-p	3'c.p,nonspecific	23	0	0	0	0		-5,15	88,1	1,6	MS2	Automatic	25,65	1488,587	-5	7444,9795	7448,05	7445,0178	10	11350,92	FLuc_RNA
Component	815		1:A895-G907 = 4199.6008m[3'c.p][nonspecific]	895-907	895	907	Ar-pCr-pAr-pAr-pAr-pAr-pUr-pUr-pCr-pAr-pAr-pAr-pGr-p	3'c.p,nonspecific	13	0	0	0	0		-3,53	100	1	MS2	Automatic	24,08	1399,195	-3	4199,5859	4201,15	4199,6008	4	73415,21	FLuc_RNA
Component	821		1:U440-U454 = 4859.6361m[3'c.p][nonspecific]	440-454	440	454	Ur-pUr-pCr-pCr-pAr-pAr-pAr-pAr-pAr-pGr-pGr-pGr-pGr-pUr-pUr-p	3'c.p,nonspecific	15	0	0	0	0		2,54	100	1	MS2	Automatic	24,2	1214,157	-4	4859,6484	4861,48	4859,6361	6	230194,58	FLuc_RNA
Component	838		1:A1522-U1534 = 4270.6127m[3'c.p][nonspecific]	1522-1534	1522	1534	Ar-pCr-pGr-pGr-pAr-pAr-pAr-pGr-pAr-pCr-pGr-pAr-pUr-p	3'c.p,nonspecific	13	0	0	0	0		3,22	100	1	MS2	Automatic	24,22	1066,9	-4	4270,6265	4272,41	4270,6127	0	155739	FLuc_RNA
Component	895		1:A1433-C1445 = 4109.6041m[3'c.p][nonspecific]	1433-1445	1433	1445	Ar-pCr-pAr-pAr-pCr-pAr-pCr-pCr-pCr-pCr-pAr-pAr-pCr-p	3'c.p,nonspecific	13	0	0	0	0		-0,15	100	1	MS2	Automatic	24,62	1026,897	-4	4109,6035	4111,15	4109,6041	0	121410,24	FLuc_RNA
Component	925		1:A1433-U1447 = 4744.6819m[3'c.p][nonspecific]	1433-1447	1433	1447	Ar-pCr-pAr-pAr-pCr-pAr-pCr-pCr-pCr-pCr-pAr-pAr-pCr-pAr-pUr-p	3'c.p,nonspecific	15	0	0	0	0		3,13	100	1	MS2	Automatic	24,72	1185,417	-4	4744,6968	4746,5	4744,6819	0	567933,25	FLuc_RNA
Component	931		1:C938-U955 = 5694.7477m[3'c.p][nonspecific]	938-955	938	955	Cr-pUr-pUr-pCr-pGr-pCr-pCr-pAr-pAr-pAr-pAr-pGr-pCr-pAr-pCr-pUr-pCr-pUr-p	3'c.p,nonspecific	18	0	0	0	0		4,87	100	1,1	MS2	Automatic	24,78	1422,934	-4	5694,7754	5697,11	5694,7477	6	46444,78	FLuc_RNA
Component	953		1:A1635-C1651 = 5490.7779m[3'c.p][nonspecific]	1635-1651	1635	1651	Ar-pCr-pCr-pGr-pGr-pAr-pAr-pAr-pAr-pCr-pUr-pCr-pGr-pAr-pCr-pGr-pCr-p	3'c.p,nonspecific	17	0	0	0	0		1,86	100	1	MS2	Automatic	24,87	1371,942	-4	5490,7881	5493,19	5490,7779	2	45158,72	FLuc_RNA
Component	955		1:A1574-U1590 = 5522.8054m[3'c.p][nonspecific]	1574-1590	1574	1590	Ar-pAr-pCr-pAr-pAr-pCr-pCr-pGr-pCr-pGr-pAr-pAr-pAr-pAr-pAr-pGr-pUr-p	3'c.p,nonspecific	17	0	0	0	0		-1,11	100	1	MS2	Automatic	24,89	1379,947	-4	5522,7993	5523,57	5522,8054	0	20513,91	FLuc_RNA
Component	977		1:A1635-C1651 = 5490.7779m[3'c.p][nonspecific]	1635-1651	1635	1651	Ar-pCr-pCr-pGr-pGr-pAr-pAr-pAr-pAr-pCr-pUr-pCr-pGr-pAr-pCr-pGr-pCr-p	3'c.p,nonspecific	17	0	0	0	0		0,79	100	1	MS2	Automatic	24,97	1372,442	-4	5490,7822	5493,52	5490,7779	2	62832,35	FLuc_RNA
Component	982		1:A1433-U1449 = 5355.7485m[3'c.p][nonspecific]	1433-1449	1433	1449	Ar-pCr-pAr-pAr-pCr-pAr-pCr-pCr-pCr-pCr-pAr-pAr-pCr-pAr-pUr-pCr-pUr-p	3'c.p,nonspecific	17	0	0	0	0		0,55	100	1	MS2	Automatic	25,01	1338,19	-4	5355,7515	5357,82	5355,7485	2	44470,95	FLuc_RNA
Component	984		1:A1433-U1450 = 5661.7738m[3'c.p][nonspecific]	1433-1450	1433	1450	Ar-pCr-pAr-pAr-pCr-pAr-pCr-pCr-pCr-pCr-pAr-pAr-pCr-pAr-pUr-pCr-pUr-pUr-p	3'c.p,nonspecific	18	0	0	0	0		0,88	100	1,2	MS2	Automatic	25,02	1414,939	-4	5661,7788	5663,73	5661,7738	4	87669,79	FLuc_RNA
Component	1000		1:U778-U802 = 7915.9531m[3'c.p][nonspecific]	778-802	778	802	Ur-pUr-pCr-pCr-pAr-pUr-pUr-pCr-pCr-pAr-pUr-pCr-pAr-pCr-pGr-pGr-pUr-pUr-pUr-pUr-pGr-pGr-pAr-pAr-pUr-p	3'c.p,nonspecific	25	0	0	0	0		1,55	100	1,2	MS2	Automatic	25,08	1582,787	-5	7915,9653	7919,06	7915,9531	18	267032,53	FLuc_RNA

## Sheet: CE5_all fragments
Level	No.	Alias Name	Identification	Positions	Start #	End #	Oligo Sequence	Mod	Seq Length	Nonunique Seq	Isomer Group	Num of Iso Seq	Digest position	Site	∆ ppm	Conf. Score	Best ASR	ID Type	Integration Type	RT	M/Z	Charge St.	Mono Mass Exp.	Avg Mass Exp.	Mono Mass Theo.	Missed Cleavages	MS Area	Oligo	Comment
Component	561		1:U1422-U1428 = 2226.2697m[3'c.p][nonspecific]	1422-1428	1422	1428	Ur-pCr-pGr-pAr-pUr-pAr-pUr-p	3'c.p,nonspecific	7	0	0	0	0		3,45	99,9	1	MS2	Automatic	22,02	741,085	-3	2226,2773	2227,19	2226,2697	1	261758,11	FLuc_RNA
Component	579		1:U797-G803 = 2305.2979m[3'c.p][nonspecific]	797-803	797	803	Ur-pGr-pGr-pAr-pAr-pUr-pGr-p	3'c.p,nonspecific	7	0	0	0	0		3,03	99,9	1	MS2	Automatic	22,26	767,428	-3	2305,3049	2306,24	2305,2979	2	345159,25	FLuc_RNA
Component	617	NIST_CE5_69	1:U1462-G1468 = 2320.3088m[3'c.p]	1462-1468	1462	1468	Ur-pGr-pGr-pCr-pAr-pGr-pGr-p	3'c.p	7	1	191	1	69		2,1	99,9	1	MS2	Automatic	22,65	772,431	-3	2320,3137	2321,29	2320,3088	3	1147602,75	FLuc_RNA
Component	659	NIST_CE5_89	1:U1788-G1795 = 2505.3317m[3'c.p]	1788-1795	1788	1795	Ur-pAr-pCr-pCr-pCr-pCr-pCr-pGr-p	3'c.p	8	1	261	1	89		0,43	99,9	1	MS2	Automatic	22,88	1251,659	-2	2505,3328	2506,46	2505,3317	0	128017,26	FLuc_RNA
Component	667		1:U559-C567 = 2796.3461m[3'c.p][nonspecific]	559-567	559	567	Ur-pCr-pAr-pCr-pAr-pUr-pCr-pUr-pCr-p	3'c.p,nonspecific	9	0	0	0	0		2,22	99,9	1	MS2	Automatic	22,93	931,445	-3	2796,3523	2797,48	2796,3461	0	145356,31	FLuc_RNA
Component	729		1:U559-A568 = 3125.3986m[3'c.p][nonspecific]	559-568	559	568	Ur-pCr-pAr-pCr-pAr-pUr-pCr-pUr-pCr-pAr-p	3'c.p,nonspecific	10	0	0	0	0		2,44	99,9	1	MS2	Automatic	23,18	1041,128	-3	3125,4062	3126,61	3125,3986	0	295379,06	FLuc_RNA
Component	780		1:U620-A630 = 3564.5229m[3'c.p][nonspecific]	620-630	620	630	Ur-pGr-pAr-pCr-pAr-pAr-pAr-pAr-pCr-pAr-pAr-p	3'c.p,nonspecific	11	0	0	0	0		-0,07	99,9	1	MS2	Automatic	23,5	1187,501	-3	3564,5227	3566,02	3564,5229	1	1944458,75	FLuc_RNA
Component	795		1:U620-A630 = 3564.5229m[3'c.p][nonspecific]	620-630	620	630	Ur-pGr-pAr-pCr-pAr-pAr-pAr-pAr-pCr-pAr-pAr-p	3'c.p,nonspecific	11	0	0	0	0		-0,68	99,9	1	MS2	Automatic	23,53	890,123	-4	3564,5205	3565,43	3564,5229	1	78590,38	FLuc_RNA
Component	810	NIST_CE5_4	1:U202-G212 = 3549.4743m[3'c.p]	202-212	202	212	Ur-pGr-pGr-pAr-pCr-pAr-pUr-pCr-pAr-pCr-pGr-p	3'c.p	11	1	4	1	4		1,25	99,9	1	MS2	Automatic	23,57	1182,486	-3	3549,4788	3550,93	3549,4743	2	3658853	FLuc_RNA
Component	844		1:U1163-G1173 = 3652.5138m[3'c.p][nonspecific]	1163-1173	1163	1173	Ur-pGr-pAr-pAr-pGr-pCr-pGr-pAr-pAr-pGr-pGr-p	3'c.p,nonspecific	11	0	0	0	0		1,16	99,9	1	MS2	Automatic	23,75	1216,832	-3	3652,5181	3654,02	3652,5138	4	2747206,5	FLuc_RNA
Component	869		1:U620-U631 = 3870.5482m[3'c.p][nonspecific]	620-631	620	631	Ur-pGr-pAr-pCr-pAr-pAr-pAr-pAr-pCr-pAr-pAr-pUr-p	3'c.p,nonspecific	12	0	0	0	0		0,02	99,9	1	MS2	Automatic	23,8	1289,51	-3	3870,5483	3872,15	3870,5482	1	600128,25	FLuc_RNA
Component	979		1:U302-A317 = 5069.6542m[3'c.p][nonspecific]	302-317	302	317	Ur-pGr-pAr-pAr-pAr-pAr-pCr-pUr-pCr-pUr-pCr-pUr-pUr-pCr-pAr-pAr-p	3'c.p,nonspecific	16	0	0	0	0		0,6	99,9	1	MS2	Automatic	24,34	1266,658	-4	5069,6572	5071,81	5069,6542	1	791879,81	FLuc_RNA
Component	1061		1:U302-U321 = 6292.7714m[3'c.p][nonspecific]	302-321	302	321	Ur-pGr-pAr-pAr-pAr-pAr-pCr-pUr-pCr-pUr-pCr-pUr-pUr-pCr-pAr-pAr-pUr-pUr-pCr-pUr-p	3'c.p,nonspecific	20	0	0	0	0		0,56	99,9	1	MS2	Automatic	24,74	1572,686	-4	6292,7749	6295,59	6292,7714	1	1092741,75	FLuc_RNA
Component	1087		1:G1-G18 = 5995.8876m[3'c.p][nonspecific]	1-18	1	18	Gr-pGr-pAr-pAr-pAr-pUr-pAr-pAr-pGr-pAr-pGr-pAr-pGr-pAr-pAr-pAr-pAr-pGr-p	3'c.p,nonspecific	18	0	0	0	0		-3,08	99,9	1,1	MS2	Automatic	24,85	1498,464	-4	5995,8691	5998,55	5995,8876	5	169354,45	FLuc_RNA
Component	1179	NIST_CE5_50	1:U1024-G1035 = 3989.5450m[3'c.p]	1024-1035	1024	1035	Ur-pCr-pGr-pGr-pGr-pGr-pAr-pAr-pGr-pCr-pGr-pGr-p	3'c.p	12	1	143	1	50		3,17	99,9	1	MS2	Automatic	25,26	996,631	-4	3989,5576	3990,69	3989,545	6	260242,5	FLuc_RNA
Component	629	NIST_CE5_30	1:U601-G608 = 2593.3603m[3'c.p]	601-608	601	608	Ur-pAr-pCr-pCr-pAr-pGr-pAr-pGr-p	3'c.p	8	1	94	1	30		1,81	99,8	1	MS2	Automatic	22,72	863,78	-3	2593,365	2594,59	2593,3603	1	1542607	FLuc_RNA
Component	946		1:A278-G291 = 4520.6370m[3'c.p][nonspecific]	278-291	278	291	Ar-pAr-pAr-pUr-pCr-pAr-pCr-pAr-pGr-pAr-pAr-pUr-pCr-pGr-p	3'c.p,nonspecific	14	0	0	0	0		-1,35	99,8	1	MS2	Automatic	24,17	1129,402	-4	4520,6309	4522,48	4520,637	1	417045,09	FLuc_RNA
Component	1030		1:U275-G291 = 5460.7561m[3'c.p][nonspecific]	275-291	275	291	Ur-pAr-pCr-pAr-pAr-pAr-pUr-pCr-pAr-pCr-pAr-pGr-pAr-pAr-pUr-pCr-pGr-p	3'c.p,nonspecific	17	0	0	0	0		1,57	99,8	1	MS2	Automatic	24,58	1364,685	-4	5460,7646	5463,23	5460,7561	1	500814,97	FLuc_RNA
Component	1093		1:G1-G18 = 5995.8876m[3'c.p][nonspecific]	1-18	1	18	Gr-pGr-pAr-pAr-pAr-pUr-pAr-pAr-pGr-pAr-pGr-pAr-pGr-pAr-pAr-pAr-pAr-pGr-p	3'c.p,nonspecific	18	0	0	0	0		-2,92	99,7	1,3	MS2	Automatic	24,89	1498,966	-4	5995,8701	5998,43	5995,8876	5	225228,56	FLuc_RNA
Component	605	NIST_CE5_76	1:U1561-G1567 = 2240.2965m[3'c.p]	1561-1567	1561	1567	Ur-pCr-pGr-pCr-pCr-pAr-pGr-p	3'c.p	7	1	220	1	76		3,2	99,6	1	MS2	Automatic	22,57	746,094	-3	2240,3037	2241,27	2240,2965	1	433992,56	FLuc_RNA
Component	743		1:U1261-C1270 = 3172.4371m[3'c.p][nonspecific]	1261-1270	1261	1270	Ur-pAr-pAr-pAr-pCr-pAr-pAr-pUr-pCr-pCr-p	3'c.p,nonspecific	10	0	0	0	0		-1,55	99,5	1	MS2	Automatic	23,23	1056,807	-3	3172,4321	3173,44	3172,4371	0	50162,14	FLuc_RNA
Component	1060		1:U1534-G1551 = 5924.8379m[3'c.p][nonspecific]	1534-1551	1534	1551	Ur-pGr-pAr-pCr-pGr-pGr-pAr-pAr-pAr-pAr-pAr-pGr-pAr-pGr-pAr-pUr-pCr-pGr-p	3'c.p,nonspecific	18	0	0	0	0		-2,07	99,5	1	MS2	Automatic	24,74	1480,46	-4	5924,8257	5926,9	5924,8379	5	89678,17	FLuc_RNA
Component	571		1:C1782-G1787 = 1894.2651m[3'c.p][nonspecific]	1782-1787	1782	1787	Cr-pAr-pCr-pCr-pCr-pGr-p	3'c.p,nonspecific	6	0	0	0	0		2,73	99,4	1	MS2	Automatic	22,16	946,628	-2	1894,2703	1895,08	1894,2651	0	8958,86	FLuc_RNA
Component	1063		1:U1386-G1401 = 5210.7318m[3'c.p][nonspecific]	1386-1401	1386	1401	Ur-pAr-pCr-pAr-pAr-pAr-pGr-pGr-pAr-pUr-pAr-pCr-pCr-pAr-pGr-pGr-p	3'c.p,nonspecific	16	0	0	0	0		-3,92	99,4	1	MS2	Automatic	24,76	1302,428	-4	5210,7114	5213,05	5210,7318	3	343287,03	FLuc_RNA
Component	628		1:U1351-G1359 = 2837.3363m[3'c.p][nonspecific]	1351-1359	1351	1359	Ur-pCr-pUr-pUr-pCr-pAr-pUr-pAr-pGr-p	3'c.p,nonspecific	9	0	0	0	0		1,78	99,3	1	MS2	Automatic	22,71	944,773	-3	2837,3413	2838,6	2837,3363	0	54133,25	FLuc_RNA
Component	990		1:U1231-A1245 = 4858.6521m[3'c.p][nonspecific]	1231-1245	1231	1245	Ur-pCr-pAr-pGr-pAr-pGr-pGr-pAr-pCr-pCr-pUr-pAr-pUr-pGr-pAr-p	3'c.p,nonspecific	15	0	0	0	0		0,45	99,3	1	MS2	Automatic	24,4	1213,907	-4	4858,6543	4860,58	4858,6521	4	1219477,88	FLuc_RNA
Component	814		1:U24-A35 = 3934.5656m[3'c.p][nonspecific]	24-35	24	35	Ur-pAr-pAr-pGr-pAr-pAr-pGr-pAr-pAr-pAr-pUr-pAr-p	3'c.p,nonspecific	12	0	0	0	0		0,01	99,1	1	MS2	Automatic	23,6	1310,85	-3	3934,5657	3936,07	3934,5656	2	980287,62	FLuc_RNA
Component	675	NIST_CE5_30	1:U601-G608 = 2593.3603m[3'c.p]	601-608	601	608	Ur-pAr-pCr-pCr-pAr-pGr-pAr-pGr-p	3'c.p	8	1	94	1	30		2,18	98,9	1	MS2	Automatic	22,97	863,781	-3	2593,366	2594,53	2593,3603	1	405102,34	FLuc_RNA
Component	732		1:U24-A33 = 3299.4878m[3'c.p][nonspecific]	24-33	24	33	Ur-pAr-pAr-pGr-pAr-pAr-pGr-pAr-pAr-pAr-p	3'c.p,nonspecific	10	0	0	0	0		0,81	98,8	1	MS2	Automatic	23,27	1099,158	-3	3299,4905	3300,7	3299,4878	2	1574359,75	FLuc_RNA
Component	759		1:U1803-G1811 = 2947.4081m[3'c.p][nonspecific]	1803-1811	1803	1811	Ur-pGr-pAr-pAr-pUr-pAr-pAr-pAr-pGr-p	3'c.p,nonspecific	9	0	0	0	0		1,04	98,8	1	MS2	Automatic	23,34	981,463	-3	2947,4111	2948,42	2947,4081	1	126801,6	FLuc_RNA
Component	1099	NIST_CE5_78	1:U1573-G1589 = 5522.8054m[3'c.p]	1573-1589	1573	1589	Ur-pAr-pAr-pCr-pAr-pAr-pCr-pCr-pGr-pCr-pGr-pAr-pAr-pAr-pAr-pAr-pGr-p	3'c.p	17	1	235	1	78		0,84	98,8	1	MS2	Automatic	24,92	1380,196	-4	5522,8101	5525,3	5522,8054	2	3463357,25	FLuc_RNA
Component	788		1:U919-A929 = 3453.4671m[3'c.p][nonspecific]	919-929	919	929	Ur-pAr-pCr-pCr-pAr-pAr-pCr-pCr-pCr-pUr-pAr-p	3'c.p,nonspecific	11	0	0	0	0		1,25	98,5	1	MS2	Automatic	23,48	1150,484	-3	3453,4714	3454,79	3453,4671	0	2216494,75	FLuc_RNA
Component	790		1:U1729-U1738 = 3197.3946m[3'c.p][nonspecific]	1729-1738	1729	1738	Ur-pGr-pGr-pCr-pCr-pUr-pAr-pGr-pCr-pUr-p	3'c.p,nonspecific	10	0	0	0	0		1,59	98,5	1	MS2	Automatic	23,53	1065,126	-3	3197,3997	3198,82	3197,3946	3	1142753,5	FLuc_RNA
Component	741		1:U667-G676 = 3244.4330m[3'c.p][nonspecific]	667-676	667	676	Ur-pAr-pCr-pCr-pUr-pAr-pAr-pGr-pGr-pGr-p	3'c.p,nonspecific	10	0	0	0	0		-290,13	98,4	1	MS2	Automatic	23,23	1080,81	-3	3243,4917	3245,5	3244,433	2	3647147	FLuc_RNA
Component	1073		1:U1534-G1551 = 5924.8379m[3'c.p][nonspecific]	1534-1551	1534	1551	Ur-pGr-pAr-pCr-pGr-pGr-pAr-pAr-pAr-pAr-pAr-pGr-pAr-pGr-pAr-pUr-pCr-pGr-p	3'c.p,nonspecific	18	0	0	0	0		-3,96	98,3	1	MS2	Automatic	24,8	1480,701	-4	5924,8145	5926,92	5924,8379	5	144198,66	FLuc_RNA
Component	1137	NIST_CE5_87	1:U1707-G1728 = 7155.9337m[3'c.p]	1707-1728	1707	1728	Ur-pGr-pAr-pUr-pAr-pAr-pUr-pAr-pGr-pGr-pCr-pUr-pGr-pGr-pAr-pGr-pCr-pCr-pUr-pCr-pGr-pGr-p	3'c.p	22	1	259	1	87		-1,18	98,3	1	MS2	Automatic	25,08	1430,581	-5	7155,9253	7158,85	7155,9337	7	1229760,12	FLuc_RNA
Component	999		1:U1231-U1246 = 5164.6774m[3'c.p][nonspecific]	1231-1246	1231	1246	Ur-pCr-pAr-pGr-pAr-pGr-pGr-pAr-pCr-pCr-pUr-pAr-pUr-pGr-pAr-pUr-p	3'c.p,nonspecific	16	0	0	0	0		3,94	98,2	1	MS2	Automatic	24,43	1290,664	-4	5164,6978	5166,9	5164,6774	4	2322296,25	FLuc_RNA
Component	778		1:U667-G676 = 3244.4330m[3'c.p][nonspecific]	667-676	667	676	Ur-pAr-pCr-pCr-pUr-pAr-pAr-pGr-pGr-pGr-p	3'c.p,nonspecific	10	0	0	0	0		1,15	98,1	1	MS2	Automatic	23,45	810,604	-4	3244,4368	3245,8	3244,433	2	107450,55	FLuc_RNA
Component	584		1:C1782-G1787 = 1894.2651m[3'c.p][nonspecific]	1782-1787	1782	1787	Cr-pAr-pCr-pCr-pCr-pGr-p	3'c.p,nonspecific	6	0	0	0	0		2,86	95,5	1	MS2	Automatic	22,26	946,128	-2	1894,2705	1894,95	1894,2651	0	35260,64	FLuc_RNA
Component	644		1:U323-G330 = 2586.3280m[3'c.p][nonspecific]	323-330	323	330	Ur-pAr-pUr-pGr-pCr-pCr-pGr-pGr-p	3'c.p,nonspecific	8	0	0	0	0		-2,88	94,9	1	MS2	Automatic	22,8	861,1	-3	2586,3206	2587,3	2586,328	2	364541,84	FLuc_RNA
Component	524		1:U919-A924 = 1903.2654m[3'c.p][nonspecific]	919-924	919	924	Ur-pAr-pCr-pCr-pAr-pAr-p	3'c.p,nonspecific	6	0	0	0	0		4,4	94,6	1	MS2	Automatic	21,75	950,63	-2	1903,2738	1903,92	1903,2654	0	34567,55	FLuc_RNA
Component	645		1:C399-G406 = 2553.3542m[3'c.p][nonspecific]	399-406	399	406	Cr-pUr-pCr-pAr-pAr-pCr-pAr-pGr-p	3'c.p,nonspecific	8	0	0	0	0		1,95	94,4	1	MS2	Automatic	22,8	850,112	-3	2553,3591	2554,28	2553,3542	0	92729,47	FLuc_RNA
Component	713	NIST_CE5_83	1:U1612-G1620 = 2978.4139m[3'c.p]	1612-1620	1612	1620	Ur-pGr-pGr-pAr-pCr-pGr-pAr-pAr-pGr-p	3'c.p	9	1	255	1	83		1,29	92,6	1	MS2	Automatic	23,16	992,133	-3	2978,4177	2979,56	2978,4139	3	2870286,75	FLuc_RNA
Component	526		1:U386-G391 = 1959.2665m[3'c.p][nonspecific][nonunique]	386-391 | 466-471	386	391	Ur-pGr-pAr-pAr-pCr-pGr-p	3'c.p,nonspecific	6	0	0	0	0		1,18	92,1	0	Full	Automatic	21,76	979,127	-2	1959,2688	1960,34	1959,2665	1	16772	FLuc_RNA
Component	684		1:U407-U415 = 2916.3645m[3'c.p][nonspecific]	407-415	407	415	Ur-pAr-pUr-pGr-pGr-pGr-pCr-pAr-pUr-p	3'c.p,nonspecific	9	0	0	0	0		2,25	91,8	1	MS2	Automatic	23,04	971,116	-3	2916,3711	2917,4	2916,3645	3	1138538,75	FLuc_RNA
Component	688		1:U383-G391 = 2923.3968m[3'c.p][nonspecific]	383-391	383	391	Ur-pAr-pAr-pUr-pGr-pAr-pAr-pCr-pGr-p	3'c.p,nonspecific	9	0	0	0	0		2,89	91,3	1	MS2	Automatic	23,07	973,795	-3	2923,4053	2924,53	2923,3968	1	677908,81	FLuc_RNA
Component	599		1:U1261-U1268 = 2562.3545m[3'c.p][nonspecific]	1261-1268	1261	1268	Ur-pAr-pAr-pAr-pCr-pAr-pAr-pUr-p	3'c.p,nonspecific	8	0	0	0	0		2,86	88,3	1	MS2	Automatic	22,43	853,113	-3	2562,3618	2563,39	2562,3545	0	139797,22	FLuc_RNA
Component	756		1:U381-G391 = 3558.4747m[3'c.p][nonspecific]	381-391	381	391	Ur-pAr-pUr-pAr-pAr-pUr-pGr-pAr-pAr-pCr-pGr-p	3'c.p,nonspecific	11	0	0	0	0		1,36	87,7	1	MS2	Automatic	23,39	1185,487	-3	3558,4795	3559,97	3558,4747	1	3869813,25	FLuc_RNA
Component	776		1:U381-G391 = 3558.4747m[3'c.p][nonspecific]	381-391	381	391	Ur-pAr-pUr-pAr-pAr-pUr-pGr-pAr-pAr-pCr-pGr-p	3'c.p,nonspecific	11	0	0	0	0		-272,73	87,7	1	MS2	Automatic	23,44	888,616	-4	3557,5042	3559,19	3558,4747	1	471355,53	FLuc_RNA
Component	531		1:A672-G676 = 1693.2473m[3'c.p][nonspecific]	672-676	672	676	Ar-pAr-pGr-pGr-pGr-p	3'c.p,nonspecific	5	0	0	0	0		3,88	85,7	1	MS2	Automatic	21,8	845,62	-2	1693,2539	1693,83	1693,2473	2	71384,35	FLuc_RNA
Component	660		1:C1582-G1589 = 2640.3988m[3'c.p][nonspecific]	1582-1589	1582	1589	Cr-pGr-pAr-pAr-pAr-pAr-pAr-pGr-p	3'c.p,nonspecific	8	0	0	0	0		1,54	85,7	1	MS2	Automatic	22,88	879,127	-3	2640,4028	2641,48	2640,3988	1	137286,83	FLuc_RNA
Component	589		1:U1201-G1206 = 1991.2563m[3'c.p][nonspecific][nonunique]	334-339 | 1201-1206 | 1818-1823	1201	1206	Ur-pGr-pGr-pGr-pCr-pGr-p	3'c.p,nonspecific	6	0	0	0	0		3,2	84,3	1	MS2	Automatic	22,35	663,081	-3	1991,2627	1992,1	1991,2563	3	159020,62	FLuc_RNA
Component	1258		1:U1402-U1416 = 4786.6184m[3'c.p][nonspecific]	1402-1416	1402	1416	Ur-pGr-pGr-pCr-pCr-pCr-pCr-pCr-pGr-pCr-pUr-pGr-pAr-pAr-pUr-p	3'c.p,nonspecific	15	0	0	0	0		9,23	80,3	1	MS2	Automatic	25,72	1195,901	-4	4786,6626	4788,35	4786,6184	4	100786,23	FLuc_RNA
Component	1178		1:U1163-G1173 = 3652.5138m[3'c.p][nonspecific]	1163-1173	1163	1173	Ur-pGr-pAr-pAr-pGr-pCr-pGr-pAr-pAr-pGr-pGr-p	3'c.p,nonspecific	11	0	0	0	0		3,3	80,2	1	MS2	Automatic	25,26	1216,832	-3	3652,5259	3653,15	3652,5138	4	270212,78	FLuc_RNA
Component	544		1:U852-U858 = 2250.2809m[3'c.p][nonspecific]	852-858	852	858	Ur-pAr-pUr-pAr-pGr-pAr-pUr-p	3'c.p,nonspecific	7	0	0	0	0		2,65	100	1	MS2	Automatic	21,89	749,088	-3	2250,2869	2251,19	2250,2809	1	149135,33	FLuc_RNA
Component	609		1:U679-U685 = 2217.2693m[3'c.p][nonspecific]	679-685	679	685	Ur-pGr-pGr-pCr-pCr-pCr-pUr-p	3'c.p,nonspecific	7	0	0	0	0		2,73	100	1	MS2	Automatic	22,61	738,085	-3	2217,2754	2218,14	2217,2693	2	202562,41	FLuc_RNA
Component	656		1:U1803-G1811 = 2947.4081m[3'c.p][nonspecific]	1803-1811	1803	1811	Ur-pGr-pAr-pAr-pUr-pAr-pAr-pAr-pGr-p	3'c.p,nonspecific	9	0	0	0	0		1,04	100	1	MS2	Automatic	22,85	981,797	-3	2947,4111	2948,58	2947,4081	1	2422671	FLuc_RNA
Component	703	NIST_CE5_84	1:U1621-G1630 = 3267.4603m[3'c.p]	1621-1630	1621	1630	Ur-pAr-pCr-pCr-pGr-pAr-pAr-pAr-pGr-pGr-p	3'c.p	10	1	257	1	84		1,93	100	1	MS2	Automatic	23,24	816,11	-4	3267,4666	3268,66	3267,4603	2	513655,88	FLuc_RNA
Component	730	NIST_CE5_84	1:U1621-G1630 = 3267.4603m[3'c.p]	1621-1630	1621	1630	Ur-pAr-pCr-pCr-pGr-pAr-pAr-pAr-pGr-pGr-p	3'c.p	10	1	257	1	84		0,51	100	1	MS2	Automatic	23,26	1088,481	-3	3267,4619	3268,82	3267,4603	2	3728760,5	FLuc_RNA
Component	750	NIST_CE5_84	1:U1621-G1630 = 3267.4603m[3'c.p]	1621-1630	1621	1630	Ur-pAr-pCr-pCr-pGr-pAr-pAr-pAr-pGr-pGr-p	3'c.p	10	1	257	1	84		-311,37	100	0	Full	Automatic	23,26	1632,723	-2	3266,4429	3268,07	3267,4603	2	61655,43	FLuc_RNA
Component	754		1:U784-G793 = 3180.4157m[3'c.p][nonspecific]	784-793	784	793	Ur-pCr-pCr-pAr-pUr-pCr-pAr-pCr-pGr-pGr-p	3'c.p,nonspecific	10	0	0	0	0		1,57	100	1	MS2	Automatic	23,31	1059,467	-3	3180,4207	3181,68	3180,4157	1	2019564,75	FLuc_RNA
Component	757		1:U397-G406 = 3204.4269m[3'c.p][nonspecific]	397-406	397	406	Ur-pGr-pCr-pUr-pCr-pAr-pAr-pCr-pAr-pGr-p	3'c.p,nonspecific	10	0	0	0	0		0,64	100	1	MS2	Automatic	23,31	1067,47	-3	3204,429	3205,8	3204,4269	1	2640377,75	FLuc_RNA
Component	760		1:U1014-G1023 = 3291.4715m[3'c.p][nonspecific]	1014-1023	1014	1023	Ur-pCr-pGr-pAr-pAr-pAr-pGr-pAr-pAr-pGr-p	3'c.p,nonspecific	10	0	0	0	0		0,43	100	1	MS2	Automatic	23,37	1096,485	-3	3291,4729	3292,86	3291,4715	2	3190074,25	FLuc_RNA
Component	761	NIST_CE5_84	1:U1621-G1630 = 3267.4603m[3'c.p]	1621-1630	1621	1630	Ur-pAr-pCr-pCr-pGr-pAr-pAr-pAr-pGr-pGr-p	3'c.p	10	1	257	1	84		-0,16	100	0	Full	Automatic	23,34	1632,723	-2	3267,4597	3268,39	3267,4603	2	63472,68	FLuc_RNA
Component	766		1:U24-U34 = 3605.5131m[3'c.p][nonspecific]	24-34	24	34	Ur-pAr-pAr-pGr-pAr-pAr-pGr-pAr-pAr-pAr-pUr-p	3'c.p,nonspecific	11	0	0	0	0		0,29	100	1	MS2	Automatic	23,38	1201,501	-3	3605,5142	3607	3605,5131	2	95833,48	FLuc_RNA
Component	777		1:U472-A482 = 3588.5342m[3'c.p][nonspecific]	472-482	472	482	Ur-pGr-pCr-pAr-pAr-pAr-pAr-pAr-pAr-pAr-pAr-p	3'c.p,nonspecific	11	0	0	0	0		245,8	100	0	Full	Automatic	23,45	1195,505	-3	3589,4163	3589,42	3588,5342	1	100614,57	FLuc_RNA
Component	786		1:U302-U313 = 3800.4826m[3'c.p][nonspecific]	302-313	302	313	Ur-pGr-pAr-pAr-pAr-pAr-pCr-pUr-pCr-pUr-pCr-pUr-p	3'c.p,nonspecific	12	0	0	0	0		0,41	100	1	MS2	Automatic	23,59	1266,155	-3	3800,4841	3802,06	3800,4826	1	1800338,88	FLuc_RNA
Component	823		1:U919-U930 = 3759.4924m[3'c.p][nonspecific]	919-930	919	930	Ur-pAr-pCr-pCr-pAr-pAr-pCr-pCr-pCr-pUr-pAr-pUr-p	3'c.p,nonspecific	12	0	0	0	0		0,78	100	1	MS2	Automatic	23,63	1252,492	-3	3759,4954	3761,06	3759,4924	0	3290336,75	FLuc_RNA
Component	826		1:U620-U631 = 3870.5482m[3'c.p][nonspecific]	620-631	620	631	Ur-pGr-pAr-pCr-pAr-pAr-pAr-pAr-pCr-pAr-pAr-pUr-p	3'c.p,nonspecific	12	0	0	0	0		0,78	100	1	MS2	Automatic	23,64	1289,511	-3	3870,5513	3872,11	3870,5482	1	3066398,25	FLuc_RNA
Component	832		1:U302-U313 = 3800.4826m[3'c.p][nonspecific]	302-313	302	313	Ur-pGr-pAr-pAr-pAr-pAr-pCr-pUr-pCr-pUr-pCr-pUr-p	3'c.p,nonspecific	12	0	0	0	0		2,85	100	1	MS2	Automatic	23,66	949,365	-4	3800,4934	3802,1	3800,4826	1	605497,19	FLuc_RNA
Component	862		1:U441-G452 = 3941.5602m[3'c.p][nonspecific]	441-452	441	452	Ur-pCr-pCr-pAr-pAr-pAr-pAr-pAr-pGr-pGr-pGr-pGr-p	3'c.p,nonspecific	12	0	0	0	0		0,4	100	1	MS2	Automatic	23,78	1313,181	-3	3941,5618	3943,22	3941,5602	3	3267053,5	FLuc_RNA
Component	867		1:U1777-G1787 = 3461.4457m[3'c.p][nonspecific]	1777-1787	1777	1787	Ur-pCr-pCr-pUr-pGr-pCr-pAr-pCr-pCr-pCr-pGr-p	3'c.p,nonspecific	11	0	0	0	0		0,45	100	1	MS2	Automatic	23,79	1153,143	-3	3461,4473	3462,81	3461,4457	1	352687,88	FLuc_RNA
Component	897		1:U1729-U1741 = 4114.4865m[3'c.p][nonspecific]	1729-1741	1729	1741	Ur-pGr-pGr-pCr-pCr-pUr-pAr-pGr-pCr-pUr-pUr-pCr-pUr-p	3'c.p,nonspecific	13	0	0	0	0		1,27	100	1	MS2	Automatic	24,02	1027,866	-4	4114,4917	4116,07	4114,4865	3	1756877,88	FLuc_RNA
Component	924		1:U620-U631 = 3870.5482m[3'c.p][nonspecific]	620-631	620	631	Ur-pGr-pAr-pCr-pAr-pAr-pAr-pAr-pCr-pAr-pAr-pUr-p	3'c.p,nonspecific	12	0	0	0	0		-0,04	100	1	MS2	Automatic	24,04	1289,51	-3	3870,5481	3872,14	3870,5482	1	48817,56	FLuc_RNA
Component	973		1:U860-G872 = 4303.5866m[3'c.p][nonspecific]	860-872	860	872	Ur-pGr-pAr-pAr-pGr-pAr-pGr-pGr-pAr-pGr-pCr-pUr-pGr-p	3'c.p,nonspecific	13	0	0	0	0		0,42	100	0	Full	Automatic	24,36	1433,857	-3	4303,5884	4304,96	4303,5866	5	280323,81	FLuc_RNA
Component	978		1:U302-U318 = 5375.6795m[3'c.p][nonspecific]	302-318	302	318	Ur-pGr-pAr-pAr-pAr-pAr-pCr-pUr-pCr-pUr-pCr-pUr-pUr-pCr-pAr-pAr-pUr-p	3'c.p,nonspecific	17	0	0	0	0		1,4	100	1	MS2	Automatic	24,34	1343,666	-4	5375,687	5378,05	5375,6795	1	152184,42	FLuc_RNA
Component	991		1:U1472-G1489 = 5804.7818m[3'c.p][nonspecific]	1472-1489	1472	1489	Ur-pCr-pCr-pCr-pGr-pAr-pCr-pGr-pAr-pUr-pGr-pAr-pCr-pGr-pCr-pCr-pGr-pGr-p	3'c.p,nonspecific	18	0	0	0	0		1,42	100	1	MS2	Automatic	24,46	1450,691	-4	5804,79	5807,31	5804,7818	5	2553921,75	FLuc_RNA
Component	993		1:U302-U318 = 5375.6795m[3'c.p][nonspecific]	302-318	302	318	Ur-pGr-pAr-pAr-pAr-pAr-pCr-pUr-pCr-pUr-pCr-pUr-pUr-pCr-pAr-pAr-pUr-p	3'c.p,nonspecific	17	0	0	0	0		1,21	100	1	MS2	Automatic	24,41	1343,164	-4	5375,686	5377,95	5375,6795	1	896692,62	FLuc_RNA
Component	1001		1:U1472-G1489 = 5804.7818m[3'c.p][nonspecific]	1472-1489	1472	1489	Ur-pCr-pCr-pCr-pGr-pAr-pCr-pGr-pAr-pUr-pGr-pAr-pCr-pGr-pCr-pCr-pGr-pGr-p	3'c.p,nonspecific	18	0	0	0	0		1,42	100	1	MS2	Automatic	24,46	1450,691	-4	5804,79	5807,33	5804,7818	5	2894719,5	FLuc_RNA
Component	1014		1:U1386-G1401 = 5210.7318m[3'c.p][nonspecific]	1386-1401	1386	1401	Ur-pAr-pCr-pAr-pAr-pAr-pGr-pGr-pAr-pUr-pAr-pCr-pCr-pAr-pGr-pGr-p	3'c.p,nonspecific	16	0	0	0	0		1,89	100	1	MS2	Automatic	24,51	1302,176	-4	5210,7417	5213,28	5210,7318	3	609217,5	FLuc_RNA
Component	1020		1:U1472-G1489 = 5804.7818m[3'c.p][nonspecific]	1472-1489	1472	1489	Ur-pCr-pCr-pCr-pGr-pAr-pCr-pGr-pAr-pUr-pGr-pAr-pCr-pGr-pCr-pCr-pGr-pGr-p	3'c.p,nonspecific	18	0	0	0	0		1,51	100	1	MS2	Automatic	24,54	1160,151	-5	5804,7905	5807,07	5804,7818	5	287381,97	FLuc_RNA
Component	1049		1:U1710-G1728 = 6175.8085m[3'c.p][nonspecific]	1710-1728	1710	1728	Ur-pAr-pAr-pUr-pAr-pGr-pGr-pCr-pUr-pGr-pGr-pAr-pGr-pCr-pCr-pUr-pCr-pGr-pGr-p	3'c.p,nonspecific	19	0	0	0	0		0,34	100	1	MS2	Automatic	24,72	1234,554	-5	6175,8105	6178,37	6175,8085	6	281173,66	FLuc_RNA
Component	1068		1:U1472-G1489 = 5804.7818m[3'c.p][nonspecific]	1472-1489	1472	1489	Ur-pCr-pCr-pCr-pGr-pAr-pCr-pGr-pAr-pUr-pGr-pAr-pCr-pGr-pCr-pCr-pGr-pGr-p	3'c.p,nonspecific	18	0	0	0	0		2,27	100	1	MS2	Automatic	24,77	1160,151	-5	5804,7949	5806,62	5804,7818	5	191154,95	FLuc_RNA
Component	1071		1:U1710-G1728 = 6175.8085m[3'c.p][nonspecific]	1710-1728	1710	1728	Ur-pAr-pAr-pUr-pAr-pGr-pGr-pCr-pUr-pGr-pGr-pAr-pGr-pCr-pCr-pUr-pCr-pGr-pGr-p	3'c.p,nonspecific	19	0	0	0	0		2,31	100	1	MS2	Automatic	24,8	1543,698	-4	6175,8228	6178,38	6175,8085	6	307804,72	FLuc_RNA
Component	1076		1:U182-G201 = 6472.8712m[3'c.p][nonspecific]	182-201	182	201	Ur-pAr-pCr-pAr-pGr-pAr-pUr-pGr-pCr-pAr-pCr-pAr-pUr-pAr-pUr-pCr-pGr-pAr-pGr-pGr-p	3'c.p,nonspecific	20	0	0	0	0		-0,99	100	1	MS2	Automatic	24,85	1293,968	-5	6472,8647	6475,69	6472,8712	4	519543,25	FLuc_RNA
Component	1097		1:U1382-G1401 = 6503.9147m[3'c.p][nonspecific]	1382-1401	1382	1401	Ur-pAr-pAr-pAr-pUr-pAr-pCr-pAr-pAr-pAr-pGr-pGr-pAr-pUr-pAr-pCr-pCr-pAr-pGr-pGr-p	3'c.p,nonspecific	20	0	0	0	0		2,15	100	1	MS2	Automatic	24,93	1625,474	-4	6503,9287	6506,56	6503,9147	3	2270213	FLuc_RNA
Component	1100		1:U182-G201 = 6472.8712m[3'c.p][nonspecific]	182-201	182	201	Ur-pAr-pCr-pAr-pGr-pAr-pUr-pGr-pCr-pAr-pCr-pAr-pUr-pAr-pUr-pCr-pGr-pAr-pGr-pGr-p	3'c.p,nonspecific	20	0	0	0	0		0,59	100	1	MS2	Automatic	24,92	1294,169	-5	6472,875	6475,64	6472,8712	4	531873,5	FLuc_RNA
Component	1101		1:U213-A231 = 6127.8237m[3'c.p][nonspecific]	213-231	213	231	Ur-pAr-pCr-pGr-pCr-pGr-pGr-pAr-pAr-pUr-pAr-pCr-pUr-pUr-pCr-pGr-pAr-pAr-pAr-p	3'c.p,nonspecific	19	0	0	0	0		2,71	100	1	MS2	Automatic	24,92	1531,202	-4	6127,8403	6130,28	6127,8237	4	526803,88	FLuc_RNA
Component	1110	NIST_CE5_87	1:U1707-G1728 = 7155.9337m[3'c.p]	1707-1728	1707	1728	Ur-pGr-pAr-pUr-pAr-pAr-pUr-pAr-pGr-pGr-pCr-pUr-pGr-pGr-pAr-pGr-pCr-pCr-pUr-pCr-pGr-pGr-p	3'c.p	22	1	259	1	87		0,32	100	1	MS2	Automatic	24,98	1430,985	-5	7155,936	7158,93	7155,9337	7	56301,68	FLuc_RNA
Component	1129		1:U213-A231 = 6127.8237m[3'c.p][nonspecific]	213-231	213	231	Ur-pAr-pCr-pGr-pCr-pGr-pGr-pAr-pAr-pUr-pAr-pCr-pUr-pUr-pCr-pGr-pAr-pAr-pAr-p	3'c.p,nonspecific	19	0	0	0	0		472,68	100	0	Full	Automatic	25,07	1224,959	-5	6130,7202	6130,72	6127,8237	4	120635,77	FLuc_RNA
Component	1150		1:A1683-G1704 = 7264.0375m[3'c.p][nonspecific]	1683-1704	1683	1704	Ar-pAr-pGr-pAr-pAr-pGr-pGr-pGr-pCr-pGr-pGr-pAr-pAr-pAr-pGr-pAr-pUr-pCr-pGr-pCr-pCr-pGr-p	3'c.p,nonspecific	22	0	0	0	0		425,64	100	1	MS2	Automatic	25,13	1452,405	-5	7267,1294	7267,13	7264,0375	8	105507,88	FLuc_RNA
Component	1152		1:U1402-U1416 = 4786.6184m[3'c.p][nonspecific]	1402-1416	1402	1416	Ur-pGr-pGr-pCr-pCr-pCr-pCr-pCr-pGr-pCr-pUr-pGr-pAr-pAr-pUr-p	3'c.p,nonspecific	15	0	0	0	0		3,62	100	1	MS2	Automatic	25,14	1196,151	-4	4786,6357	4788,39	4786,6184	4	50386,2	FLuc_RNA
Component	1268		1:U1231-U1246 = 5164.6774m[3'c.p][nonspecific]	1231-1246	1231	1246	Ur-pCr-pAr-pGr-pAr-pGr-pGr-pAr-pCr-pCr-pUr-pAr-pUr-pGr-pAr-pUr-p	3'c.p,nonspecific	16	0	0	0	0		2,9	100	1	MS2	Automatic	25,8	1291,165	-4	5164,6924	5167,04	5164,6774	4	86316	FLuc_RNA
Component	554		1:U823-G829 = 2266.2758m[3'c.p][nonspecific]	823-829	823	829	Ur-pGr-pAr-pUr-pAr-pUr-pGr-p	3'c.p,nonspecific	7	0	0	0	0		2,83	91	1	MS2	Automatic	21,96	754,42	-3	2266,2822	2267,12	2266,2758	1	23929,12	FLuc_RNA
Component	665		1:U383-G391 = 2923.3968m[3'c.p][nonspecific]	383-391	383	391	Ur-pAr-pAr-pUr-pGr-pAr-pAr-pCr-pGr-p	3'c.p,nonspecific	9	0	0	0	0		1,38	82	1	MS2	Automatic	22,92	973,794	-3	2923,4009	2924,56	2923,3968	1	953585,44	FLuc_RNA
Component	158		1:U1374-U1378 = 1529.850a[3'c.p][nonspecific]	1374-1378	1374	1378	Ur-pCr-pUr-pUr-pUr-p	3'c.p,nonspecific	5	0	0	0	0		-111,25	0	0	Full	Automatic	9,11	1529,033	-1	0	1529,68	1529,85	0	4807,99	FLuc_RNA
Component	218		1:U392-G419 = 9002.31a[3'c.p][nonspecific]	392-419	392	419	Ur-pGr-pAr-pAr-pUr-pUr-pGr-pCr-pUr-pCr-pAr-pAr-pCr-pAr-pGr-pUr-pAr-pUr-pGr-pGr-pGr-pCr-pAr-pUr-pUr-pUr-pCr-pGr-p	3'c.p,nonspecific	28	0	0	0	0		161,04	0	0	Full	Automatic	14,59	2249,995	-4	0	9003,76	9002,31	6	8336,16	FLuc_RNA
Component	243		1:U472-A501 = 9672.88a[3'c.p][nonspecific]	472-501	472	501	Ur-pGr-pCr-pAr-pAr-pAr-pAr-pAr-pAr-pAr-pAr-pUr-pUr-pAr-pCr-pCr-pAr-pAr-pUr-pAr-pAr-pUr-pCr-pCr-pAr-pGr-pAr-pAr-pAr-pAr-p	3'c.p,nonspecific	30	0	0	0	0		6,65	0	0	Full	Automatic	14,82	2418,001	-4	0	9672,94	9672,88	2	1743,12	FLuc_RNA
Component	269		1:G1193-G1206 = 4609.779a[3'c.p][nonspecific]	1193-1206	1193	1206	Gr-pAr-pAr-pAr-pAr-pCr-pGr-pCr-pUr-pGr-pGr-pGr-pCr-pGr-p	3'c.p,nonspecific	14	0	0	0	0		143,59	0	0	Full	Automatic	15,03	2304,001	-2	0	4610,44	4609,779	5	9309,16	FLuc_RNA
Component	279		1:C1562-G1567 = 1935.166a[3'c.p][nonspecific]	1562-1567	1562	1567	Cr-pGr-pCr-pCr-pAr-pGr-p	3'c.p,nonspecific	6	0	0	0	0		69,98	0	0	Full	Automatic	15,1	1933,998	-1	0	1935,31	1935,17	1	2149,17	FLuc_RNA
Component	295	NIST_CE5_35	1:U679-G705 = 8618.1068m[3'c.p]	679-705	679	705	Ur-pGr-pGr-pCr-pCr-pCr-pUr-pUr-pCr-pCr-pGr-pCr-pAr-pUr-pAr-pGr-pAr-pAr-pCr-pUr-pGr-pCr-pCr-pUr-pGr-pCr-pGr-p	3'c.p	27	1	105	1	35		111,35	0	0	Full	Automatic	15,18	2155,242	-4	8619,0664	8622,89	8618,1068	6	21422,86	FLuc_RNA
Component	298		1:U24-G39 = 5246.19a[3'c.p][nonspecific]	24-39	24	39	Ur-pAr-pAr-pGr-pAr-pAr-pGr-pAr-pAr-pAr-pUr-pAr-pUr-pAr-pAr-pGr-p	3'c.p,nonspecific	16	0	0	0	0		156,91	0	0	Full	Automatic	15,19	1747,997	-3	0	5247,01	5246,19	2	628,81	FLuc_RNA
Component	304		1:U234-C240 = 2179.253a[3'c.p][nonspecific]	234-240	234	240	Ur-pCr-pCr-pGr-pUr-pUr-pCr-p	3'c.p,nonspecific	7	0	0	0	0		8,29	0	0	Full	Automatic	15,26	2176,994	-1	0	2179,27	2179,25	1	1982,37	FLuc_RNA
Component	354		1:A602-G608 = 2288.398a[3'c.p][nonspecific]	602-608	602	608	Ar-pCr-pCr-pAr-pGr-pAr-pGr-p	3'c.p,nonspecific	7	0	0	0	0		29,32	0	0	Full	Automatic	15,44	2286,976	-1	0	2288,47	2288,398	1	3534,79	FLuc_RNA
Component	365		1:U559-U575 = 5290.10a[3'c.p][nonspecific]	559-575	559	575	Ur-pCr-pAr-pCr-pAr-pUr-pCr-pUr-pCr-pAr-pUr-pCr-pUr-pAr-pCr-pCr-pUr-p	3'c.p,nonspecific	17	0	0	0	0		-115,54	0	0	Full	Automatic	15,46	1761,985	-3	0	5289,49	5290,1	0	1014,98	FLuc_RNA
Component	380		1:U202-G218 = 5487.27a[3'c.p][nonspecific]	202-218	202	218	Ur-pGr-pGr-pAr-pCr-pAr-pUr-pCr-pAr-pCr-pGr-pUr-pAr-pCr-pGr-pCr-pGr-p	3'c.p,nonspecific	17	0	0	0	0		-9,07	0	0	Full	Automatic	15,49	1827,989	-3	0	5487,22	5487,27	4	2831,13	FLuc_RNA
Component	388		1:G1202-G1228 = 8838.27a[3'c.p][nonspecific]	1202-1228	1202	1228	Gr-pGr-pGr-pCr-pGr-pUr-pUr-pAr-pAr-pUr-pCr-pAr-pGr-pAr-pGr-pAr-pGr-pGr-pCr-pGr-pAr-pAr-pUr-pUr-pAr-pUr-pGr-p	3'c.p,nonspecific	27	0	0	0	0		112,21	0	0	Full	Automatic	15,51	2208,708	-4	0	8839,26	8838,27	9	4240,3	FLuc_RNA
Component	399		1:U472-A477 = 1944.176a[3'c.p][nonspecific]	472-477	472	477	Ur-pGr-pCr-pAr-pAr-pAr-p	3'c.p,nonspecific	6	0	0	0	0		-105,72	0	0	Full	Automatic	15,55	1942,963	-1	0	1943,97	1944,176	1	3861,46	FLuc_RNA
Component	400		1:A1146-G1152 = 2290.367a[3'c.p][nonspecific]	1146-1152	1146	1152	Ar-pAr-pAr-pGr-pUr-pUr-pGr-p	3'c.p,nonspecific	7	0	0	0	0		-69,1	0	0	Full	Automatic	15,55	2288,934	-1	0	2290,21	2290,367	1	1601,63	FLuc_RNA
Component	420		1:A552-G580 = 9138.38a[3'c.p][nonspecific]	552-580	552	580	Ar-pCr-pGr-pUr-pUr-pCr-pGr-pUr-pCr-pAr-pCr-pAr-pUr-pCr-pUr-pCr-pAr-pUr-pCr-pUr-pAr-pCr-pCr-pUr-pCr-pCr-pCr-pGr-pGr-p	3'c.p,nonspecific	29	0	0	0	0		114,55	0	0	Full	Automatic	15,61	2283,961	-4	0	9139,43	9138,38	3	1963,95	FLuc_RNA
Component	434		1:U24-A37 = 4571.776a[3'c.p][nonspecific]	24-37	24	37	Ur-pAr-pAr-pGr-pAr-pAr-pGr-pAr-pAr-pAr-pUr-pAr-pUr-pAr-p	3'c.p,nonspecific	14	0	0	0	0		145,87	0	0	Full	Automatic	15,68	2284,954	-2	0	4572,44	4571,776	2	840,15	FLuc_RNA
Component	436		1:C1580-G1605 = 8547.11a[3'c.p][nonspecific]	1580-1605	1580	1605	Cr-pGr-pCr-pGr-pAr-pAr-pAr-pAr-pAr-pGr-pUr-pUr-pGr-pCr-pGr-pCr-pGr-pGr-pAr-pGr-pGr-pAr-pGr-pUr-pUr-pGr-p	3'c.p,nonspecific	26	0	0	0	0		117,04	0	0	Full	Automatic	15,68	2135,936	-4	0	8548,11	8547,11	10	8357,83	FLuc_RNA
Component	445		1:U453-A459 = 2250.343a[3'c.p][nonspecific]	453-459	453	459	Ur-pUr-pGr-pCr-pAr-pAr-pAr-p	3'c.p,nonspecific	7	0	0	0	0		-109,03	0	0	Full	Automatic	15,72	2249,92	-1	0	2250,1	2250,343	1	2593,02	FLuc_RNA
Component	501	NIST_CE5_15	1:U355-G360 = 1936.23928m[3'c.p]	355-360	355	360	Ur-pUr-pGr-pCr-pAr-pGr-p	3'c.p	6	1	46	3	15		4,65	0	0	Full	Automatic	21,56	967,618	-2	1936,2483	1936,98	1936,2393	1	867,3	FLuc_RNA
Component	509		1:U1261-A1266 = 1927.27667m[3'c.p][nonspecific]	1261-1266	1261	1266	Ur-pAr-pAr-pAr-pCr-pAr-p	3'c.p,nonspecific	6	0	0	0	0		3,83	0	0	Full	Automatic	21,66	963,135	-2	1927,2841	1927,99	1927,2767	0	2906,49	FLuc_RNA
Component	519		1:C328-G332 = 1646.20889m[3'c.p][nonspecific]	328-332	328	332	Cr-pGr-pGr-pUr-pGr-p	3'c.p,nonspecific	5	0	0	0	0		3,69	0	0	Full	Automatic	21,73	822,1	-2	1646,215	1646,81	1646,2089	2	26822,01	FLuc_RNA
Component	547		1:U1261-A1266 = 1927.27667m[3'c.p][nonspecific]	1261-1266	1261	1266	Ur-pAr-pAr-pAr-pCr-pAr-p	3'c.p,nonspecific	6	0	0	0	0		3,58	0	0	Full	Automatic	21,9	962,635	-2	1927,2836	1927,85	1927,2767	0	21896,18	FLuc_RNA
Component	568		1:U1631-C1637 = 2162.2523m[3'c.p][nonspecific]	1631-1637	1631	1637	Ur-pCr-pUr-pUr-pAr-pCr-pCr-p	3'c.p,nonspecific	7	0	0	0	0		3,57	0	0	Full	Automatic	22,14	1080,623	-2	2162,26	2163,1	2162,2523	0	69050,91	FLuc_RNA
Component	570		1:C157-G162 = 1912.126a[3'c.p][nonspecific]	157-162	157	162	Cr-pCr-pCr-pUr-pGr-pGr-p	3'c.p,nonspecific	6	0	0	0	0		107,43	0	0	Full	Automatic	22,15	955,115	-2	0	1912,33	1912,126	1	11468,46	FLuc_RNA
Component	578		1:C157-G162 = 1911.24403m[3'c.p][nonspecific]	157-162	157	162	Cr-pCr-pCr-pUr-pGr-pGr-p	3'c.p,nonspecific	6	0	0	0	0		2,74	0	0	Full	Automatic	22,23	954,617	-2	1911,2493	1911,94	1911,244	1	18796,57	FLuc_RNA
Component	583		1:A1805-G1811 = 2296.3353m[3'c.p][nonspecific]	1805-1811	1805	1811	Ar-pAr-pUr-pAr-pAr-pAr-pGr-p	3'c.p,nonspecific	7	0	0	0	0		2,71	0	0	Full	Automatic	22,26	764,774	-3	2296,3416	2297,18	2296,3353	0	21713,79	FLuc_RNA
Component	588		1:U919-C925 = 2208.3067m[3'c.p][nonspecific]	919-925	919	925	Ur-pAr-pCr-pCr-pAr-pAr-pCr-p	3'c.p,nonspecific	7	0	0	0	0		3,06	0	0	Full	Automatic	22,34	735,097	-3	2208,3135	2209,2	2208,3067	0	17870,69	FLuc_RNA
Component	593		1:A1030-G1035 = 1998.28863m[3'c.p][nonspecific]	1030-1035	1030	1035	Ar-pAr-pGr-pCr-pGr-pGr-p	3'c.p,nonspecific	6	0	0	0	0		4,55	0	0	Full	Automatic	22,38	665,092	-3	1998,2977	1999,15	1998,2886	2	3156,27	FLuc_RNA
Component	596		1:G1-A7 = 2312.3302m[3'c.p][nonspecific]	1-7	1	7	Gr-pGr-pAr-pAr-pAr-pUr-pAr-p	3'c.p,nonspecific	7	0	0	0	0		1,09	0	0	Full	Automatic	22,4	769,77	-3	2312,3328	2312,97	2312,3302	2	19024	FLuc_RNA
Component	598		1:A1030-G1035 = 1998.28863m[3'c.p][nonspecific]	1030-1035	1030	1035	Ar-pAr-pGr-pCr-pGr-pGr-p	3'c.p,nonspecific	6	0	0	0	0		4,86	0	0	Full	Automatic	22,42	665,424	-3	1998,2983	1999,05	1998,2886	2	5600,01	FLuc_RNA
Component	601		1:C206-G212 = 2224.3016m[3'c.p][nonspecific]	206-212	206	212	Cr-pAr-pUr-pCr-pAr-pCr-pGr-p	3'c.p,nonspecific	7	0	0	0	0		3,13	0	0	Full	Automatic	22,54	740,429	-3	2224,3086	2225,65	2224,3016	0	48103,46	FLuc_RNA
Component	632		1:A384-G391 = 2618.589a[3'c.p][nonspecific]	384-391	384	391	Ar-pAr-pUr-pGr-pAr-pAr-pCr-pGr-p	3'c.p,nonspecific	8	0	0	0	0		-34,45	0	0	Full	Automatic	22,75	871,784	-3	0	2618,5	2618,589	1	138665,05	FLuc_RNA
Component	637		1:U331-C338 = 2604.508a[3'c.p][nonspecific]	331-338	331	338	Ur-pGr-pUr-pUr-pGr-pGr-pGr-pCr-p	3'c.p,nonspecific	8	0	0	0	0		-47,05	0	0	Full	Automatic	22,76	867,075	-3	0	2604,39	2604,51	4	25905,26	FLuc_RNA
Component	640		1:U202-C206 = 1630.21398m[3'c.p][nonspecific]	202-206	202	206	Ur-pGr-pGr-pAr-pCr-p	3'c.p,nonspecific	5	0	0	0	0		2,78	0	0	Full	Automatic	22,77	814,102	-2	1630,2185	1630,6	1630,214	2	9526,89	FLuc_RNA
Component	641		1:U361-C367 = 2217.2693m[3'c.p][nonspecific]	361-367	361	367	Ur-pUr-pGr-pCr-pGr-pCr-pCr-p	3'c.p,nonspecific	7	0	0	0	0		1,19	0	0	Full	Automatic	22,77	1107,629	-2	2217,272	2217,85	2217,2693	2	42310,24	FLuc_RNA
Component	642		1:U302-U309 = 2578.3494m[3'c.p][nonspecific]	302-309	302	309	Ur-pGr-pAr-pAr-pAr-pAr-pCr-pUr-p	3'c.p,nonspecific	8	0	0	0	0		-0,87	0	0	Full	Automatic	22,78	1288,166	-2	2578,3472	2578,79	2578,3494	1	16431,37	FLuc_RNA
Component	643		1:U706-U714 = 2837.3363m[3'c.p][nonspecific]	706-714	706	714	Ur-pCr-pAr-pGr-pAr-pUr-pUr-pCr-pUr-p	3'c.p,nonspecific	9	0	0	0	0		2,47	0	0	Full	Automatic	22,78	945,441	-3	2837,3433	2838,36	2837,3363	1	10551,45	FLuc_RNA
Component	647		1:U472-A479 = 2601.3766m[3'c.p][nonspecific]	472-479	472	479	Ur-pGr-pCr-pAr-pAr-pAr-pAr-pAr-p	3'c.p,nonspecific	8	0	0	0	0		-0,72	0	0	Full	Automatic	22,8	866,118	-3	2601,3748	2601,94	2601,3766	1	34513,55	FLuc_RNA
Component	657		1:U666-G674 = 2860.3635m[3'c.p][nonspecific]	666-674	666	674	Ur-pUr-pAr-pCr-pCr-pUr-pAr-pAr-pGr-p	3'c.p,nonspecific	9	0	0	0	0		1,56	0	0	Full	Automatic	22,85	952,449	-3	2860,3679	2861,22	2860,3635	0	39739,84	FLuc_RNA
Component	658		1:C328-G332 = 1646.20889m[3'c.p][nonspecific]	328-332	328	332	Cr-pGr-pGr-pUr-pGr-p	3'c.p,nonspecific	5	0	0	0	0		-3,35	0	0	Full	Automatic	22,85	822,094	-2	1646,2034	1646,53	1646,2089	2	3223,46	FLuc_RNA
Component	666		1:U472-A480 = 2930.4291m[3'c.p][nonspecific]	472-480	472	480	Ur-pGr-pCr-pAr-pAr-pAr-pAr-pAr-pAr-p	3'c.p,nonspecific	9	0	0	0	0		-0,48	0	0	Full	Automatic	22,92	975,802	-3	2930,4277	2931,46	2930,4291	1	213678,2	FLuc_RNA
Component	668		1:G1413-G1421 = 2980.780a[3'c.p][nonspecific]	1413-1421	1413	1421	Gr-pAr-pAr-pUr-pUr-pGr-pGr-pAr-pGr-p	3'c.p,nonspecific	9	0	0	0	0		-36,85	0	0	Full	Automatic	22,93	992,431	-3	0	2980,67	2980,78	3	20912,84	FLuc_RNA
Component	673		1:U453-A461 = 2907.4019m[3'c.p][nonspecific]	453-461	453	461	Ur-pUr-pGr-pCr-pAr-pAr-pAr-pAr-pAr-p	3'c.p,nonspecific	9	0	0	0	0		-1,11	0	0	Full	Automatic	22,96	1453,198	-2	2907,3987	2908,23	2907,4019	1	24144,87	FLuc_RNA
Component	690		1:U234-C240 = 2179.253a[3'c.p][nonspecific]	234-240	234	240	Ur-pCr-pCr-pGr-pUr-pUr-pCr-p	3'c.p,nonspecific	7	0	0	0	0		121,78	0	0	Full	Automatic	23,07	725,417	-3	0	2179,52	2179,25	1	5570,84	FLuc_RNA
Component	698		1:U1036-G1045 = 3229.938a[3'c.p][nonspecific]	1036-1045	1036	1045	Ur-pUr-pGr-pCr-pAr-pAr-pAr-pAr-pCr-pGr-p	3'c.p,nonspecific	10	0	0	0	0		211,02	0	0	Full	Automatic	23,1	806,6	-4	0	3230,62	3229,94	1	812274,44	FLuc_RNA
Component	712	NIST_CE5_76	1:U1561-G1567 = 2241.333a[3'c.p]	1561-1567	1561	1567	Ur-pCr-pGr-pCr-pCr-pAr-pGr-p	3'c.p	7	1	220	1	76		-155,08	0	0	Full	Automatic	23,12	745,759	-3	0	2240,98	2241,33	1	10019,8	FLuc_RNA
Component	718		1:U1568-A1577 = 3212.4432m[3'c.p][nonspecific]	1568-1577	1568	1577	Ur-pCr-pAr-pAr-pGr-pUr-pAr-pAr-pCr-pAr-p	3'c.p,nonspecific	10	0	0	0	0		1,72	0	0	Full	Automatic	23,15	802,355	-4	3212,4487	3213,82	3212,4432	1	3481942,25	FLuc_RNA
Component	721		1:U243-G249 = 2281.2867m[3'c.p][nonspecific]	243-249	243	249	Ur-pUr-pGr-pGr-pCr-pAr-pGr-p	3'c.p,nonspecific	7	0	0	0	0		1,35	0	0	Full	Automatic	23,15	759,423	-3	2281,2898	2281,91	2281,2867	2	17236,4	FLuc_RNA
Component	722		1:U1261-C1270 = 3172.4371m[3'c.p][nonspecific]	1261-1270	1261	1270	Ur-pAr-pAr-pAr-pCr-pAr-pAr-pUr-pCr-pCr-p	3'c.p,nonspecific	10	0	0	0	0		3,52	0	0	Full	Automatic	23,15	1056,475	-3	3172,4482	3172,98	3172,4371	0	13955,8	FLuc_RNA
Component	733		1:U323-G330 = 2586.3280m[3'c.p][nonspecific]	323-330	323	330	Ur-pAr-pUr-pGr-pCr-pCr-pGr-pGr-p	3'c.p,nonspecific	8	0	0	0	0		1,75	0	0	Full	Automatic	23,21	861,104	-3	2586,3325	2587,38	2586,328	2	21709,37	FLuc_RNA
Component	736		1:U472-A481 = 3261.004a[3'c.p][nonspecific]	472-481	472	481	Ur-pGr-pCr-pAr-pAr-pAr-pAr-pAr-pAr-pAr-p	3'c.p,nonspecific	10	0	0	0	0		-69,55	0	0	Full	Automatic	23,22	1086,138	-3	0	3260,77	3261	1	66285,16	FLuc_RNA
Component	775		1:U549-U559 = 3487.4250m[3'c.p][nonspecific]	549-559	549	559	Ur-pAr-pCr-pAr-pCr-pGr-pUr-pUr-pCr-pGr-pUr-p	3'c.p,nonspecific	11	0	0	0	0		2,12	0	0	Full	Automatic	23,43	1161,47	-3	3487,4324	3488,71	3487,425	2	157315,02	FLuc_RNA
Component	779		1:U24-U34 = 3607.195a[3'c.p][nonspecific]	24-34	24	34	Ur-pAr-pAr-pGr-pAr-pAr-pGr-pAr-pAr-pAr-pUr-p	3'c.p,nonspecific	11	0	0	0	0		-144,79	0	0	Full	Automatic	23,45	1201,167	-3	0	3606,67	3607,19	2	57215,06	FLuc_RNA
Component	782		1:U679-C687 = 2828.3359m[3'c.p][nonspecific]	679-687	679	687	Ur-pGr-pGr-pCr-pCr-pCr-pUr-pUr-pCr-p	3'c.p,nonspecific	9	0	0	0	0		2,42	0	0	Full	Automatic	23,46	941,774	-3	2828,3428	2828,34	2828,3359	2	17805,49	FLuc_RNA
Component	783		1:U1207-G1214 = 2555.3222m[3'c.p][nonspecific]	1207-1214	1207	1214	Ur-pUr-pAr-pAr-pUr-pCr-pAr-pGr-p	3'c.p,nonspecific	8	0	0	0	0		-3,12	0	0	Full	Automatic	23,48	850,764	-3	2555,3142	2555,96	2555,3222	0	253714,72	FLuc_RNA
Component	785		1:U1612-A1622 = 3615.169a[3'c.p][nonspecific]	1612-1622	1612	1622	Ur-pGr-pGr-pAr-pCr-pGr-pAr-pAr-pGr-pUr-pAr-p	3'c.p,nonspecific	11	0	0	0	0		42,6	0	0	Full	Automatic	23,48	1203,793	-3	0	3615,32	3615,169	4	33168,77	FLuc_RNA
Component	792	NIST_CE5_89_1	1:U1788-G1798 = 3503.070a[3'c.p]	1788-1798	1788	1798	Ur-pAr-pCr-pCr-pCr-pCr-pCr-pGr-pUr-pGr-pGr-p	3'c.p	11	1	262	1	89		-21,79	0	0	Full	Automatic	23,5	1166,492	-3	0	3502,99	3503,07	2	56086,27	FLuc_RNA
Component	793		1:U302-C312 = 3496.081a[3'c.p][nonspecific]	302-312	302	312	Ur-pGr-pAr-pAr-pAr-pAr-pCr-pUr-pCr-pUr-pCr-p	3'c.p,nonspecific	11	0	0	0	0		-149,29	0	0	Full	Automatic	23,52	1164,147	-3	0	3495,56	3496,081	1	103684,65	FLuc_RNA
Component	803		1:U281-G291 = 3533.4794m[3'c.p][nonspecific]	281-291	281	291	Ur-pCr-pAr-pCr-pAr-pGr-pAr-pAr-pUr-pCr-pGr-p	3'c.p,nonspecific	11	0	0	0	0		2,86	0	0	Full	Automatic	23,56	882,614	-4	3533,4895	3534,9	3533,4794	1	2851178	FLuc_RNA
Component	804		1:U1818-A1829 = 3957.5551m[3'c.p][nonspecific]	1818-1829	1818	1829	Ur-pGr-pGr-pGr-pCr-pGr-pGr-pCr-pAr-pAr-pAr-pAr-p	3'c.p,nonspecific	12	0	0	0	0		-4,18	0	0	Full	Automatic	23,56	1318,172	-3	3957,5386	3958,29	3957,5551	5	89661,72	FLuc_RNA
Component	805		1:A283-G291 = 2922.4128m[3'c.p][nonspecific]	283-291	283	291	Ar-pCr-pAr-pGr-pAr-pAr-pUr-pCr-pGr-p	3'c.p,nonspecific	9	0	0	0	0		3,01	0	0	Full	Automatic	23,56	973,795	-3	2922,4216	2924,49	2922,4128	1	49863,36	FLuc_RNA
Component	816		1:G201-G212 = 3896.326a[3'c.p][nonspecific]	201-212	201	212	Gr-pUr-pGr-pGr-pAr-pCr-pAr-pUr-pCr-pAr-pCr-pGr-p	3'c.p,nonspecific	12	0	0	0	0		-131,73	0	0	Full	Automatic	23,61	1297,513	-3	0	3895,81	3896,326	3	1047118	FLuc_RNA
Component	820		1:U549-U559 = 3487.4250m[3'c.p][nonspecific]	549-559	549	559	Ur-pAr-pCr-pAr-pCr-pGr-pUr-pUr-pCr-pGr-pUr-p	3'c.p,nonspecific	11	0	0	0	0		1,21	0	0	Full	Automatic	23,61	1161,801	-3	3487,4292	3488,39	3487,425	2	19201,65	FLuc_RNA
Component	822		1:U1450-G1461 = 3927.340a[3'c.p][nonspecific]	1450-1461	1450	1461	Ur-pCr-pGr-pAr-pCr-pGr-pCr-pGr-pGr-pGr-pCr-pGr-p	3'c.p,nonspecific	12	0	0	0	0		-57,98	0	0	Full	Automatic	23,61	1308,152	-3	0	3927,11	3927,34	5	100592,23	FLuc_RNA
Component	825		1:A459-G471 = 4193.5525m[3'c.p][nonspecific]	459-471	459	471	Ar-pAr-pAr-pAr-pUr-pUr-pUr-pUr-pGr-pAr-pAr-pCr-pGr-p	3'c.p,nonspecific	13	0	0	0	0		2,27	0	0	Full	Automatic	23,63	1048,134	-4	4193,562	4194,8	4193,5525	1	1695195,38	FLuc_RNA
Component	833		1:G1693-G1704 = 3917.5490m[3'c.p][nonspecific]	1693-1704	1693	1704	Gr-pAr-pAr-pAr-pGr-pAr-pUr-pCr-pGr-pCr-pCr-pGr-p	3'c.p,nonspecific	12	0	0	0	0		-4,34	0	0	Full	Automatic	23,67	979,135	-4	3917,532	3919,58	3917,549	3	35116,93	FLuc_RNA
Component	836	NIST_CE5_69	1:U1462-G1468 = 2320.3088m[3'c.p]	1462-1468	1462	1468	Ur-pGr-pGr-pCr-pAr-pGr-pGr-p	3'c.p	7	1	191	1	69		1,47	0	0	Full	Automatic	23,68	772,43	-3	2320,3123	2320,76	2320,3088	3	21266,01	FLuc_RNA
Component	839		1:U24-U36 = 4240.5909m[3'c.p][nonspecific]	24-36	24	36	Ur-pAr-pAr-pGr-pAr-pAr-pGr-pAr-pAr-pAr-pUr-pAr-pUr-p	3'c.p,nonspecific	13	0	0	0	0		-3,14	0	0	Full	Automatic	23,69	1059,643	-4	4240,5776	4241,52	4240,5909	2	541902	FLuc_RNA
Component	842		1:C424-G434 = 3526.4471m[3'c.p][nonspecific]	424-434	424	434	Cr-pUr-pAr-pCr-pCr-pGr-pUr-pAr-pGr-pUr-pGr-p	3'c.p,nonspecific	11	0	0	0	0		2,4	0	0	Full	Automatic	23,72	1175,146	-3	3526,4556	3528,02	3526,4471	2	62833,31	FLuc_RNA
Component	848		1:G1693-G1704 = 3917.5490m[3'c.p][nonspecific]	1693-1704	1693	1704	Gr-pAr-pAr-pAr-pGr-pAr-pUr-pCr-pGr-pCr-pCr-pGr-p	3'c.p,nonspecific	12	0	0	0	0		1,58	0	0	Full	Automatic	23,73	1305,17	-3	3917,5552	3919,37	3917,549	3	72756,95	FLuc_RNA
Component	850		1:U620-U632 = 4176.5735m[3'c.p][nonspecific]	620-632	620	632	Ur-pGr-pAr-pCr-pAr-pAr-pAr-pAr-pCr-pAr-pAr-pUr-pUr-p	3'c.p,nonspecific	13	0	0	0	0		-0,19	0	0	Full	Automatic	23,78	1391,853	-3	4176,5728	4177,72	4176,5735	1	125889,99	FLuc_RNA
Component	855		1:U559-U571 = 4044.366a[3'c.p][nonspecific]	559-571	559	571	Ur-pCr-pAr-pCr-pAr-pUr-pCr-pUr-pCr-pAr-pUr-pCr-pUr-p	3'c.p,nonspecific	13	0	0	0	0		-21,94	0	0	Full	Automatic	23,75	1346,825	-3	0	4044,28	4044,37	0	26410,69	FLuc_RNA
Component	865		1:U1573-G1581 = 2882.4067m[3'c.p][nonspecific]	1573-1581	1573	1581	Ur-pAr-pAr-pCr-pAr-pAr-pCr-pCr-pGr-p	3'c.p,nonspecific	9	0	0	0	0		-3,37	0	0	Full	Automatic	23,79	960,462	-3	2882,397	2884,1	2882,4067	0	86890,26	FLuc_RNA
Component	870		1:U620-U632 = 4176.5735m[3'c.p][nonspecific]	620-632	620	632	Ur-pGr-pAr-pCr-pAr-pAr-pAr-pAr-pCr-pAr-pAr-pUr-pUr-p	3'c.p,nonspecific	13	0	0	0	0		-0,07	0	0	Full	Automatic	23,8	1043,639	-4	4176,5732	4178,21	4176,5735	1	276278,44	FLuc_RNA
Component	871		1:U472-A481 = 3259.4817m[3'c.p][nonspecific]	472-481	472	481	Ur-pGr-pCr-pAr-pAr-pAr-pAr-pAr-pAr-pAr-p	3'c.p,nonspecific	10	0	0	0	0		-1,86	0	0	Full	Automatic	23,8	1086,467	-3	3259,4756	3261,46	3259,4817	1	223494,31	FLuc_RNA
Component	877	NIST_CE5_6	1:U234-G237 = 1261.737a[3'c.p]	234-237	234	237	Ur-pCr-pCr-pGr-p	3'c.p	4	1	11	1	6		-41,55	0	0	Full	Automatic	23,83	1260,492	-1	0	1261,68	1261,737	0	10268,42	FLuc_RNA
Component	884		1:A1196-G1206 = 3604.4914m[3'c.p][nonspecific]	1196-1206	1196	1206	Ar-pAr-pCr-pGr-pCr-pUr-pGr-pGr-pGr-pCr-pGr-p	3'c.p,nonspecific	11	0	0	0	0		1,92	0	0	Full	Automatic	23,88	900,367	-4	3604,4983	3605,78	3604,4914	4	339067,5	FLuc_RNA
Component	885		1:U549-A561 = 4121.5188m[3'c.p][nonspecific]	549-561	549	561	Ur-pAr-pCr-pAr-pCr-pGr-pUr-pUr-pCr-pGr-pUr-pCr-pAr-p	3'c.p,nonspecific	13	0	0	0	0		2,79	0	0	Full	Automatic	23,89	1029,375	-4	4121,5303	4122,39	4121,5188	2	64733,73	FLuc_RNA
Component	886		1:U180-G201 = 7088.21a[3'c.p][nonspecific]	180-201	180	201	Ur-pUr-pUr-pAr-pCr-pAr-pGr-pAr-pUr-pGr-pCr-pAr-pCr-pAr-pUr-pAr-pUr-pCr-pGr-pAr-pGr-pGr-p	3'c.p,nonspecific	22	0	0	0	0		-53,12	0	0	Full	Automatic	23,89	1416,782	-5	0	7087,83	7088,21	4	8492,07	FLuc_RNA
Component	890		1:G189-G201 = 4225.533a[3'c.p][nonspecific]	189-201	189	201	Gr-pCr-pAr-pCr-pAr-pUr-pAr-pUr-pCr-pGr-pAr-pGr-pGr-p	3'c.p,nonspecific	13	0	0	0	0		24,68	0	0	Full	Automatic	23,94	1055,386	-4	0	4225,63	4225,53	3	185757,64	FLuc_RNA
Component	898	NIST_CE5_5	1:U213-G233 = 6778.8965m[3'c.p]	213-233	213	233	Ur-pAr-pCr-pGr-pCr-pGr-pGr-pAr-pAr-pUr-pAr-pCr-pUr-pUr-pCr-pGr-pAr-pAr-pAr-pUr-pGr-p	3'c.p	21	1	8	1	5		-146,22	0	0	Full	Automatic	23,94	1694,223	-4	6777,9053	6780,31	6778,8965	4	41935,97	FLuc_RNA
Component	899		1:U620-G633 = 4521.6210m[3'c.p][nonspecific]	620-633	620	633	Ur-pGr-pAr-pCr-pAr-pAr-pAr-pAr-pCr-pAr-pAr-pUr-pUr-pGr-p	3'c.p,nonspecific	14	0	0	0	0		-0,84	0	0	Full	Automatic	23,94	1129,898	-4	4521,6172	4523,52	4521,621	1	4711,68	FLuc_RNA
Component	900		1:U213-G216 = 1285.16654m[3'c.p][nonspecific]	213-216	213	216	Ur-pAr-pCr-pGr-p	3'c.p,nonspecific	4	0	0	0	0		-0,41	0	0	Full	Automatic	23,94	1284,159	-1	1285,166	1285,34	1285,1665	0	9836,17	FLuc_RNA
Component	903	NIST_CE5_33_1	1:U666-G678 = 4201.5311m[3'c.p]	666-678	666	678	Ur-pUr-pAr-pCr-pCr-pUr-pAr-pAr-pGr-pGr-pGr-pUr-pGr-p	3'c.p	13	1	102	1	33		1,09	0	0	Full	Automatic	23,94	1049,622	-4	4201,5356	4202,66	4201,5311	3	259698,45	FLuc_RNA
Component	905		1:U163-U176 = 4451.5553m[3'c.p][nonspecific]	163-176	163	176	Ur-pUr-pCr-pCr-pUr-pGr-pGr-pAr-pAr-pCr-pAr-pAr-pUr-pUr-p	3'c.p,nonspecific	14	0	0	0	0		3,37	0	0	Full	Automatic	23,95	1112,134	-4	4451,5703	4452,92	4451,5553	2	19274,35	FLuc_RNA
Component	906		1:U24-G45 = 7141.33a[3'c.p][nonspecific]	24-45	24	45	Ur-pAr-pAr-pGr-pAr-pAr-pGr-pAr-pAr-pAr-pUr-pAr-pUr-pAr-pAr-pGr-pAr-pCr-pCr-pCr-pCr-pGr-p	3'c.p,nonspecific	22	0	0	0	0		84,25	0	0	Full	Automatic	23,97	1427,366	-5	0	7141,93	7141,33	3	95532,74	FLuc_RNA
Component	908		1:A280-G301 = 7087.23a[3'c.p][nonspecific]	280-301	280	301	Ar-pUr-pCr-pAr-pCr-pAr-pGr-pAr-pAr-pUr-pCr-pGr-pUr-pCr-pGr-pUr-pAr-pUr-pGr-pCr-pAr-pGr-p	3'c.p,nonspecific	22	0	0	0	0		-69,66	0	0	Full	Automatic	23,98	1770,733	-4	0	7086,74	7087,23	4	241344,06	FLuc_RNA
Component	909		1:U919-U930 = 3759.4924m[3'c.p][nonspecific]	919-930	919	930	Ur-pAr-pCr-pCr-pAr-pAr-pCr-pCr-pCr-pUr-pAr-pUr-p	3'c.p,nonspecific	12	0	0	0	0		1,63	0	0	Full	Automatic	23,98	939,367	-4	3759,4985	3761,5	3759,4924	0	34871,83	FLuc_RNA
Component	910		1:C192-G201 = 3244.4330m[3'c.p][nonspecific]	192-201	192	201	Cr-pAr-pUr-pAr-pUr-pCr-pGr-pAr-pGr-pGr-p	3'c.p,nonspecific	10	0	0	0	0		2,73	0	0	Full	Automatic	23,98	810,354	-4	3244,4419	3245,31	3244,433	2	21418,56	FLuc_RNA
Component	914		1:U569-G580 = 3767.4710m[3'c.p][nonspecific]	569-580	569	580	Ur-pCr-pUr-pAr-pCr-pCr-pUr-pCr-pCr-pCr-pGr-pGr-p	3'c.p,nonspecific	12	0	0	0	0		3,03	0	0	Full	Automatic	23,99	1255,15	-3	3767,4824	3768,52	3767,471	1	151960,38	FLuc_RNA
Component	921		1:U213-A220 = 2609.3552m[3'c.p][nonspecific]	213-220	213	220	Ur-pAr-pCr-pGr-pCr-pGr-pGr-pAr-p	3'c.p,nonspecific	8	0	0	0	0		-0,46	0	0	Full	Automatic	24,02	1303,67	-2	2609,354	2609,8	2609,3552	3	66254,8	FLuc_RNA
Component	922		1:A394-G406 = 4168.5572m[3'c.p][nonspecific]	394-406	394	406	Ar-pAr-pUr-pUr-pGr-pCr-pUr-pCr-pAr-pAr-pCr-pAr-pGr-p	3'c.p,nonspecific	13	0	0	0	0		-1,2	0	0	Full	Automatic	24,08	1389,178	-3	4168,5522	4170,14	4168,5572	1	192220,34	FLuc_RNA
Component	928		1:G393-G406 = 4513.6047m[3'c.p][nonspecific]	393-406	393	406	Gr-pAr-pAr-pUr-pUr-pGr-pCr-pUr-pCr-pAr-pAr-pCr-pAr-pGr-p	3'c.p,nonspecific	14	0	0	0	0		-0,04	0	0	Full	Automatic	24,05	1128,149	-4	4513,6045	4515,51	4513,6047	2	28777,79	FLuc_RNA
Component	929		1:U302-U313 = 3800.4826m[3'c.p][nonspecific]	302-313	302	313	Ur-pGr-pAr-pAr-pAr-pAr-pCr-pUr-pCr-pUr-pCr-pUr-p	3'c.p,nonspecific	12	0	0	0	0		2,4	0	0	Full	Automatic	24,06	949,365	-4	3800,4917	3802	3800,4826	1	61472,58	FLuc_RNA
Component	931	NIST_CE5_4	1:U202-G212 = 3549.4743m[3'c.p]	202-212	202	212	Ur-pGr-pGr-pAr-pCr-pAr-pUr-pCr-pAr-pCr-pGr-p	3'c.p	11	1	4	1	4		0,97	0	0	Full	Automatic	24,08	886,362	-4	3549,4778	3550,65	3549,4743	2	77104,89	FLuc_RNA
Component	932		1:G1344-G1359 = 5085.6491m[3'c.p][nonspecific]	1344-1359	1344	1359	Gr-pAr-pAr-pCr-pAr-pCr-pUr-pUr-pCr-pUr-pUr-pCr-pAr-pUr-pAr-pGr-p	3'c.p,nonspecific	16	0	0	0	0		1,11	0	0	Full	Automatic	24,08	1271,407	-4	5085,6548	5088,04	5085,6491	1	5890	FLuc_RNA
Component	934		1:G201-G212 = 3896.326a[3'c.p][nonspecific]	201-212	201	212	Gr-pUr-pGr-pGr-pAr-pCr-pAr-pUr-pCr-pAr-pCr-pGr-p	3'c.p,nonspecific	12	0	0	0	0		-38,3	0	0	Full	Automatic	24,08	972,872	-4	0	3896,18	3896,326	3	30649,9	FLuc_RNA
Component	936		1:U361-G375 = 4825.6405m[3'c.p][nonspecific]	361-375	361	375	Ur-pUr-pGr-pCr-pGr-pCr-pCr-pCr-pGr-pCr-pGr-pAr-pAr-pCr-pGr-p	3'c.p,nonspecific	15	0	0	0	0		-1,8	0	0	Full	Automatic	24,1	1205,902	-4	4825,6318	4828,64	4825,6405	4	85589,19	FLuc_RNA
Component	937		1:C190-G201 = 3878.5268m[3'c.p][nonspecific]	190-201	190	201	Cr-pAr-pCr-pAr-pUr-pAr-pUr-pCr-pGr-pAr-pGr-pGr-p	3'c.p,nonspecific	12	0	0	0	0		4,66	0	0	Full	Automatic	24,1	1292,839	-3	3878,5449	3880,48	3878,5268	2	279710,44	FLuc_RNA
Component	938		1:U355-G369 = 4805.817a[3'c.p][nonspecific]	355-369	355	369	Ur-pUr-pGr-pCr-pAr-pGr-pUr-pUr-pGr-pCr-pGr-pCr-pCr-pCr-pGr-p	3'c.p,nonspecific	15	0	0	0	0		-13,24	0	0	Full	Automatic	24,1	960,125	-5	0	4805,76	4805,82	4	2474394,5	FLuc_RNA
Component	942		1:U1631-U1645 = 4779.6238m[3'c.p][nonspecific]	1631-1645	1631	1645	Ur-pCr-pUr-pUr-pAr-pCr-pCr-pGr-pGr-pAr-pAr-pAr-pAr-pCr-pUr-p	3'c.p,nonspecific	15	0	0	0	0		2,8	0	0	Full	Automatic	24,16	1592,869	-3	4779,6372	4781,74	4779,6238	2	857394,38	FLuc_RNA
Component	948		1:U361-G375 = 4825.6405m[3'c.p][nonspecific]	361-375	361	375	Ur-pUr-pGr-pCr-pGr-pCr-pCr-pCr-pGr-pCr-pGr-pAr-pAr-pCr-pGr-p	3'c.p,nonspecific	15	0	0	0	0		-0,79	0	0	Full	Automatic	24,16	1206,407	-4	4825,6367	4828,04	4825,6405	4	109959,05	FLuc_RNA
Component	950		1:U213-A220 = 2609.3552m[3'c.p][nonspecific]	213-220	213	220	Ur-pAr-pCr-pGr-pCr-pGr-pGr-pAr-p	3'c.p,nonspecific	8	0	0	0	0		2,34	0	0	Full	Automatic	24,17	868,78	-3	2609,3613	2610,17	2609,3552	3	100079,24	FLuc_RNA
Component	953		1:A862-G872 = 3652.5138m[3'c.p][nonspecific]	862-872	862	872	Ar-pAr-pGr-pAr-pGr-pGr-pAr-pGr-pCr-pUr-pGr-p	3'c.p,nonspecific	11	0	0	0	0		3,9	0	0	Full	Automatic	24,21	912,125	-4	3652,5281	3653,79	3652,5138	4	46455,86	FLuc_RNA
Component	955		1:U1036-A1051 = 5087.03a[3'c.p][nonspecific]	1036-1051	1036	1051	Ur-pUr-pGr-pCr-pAr-pAr-pAr-pAr-pCr-pGr-pCr-pUr-pUr-pCr-pCr-pAr-p	3'c.p,nonspecific	16	0	0	0	0		157,37	0	0	Full	Automatic	24,23	1694,878	-3	0	5087,83	5087,03	2	2057395,38	FLuc_RNA
Component	958		1:U1612-A1626 = 4899.946a[3'c.p][nonspecific]	1612-1626	1612	1626	Ur-pGr-pGr-pAr-pCr-pGr-pAr-pAr-pGr-pUr-pAr-pCr-pCr-pGr-pAr-p	3'c.p,nonspecific	15	0	0	0	0		-47,18	0	0	Full	Automatic	24,24	1223,636	-4	0	4899,71	4899,946	5	87207,41	FLuc_RNA
Component	960		1:U243-G249 = 2282.342a[3'c.p][nonspecific]	243-249	243	249	Ur-pUr-pGr-pGr-pCr-pAr-pGr-p	3'c.p,nonspecific	7	0	0	0	0		-190,47	0	0	Full	Automatic	24,24	1140,125	-2	0	2281,91	2282,34	2	16984,96	FLuc_RNA
Component	961		1:U202-C215 = 4489.5934m[3'c.p][nonspecific]	202-215	202	215	Ur-pGr-pGr-pAr-pCr-pAr-pUr-pCr-pAr-pCr-pGr-pUr-pAr-pCr-p	3'c.p,nonspecific	14	0	0	0	0		3,66	0	0	Full	Automatic	24,24	1121,395	-4	4489,6099	4490,87	4489,5934	3	36310,59	FLuc_RNA
Component	968		1:U804-A820 = 5394.18a[3'c.p][nonspecific]	804-820	804	820	Ur-pUr-pUr-pAr-pCr-pUr-pAr-pCr-pAr-pCr-pUr-pCr-pGr-pGr-pAr-pUr-pAr-p	3'c.p,nonspecific	17	0	0	0	0		-103,61	0	0	Full	Automatic	24,29	1347,163	-4	0	5393,62	5394,18	2	102952,72	FLuc_RNA
Component	970		1:A278-G291 = 4520.6370m[3'c.p][nonspecific]	278-291	278	291	Ar-pAr-pAr-pUr-pCr-pAr-pCr-pAr-pGr-pAr-pAr-pUr-pCr-pGr-p	3'c.p,nonspecific	14	0	0	0	0		-1,78	0	0	Full	Automatic	24,31	1129,904	-4	4520,6289	4522,8	4520,637	1	231014,36	FLuc_RNA
Component	972		1:U543-C557 = 4772.5915m[3'c.p][nonspecific]	543-557	543	557	Ur-pCr-pGr-pAr-pUr-pGr-pUr-pAr-pCr-pAr-pCr-pGr-pUr-pUr-pCr-p	3'c.p,nonspecific	15	0	0	0	0		3,13	0	0	Full	Automatic	24,31	1192,394	-4	4772,6064	4773,83	4772,5915	3	169748,48	FLuc_RNA
Component	980		1:U1496-G1506 = 3476.4566m[3'c.p][nonspecific]	1496-1506	1496	1506	Ur-pCr-pCr-pCr-pGr-pCr-pCr-pGr-pCr-pCr-pGr-p	3'c.p,nonspecific	11	0	0	0	0		1,17	0	0	Full	Automatic	24,35	1158,15	-3	3476,4607	3477,54	3476,4566	2	76848,88	FLuc_RNA
Component	981		1:U202-A214 = 4184.5521m[3'c.p][nonspecific]	202-214	202	214	Ur-pGr-pGr-pAr-pCr-pAr-pUr-pCr-pAr-pCr-pGr-pUr-pAr-p	3'c.p,nonspecific	13	0	0	0	0		0,49	0	0	Full	Automatic	24,35	1394,848	-3	4184,5542	4186,35	4184,5521	3	85836,88	FLuc_RNA
Component	987		1:A1126-G1140 = 4912.6851m[3'c.p][nonspecific]	1126-1140	1126	1140	Ar-pUr-pAr-pAr-pAr-pCr-pCr-pGr-pGr-pGr-pCr-pGr-pCr-pGr-pGr-p	3'c.p,nonspecific	15	0	0	0	0		1,87	0	0	Full	Automatic	24,38	1227,92	-4	4912,6943	4914,47	4912,6851	5	86990,05	FLuc_RNA
Component	988		1:A1577-G1589 = 4253.6338m[3'c.p][nonspecific]	1577-1589	1577	1589	Ar-pAr-pCr-pCr-pGr-pCr-pGr-pAr-pAr-pAr-pAr-pAr-pGr-p	3'c.p,nonspecific	13	0	0	0	0		2,87	0	0	Full	Automatic	24,38	1062,652	-4	4253,646	4254,6	4253,6338	2	31636,51	FLuc_RNA
Component	995		1:U1631-U1645 = 4779.6238m[3'c.p][nonspecific]	1631-1645	1631	1645	Ur-pCr-pUr-pUr-pAr-pCr-pCr-pGr-pGr-pAr-pAr-pAr-pAr-pCr-pUr-p	3'c.p,nonspecific	15	0	0	0	0		1,06	0	0	Full	Automatic	24,42	1194,902	-4	4779,6289	4782,06	4779,6238	2	86422,37	FLuc_RNA
Component	1000		1:U202-C215 = 4489.5934m[3'c.p][nonspecific]	202-215	202	215	Ur-pGr-pGr-pAr-pCr-pAr-pUr-pCr-pAr-pCr-pGr-pUr-pAr-pCr-p	3'c.p,nonspecific	14	0	0	0	0		1,59	0	0	Full	Automatic	24,44	1121,892	-4	4489,6006	4491,42	4489,5934	3	70713,52	FLuc_RNA
Component	1007		1:A862-G872 = 3652.5138m[3'c.p][nonspecific]	862-872	862	872	Ar-pAr-pGr-pAr-pGr-pGr-pAr-pGr-pCr-pUr-pGr-p	3'c.p,nonspecific	11	0	0	0	0		0,29	0	0	Full	Automatic	24,47	912,623	-4	3652,5149	3654,06	3652,5138	4	19171,85	FLuc_RNA
Component	1008		1:U417-G429 = 4135.5457m[3'c.p][nonspecific]	417-429	417	429	Ur-pCr-pGr-pCr-pAr-pGr-pCr-pCr-pUr-pAr-pCr-pCr-pGr-p	3'c.p,nonspecific	13	0	0	0	0		1,83	0	0	Full	Automatic	24,47	1033,132	-4	4135,5532	4136,97	4135,5457	2	187647,52	FLuc_RNA
Component	1011		1:U441-G452 = 3941.5602m[3'c.p][nonspecific]	441-452	441	452	Ur-pCr-pCr-pAr-pAr-pAr-pAr-pAr-pGr-pGr-pGr-pGr-p	3'c.p,nonspecific	12	0	0	0	0		2,01	0	0	Full	Automatic	24,48	985,138	-4	3941,5681	3943,51	3941,5602	3	168980,36	FLuc_RNA
Component	1012		1:U1174-U1183 = 3200.842a[3'c.p][nonspecific]	1174-1183	1174	1183	Ur-pUr-pGr-pUr-pGr-pGr-pAr-pUr-pCr-pUr-p	3'c.p,nonspecific	10	0	0	0	0		63,41	0	0	Full	Automatic	24,48	1066,129	-3	0	3201,04	3200,84	3	49152,54	FLuc_RNA
Component	1013		1:A459-G471 = 4193.5525m[3'c.p][nonspecific]	459-471	459	471	Ar-pAr-pAr-pAr-pUr-pUr-pUr-pUr-pGr-pAr-pAr-pCr-pGr-p	3'c.p,nonspecific	13	0	0	0	0		3,55	0	0	Full	Automatic	24,48	1397,515	-3	4193,5674	4194,81	4193,5525	1	9560,37	FLuc_RNA
Component	1021		1:A280-G291 = 3862.5319m[3'c.p][nonspecific]	280-291	280	291	Ar-pUr-pCr-pAr-pCr-pAr-pGr-pAr-pAr-pUr-pCr-pGr-p	3'c.p,nonspecific	12	0	0	0	0		1,66	0	0	Full	Automatic	24,54	1287,508	-3	3862,5383	3864,42	3862,5319	1	43247,12	FLuc_RNA
Component	1023		1:C190-G201 = 3880.327a[3'c.p][nonspecific]	190-201	190	201	Cr-pAr-pCr-pAr-pUr-pAr-pUr-pCr-pGr-pAr-pGr-pGr-p	3'c.p,nonspecific	12	0	0	0	0		-178,29	0	0	Full	Automatic	24,55	968,877	-4	0	3879,64	3880,33	2	26271,25	FLuc_RNA
Component	1025		1:G1781-G1795 = 4744.6442m[3'c.p][nonspecific]	1781-1795	1781	1795	Gr-pCr-pAr-pCr-pCr-pCr-pGr-pUr-pAr-pCr-pCr-pCr-pCr-pCr-pGr-p	3'c.p,nonspecific	15	0	0	0	0		4,59	0	0	Full	Automatic	24,55	1185,667	-4	4744,666	4746,34	4744,6442	2	93812,08	FLuc_RNA
Component	1039		1:C190-G201 = 3878.5268m[3'c.p][nonspecific]	190-201	190	201	Cr-pAr-pCr-pAr-pUr-pAr-pUr-pCr-pGr-pAr-pGr-pGr-p	3'c.p,nonspecific	12	0	0	0	0		0,88	0	0	Full	Automatic	24,62	968,877	-4	3878,5303	3879,54	3878,5268	2	21180,97	FLuc_RNA
Component	1041		1:U417-G429 = 4135.5457m[3'c.p][nonspecific]	417-429	417	429	Ur-pCr-pGr-pCr-pAr-pGr-pCr-pCr-pUr-pAr-pCr-pCr-pGr-p	3'c.p,nonspecific	13	0	0	0	0		2,65	0	0	Full	Automatic	24,64	1033,632	-4	4135,5566	4137,54	4135,5457	2	26412,97	FLuc_RNA
Component	1046		1:U238-U256 = 6137.7704m[3'c.p][nonspecific]	238-256	238	256	Ur-pUr-pCr-pGr-pGr-pUr-pUr-pGr-pGr-pCr-pAr-pGr-pAr-pAr-pGr-pCr-pUr-pAr-pUr-p	3'c.p,nonspecific	19	0	0	0	0		-165,53	0	0	Full	Automatic	24,68	1533,687	-4	6136,7544	6138,98	6137,7704	6	33501,75	FLuc_RNA
Component	1050		1:U202-G216 = 4836.882a[3'c.p][nonspecific]	202-216	202	216	Ur-pGr-pGr-pAr-pCr-pAr-pUr-pCr-pAr-pCr-pGr-pUr-pAr-pCr-pGr-p	3'c.p,nonspecific	15	0	0	0	0		-5,48	0	0	Full	Automatic	24,7	1208,151	-4	0	4836,85	4836,88	3	41832,58	FLuc_RNA
Component	1051		1:A1123-G1140 = 5892.8104m[3'c.p][nonspecific]	1123-1140	1123	1140	Ar-pUr-pGr-pAr-pUr-pAr-pAr-pAr-pCr-pCr-pGr-pGr-pGr-pCr-pGr-pCr-pGr-pGr-p	3'c.p,nonspecific	18	0	0	0	0		-3,45	0	0	Full	Automatic	24,7	1472,695	-4	5892,79	5894,62	5892,8104	6	52078,48	FLuc_RNA
Component	1056	NIST_CE5_70	1:U1469-G1489 = 6721.8737m[3'c.p]	1469-1489	1469	1489	Ur-pCr-pUr-pUr-pCr-pCr-pCr-pGr-pAr-pCr-pGr-pAr-pUr-pGr-pAr-pCr-pGr-pCr-pCr-pGr-pGr-p	3'c.p	21	1	196	1	70		151,87	0	0	Full	Automatic	24,74	1679,966	-4	6722,8945	6724,62	6721,8737	5	284330,38	FLuc_RNA
Component	1057		1:U213-A231 = 6127.8237m[3'c.p][nonspecific]	213-231	213	231	Ur-pAr-pCr-pGr-pCr-pGr-pGr-pAr-pAr-pUr-pAr-pCr-pUr-pUr-pCr-pGr-pAr-pAr-pAr-p	3'c.p,nonspecific	19	0	0	0	0		162,23	0	0	Full	Automatic	24,73	1531,694	-4	6128,8179	6130,93	6127,8237	4	68374,85	FLuc_RNA
Component	1058		1:G1005-G1023 = 6103.8125m[3'c.p][nonspecific]	1005-1023	1005	1023	Gr-pCr-pAr-pCr-pCr-pUr-pCr-pUr-pUr-pUr-pCr-pGr-pAr-pAr-pAr-pGr-pAr-pAr-pGr-p	3'c.p,nonspecific	19	0	0	0	0		-166,55	0	0	Full	Automatic	24,73	1525,201	-4	6102,7959	6104,86	6103,8125	3	25557	FLuc_RNA
Component	1059		1:G1134-G1152 = 6234.69a[3'c.p][nonspecific]	1134-1152	1134	1152	Gr-pGr-pCr-pGr-pCr-pGr-pGr-pUr-pCr-pGr-pGr-pUr-pAr-pAr-pAr-pGr-pUr-pUr-pGr-p	3'c.p,nonspecific	19	0	0	0	0		-75,74	0	0	Full	Automatic	24,73	1557,178	-4	0	6234,22	6234,69	8	41002,52	FLuc_RNA
Component	1062		1:G1554-G1572 = 6119.8074m[3'c.p][nonspecific]	1554-1572	1554	1572	Gr-pAr-pUr-pUr-pAr-pCr-pGr-pUr-pCr-pGr-pCr-pCr-pAr-pGr-pUr-pCr-pAr-pAr-pGr-p	3'c.p,nonspecific	19	0	0	0	0		-161,21	0	0	Full	Automatic	24,74	1529,442	-4	6118,8208	6120,96	6119,8074	4	95556,9	FLuc_RNA
Component	1064		1:A660-G678 = 6176.7925m[3'c.p][nonspecific]	660-678	660	678	Ar-pCr-pUr-pGr-pGr-pGr-pUr-pUr-pAr-pCr-pCr-pUr-pAr-pAr-pGr-pGr-pGr-pUr-pGr-p	3'c.p,nonspecific	19	0	0	0	0		-158,81	0	0	Full	Automatic	24,76	1543,197	-4	6175,8115	6178,34	6176,7925	6	117042,53	FLuc_RNA
Component	1074		1:U275-G291 = 5460.7561m[3'c.p][nonspecific]	275-291	275	291	Ur-pAr-pCr-pAr-pAr-pAr-pUr-pCr-pAr-pCr-pAr-pGr-pAr-pAr-pUr-pCr-pGr-p	3'c.p,nonspecific	17	0	0	0	0		4,61	0	0	Full	Automatic	24,8	1365,184	-4	5460,7812	5462,91	5460,7561	1	75088,58	FLuc_RNA
Component	1075		1:U1177-A1196 = 6528.8722m[3'c.p][nonspecific]	1177-1196	1177	1196	Ur-pGr-pGr-pAr-pUr-pCr-pUr-pGr-pGr-pAr-pUr-pAr-pCr-pCr-pGr-pGr-pGr-pAr-pAr-pAr-p	3'c.p,nonspecific	20	0	0	0	0		-1,74	0	0	Full	Automatic	24,8	1631,94	-4	6528,8608	6532,51	6528,8722	7	313989,25	FLuc_RNA
Component	1077		1:U1431-C1439 = 2843.3845m[3'c.p][nonspecific]	1431-1439	1431	1439	Ur-pUr-pAr-pCr-pAr-pAr-pCr-pAr-pCr-p	3'c.p,nonspecific	9	0	0	0	0		0,68	0	0	Full	Automatic	24,81	1420,686	-2	2843,3865	2844,73	2843,3845	0	93824,99	FLuc_RNA
Component	1081		1:U213-A231 = 6127.8237m[3'c.p][nonspecific]	213-231	213	231	Ur-pAr-pCr-pGr-pCr-pGr-pGr-pAr-pAr-pUr-pAr-pCr-pUr-pUr-pCr-pGr-pAr-pAr-pAr-p	3'c.p,nonspecific	19	0	0	0	0		4,22	0	0	Full	Automatic	24,83	1224,759	-5	6127,8496	6129,61	6127,8237	4	50015,01	FLuc_RNA
Component	1083		1:A1385-G1401 = 5542.36a[3'c.p][nonspecific]	1385-1401	1385	1401	Ar-pUr-pAr-pCr-pAr-pAr-pAr-pGr-pGr-pAr-pUr-pAr-pCr-pCr-pAr-pGr-pGr-p	3'c.p,nonspecific	17	0	0	0	0		-176,49	0	0	Full	Automatic	24,84	1384,443	-4	0	5541,38	5542,36	3	137501,98	FLuc_RNA
Component	1090		1:U1177-A1196 = 6528.8722m[3'c.p][nonspecific]	1177-1196	1177	1196	Ur-pGr-pGr-pAr-pUr-pCr-pUr-pGr-pGr-pAr-pUr-pAr-pCr-pCr-pGr-pGr-pGr-pAr-pAr-pAr-p	3'c.p,nonspecific	20	0	0	0	0		1,17	0	0	Full	Automatic	24,89	1305,153	-5	6528,8799	6532,6	6528,8722	7	514734,94	FLuc_RNA
Component	1092		1:G1613-G1630 = 5939.8488m[3'c.p][nonspecific]	1613-1630	1613	1630	Gr-pGr-pAr-pCr-pGr-pAr-pAr-pGr-pUr-pAr-pCr-pCr-pGr-pAr-pAr-pAr-pGr-pGr-p	3'c.p,nonspecific	18	0	0	0	0		3,01	0	0	Full	Automatic	24,88	1484,46	-4	5939,8667	5941,88	5939,8488	6	230836,36	FLuc_RNA
Component	1096	NIST_CE5_70	1:U1469-G1489 = 6724.98a[3'c.p]	1469-1489	1469	1489	Ur-pCr-pUr-pUr-pCr-pCr-pCr-pGr-pAr-pCr-pGr-pAr-pUr-pGr-pAr-pCr-pGr-pCr-pCr-pGr-pGr-p	3'c.p	21	1	196	1	70		-7,41	0	0	Full	Automatic	24,91	1343,773	-5	0	6724,93	6724,98	5	58748,45	FLuc_RNA
Component	1102		1:U919-U937 = 5926.46a[3'c.p][nonspecific]	919-937	919	937	Ur-pAr-pCr-pCr-pAr-pAr-pCr-pCr-pCr-pUr-pAr-pUr-pUr-pUr-pUr-pCr-pAr-pUr-pUr-p	3'c.p,nonspecific	19	0	0	0	0		-32,63	0	0	Full	Automatic	24,92	1480,197	-4	0	5926,27	5926,46	0	41649,65	FLuc_RNA
Component	1104		1:U919-U937 = 5926.46a[3'c.p][nonspecific]	919-937	919	937	Ur-pAr-pCr-pCr-pAr-pAr-pCr-pCr-pCr-pUr-pAr-pUr-pUr-pUr-pUr-pCr-pAr-pUr-pUr-p	3'c.p,nonspecific	19	0	0	0	0		131,82	0	0	Full	Automatic	24,92	1480,956	-4	0	5927,24	5926,46	0	124905,65	FLuc_RNA
Component	1108	NIST_CE5_70	1:U1469-G1489 = 6724.98a[3'c.p]	1469-1489	1469	1489	Ur-pCr-pUr-pUr-pCr-pCr-pCr-pGr-pAr-pCr-pGr-pAr-pUr-pGr-pAr-pCr-pGr-pCr-pCr-pGr-pGr-p	3'c.p	21	1	196	1	70		-43,86	0	0	Full	Automatic	24,96	1344,174	-5	0	6724,69	6724,98	5	161820,02	FLuc_RNA
Component	1109		1:U677-C700 = 7662.9768m[3'c.p][nonspecific]	677-700	677	700	Ur-pGr-pUr-pGr-pGr-pCr-pCr-pCr-pUr-pUr-pCr-pCr-pGr-pCr-pAr-pUr-pAr-pGr-pAr-pAr-pCr-pUr-pGr-pCr-p	3'c.p,nonspecific	24	0	0	0	0		3,86	0	0	Full	Automatic	24,98	1532,392	-5	7663,0063	7666,54	7662,9768	6	36546,14	FLuc_RNA
Component	1115		1:G999-G1023 = 8137.86a[3'c.p][nonspecific]	999-1023	999	1023	Gr-pGr-pGr-pGr-pGr-pCr-pGr-pCr-pAr-pCr-pCr-pUr-pCr-pUr-pUr-pUr-pCr-pGr-pAr-pAr-pAr-pGr-pAr-pAr-pGr-p	3'c.p,nonspecific	25	0	0	0	0		173,09	0	0	Full	Automatic	25	1626,583	-5	0	8139,27	8137,86	8	98701,73	FLuc_RNA
Component	1130		1:A1683-G1704 = 7264.0375m[3'c.p][nonspecific]	1683-1704	1683	1704	Ar-pAr-pGr-pAr-pAr-pGr-pGr-pGr-pCr-pGr-pGr-pAr-pAr-pAr-pGr-pAr-pUr-pCr-pGr-pCr-pCr-pGr-p	3'c.p,nonspecific	22	0	0	0	0		0,82	0	0	Full	Automatic	25,07	1452,805	-5	7264,0435	7267,08	7264,0375	8	50087,55	FLuc_RNA
Component	1132		1:U919-U939 = 6537.81a[3'c.p][nonspecific]	919-939	919	939	Ur-pAr-pCr-pCr-pAr-pAr-pCr-pCr-pCr-pUr-pAr-pUr-pUr-pUr-pUr-pCr-pAr-pUr-pUr-pCr-pUr-p	3'c.p,nonspecific	21	0	0	0	0		-126,81	0	0	Full	Automatic	25,07	1306,375	-5	0	6536,98	6537,81	0	234940,89	FLuc_RNA
Component	1141		1:G1-G18 = 5995.8876m[3'c.p][nonspecific]	1-18	1	18	Gr-pGr-pAr-pAr-pAr-pUr-pAr-pAr-pGr-pAr-pGr-pAr-pGr-pAr-pAr-pAr-pAr-pGr-p	3'c.p,nonspecific	18	0	0	0	0		-0,97	0	0	Full	Automatic	25,1	1498,715	-4	5995,8818	5998,65	5995,8876	5	157252,52	FLuc_RNA
Component	1142		1:U188-G212 = 8082.82a[3'c.p][nonspecific]	188-212	188	212	Ur-pGr-pCr-pAr-pCr-pAr-pUr-pAr-pUr-pCr-pGr-pAr-pGr-pGr-pUr-pGr-pGr-pAr-pCr-pAr-pUr-pCr-pAr-pCr-pGr-p	3'c.p,nonspecific	25	0	0	0	0		-193,27	0	0	Full	Automatic	25,1	1615,203	-5	0	8081,26	8082,82	6	139706,17	FLuc_RNA
Component	1145		1:U1024-U1048 = 8138.84a[3'c.p][nonspecific]	1024-1048	1024	1048	Ur-pCr-pGr-pGr-pGr-pGr-pAr-pAr-pGr-pCr-pGr-pGr-pUr-pUr-pGr-pCr-pAr-pAr-pAr-pAr-pCr-pGr-pCr-pUr-pUr-p	3'c.p,nonspecific	25	0	0	0	0		184,88	0	0	Full	Automatic	25,1	1627,395	-5	0	8140,34	8138,84	9	84714,3	FLuc_RNA
Component	1164		1:U355-G369 = 4805.817a[3'c.p][nonspecific]	355-369	355	369	Ur-pUr-pGr-pCr-pAr-pGr-pUr-pUr-pGr-pCr-pGr-pCr-pCr-pCr-pGr-p	3'c.p,nonspecific	15	0	0	0	0		-94,22	0	0	Full	Automatic	25,19	1200,151	-4	0	4805,37	4805,82	4	106310,75	FLuc_RNA
Component	1165		1:G999-G1023 = 8137.86a[3'c.p][nonspecific]	999-1023	999	1023	Gr-pGr-pGr-pGr-pGr-pCr-pGr-pCr-pAr-pCr-pCr-pUr-pCr-pUr-pUr-pUr-pCr-pGr-pAr-pAr-pAr-pGr-pAr-pAr-pGr-p	3'c.p,nonspecific	25	0	0	0	0		193,79	0	0	Full	Automatic	25,19	1626,791	-5	0	8139,44	8137,86	8	55905,85	FLuc_RNA
Component	1174		1:G1539-G1560 = 7214.34a[3'c.p][nonspecific]	1539-1560	1539	1560	Gr-pAr-pAr-pAr-pAr-pAr-pGr-pAr-pGr-pAr-pUr-pCr-pGr-pUr-pGr-pGr-pAr-pUr-pUr-pAr-pCr-pGr-p	3'c.p,nonspecific	22	0	0	0	0		64,75	0	0	Full	Automatic	25,22	1441,564	-5	0	7214,81	7214,34	6	84097,81	FLuc_RNA
Component	1175		1:U453-A462 = 3236.4544m[3'c.p][nonspecific]	453-462	453	462	Ur-pUr-pGr-pCr-pAr-pAr-pAr-pAr-pAr-pAr-p	3'c.p,nonspecific	10	0	0	0	0		-3,12	0	0	Full	Automatic	25,22	1617,215	-2	3236,4443	3237,27	3236,4544	1	51872,57	FLuc_RNA
Component	1182	NIST_CE5_28	1:U559-G580 = 6892.8696m[3'c.p]	559-580	559	580	Ur-pCr-pAr-pCr-pAr-pUr-pCr-pUr-pCr-pAr-pUr-pCr-pUr-pAr-pCr-pCr-pUr-pCr-pCr-pCr-pGr-pGr-p	3'c.p	22	1	88	1	28		147,98	0	0	Full	Automatic	25,3	1378,766	-5	6893,8896	6897,05	6892,8696	1	74507,28	FLuc_RNA
Component	1186		1:U1729-U1741 = 4114.4865m[3'c.p][nonspecific]	1729-1741	1729	1741	Ur-pGr-pGr-pCr-pCr-pUr-pAr-pGr-pCr-pUr-pUr-pCr-pUr-p	3'c.p,nonspecific	13	0	0	0	0		0,91	0	0	Full	Automatic	25,33	1027,615	-4	4114,4902	4115,39	4114,4865	3	133376,75	FLuc_RNA
Component	1187		1:C786-G793 = 2570.540a[3'c.p][nonspecific]	786-793	786	793	Cr-pAr-pUr-pCr-pAr-pCr-pGr-pGr-p	3'c.p,nonspecific	8	0	0	0	0		-11,67	0	0	Full	Automatic	25,33	1284,416	-2	0	2570,51	2570,54	1	26592,75	FLuc_RNA
Component	1188		1:U908-C938 = 9776.71a[3'c.p][nonspecific]	908-938	908	938	Ur-pGr-pCr-pGr-pUr-pUr-pGr-pCr-pUr-pAr-pGr-pUr-pAr-pCr-pCr-pAr-pAr-pCr-pCr-pCr-pUr-pAr-pUr-pUr-pUr-pUr-pCr-pAr-pUr-pUr-pCr-p	3'c.p,nonspecific	31	0	0	0	0		-229,64	0	0	Full	Automatic	25,36	1954,236	-5	0	9774,46	9776,71	4	777260	FLuc_RNA
Component	1193		1:U1573-U1608 = 11738.01a[3'c.p][nonspecific]	1573-1608	1573	1608	Ur-pAr-pAr-pCr-pAr-pAr-pCr-pCr-pGr-pCr-pGr-pAr-pAr-pAr-pAr-pAr-pGr-pUr-pUr-pGr-pCr-pGr-pCr-pGr-pGr-pAr-pGr-pGr-pAr-pGr-pUr-pUr-pGr-pUr-pGr-pUr-p	3'c.p,nonspecific	36	0	0	0	0		-116,74	0	0	Full	Automatic	25,36	1955,05	-6	0	11736,64	11738,01	12	244853,66	FLuc_RNA
Component	1199		1:U234-C261 = 9040.36a[3'c.p][nonspecific]	234-261	234	261	Ur-pCr-pCr-pGr-pUr-pUr-pCr-pGr-pGr-pUr-pUr-pGr-pGr-pCr-pAr-pGr-pAr-pAr-pGr-pCr-pUr-pAr-pUr-pGr-pAr-pAr-pAr-pCr-p	3'c.p,nonspecific	28	0	0	0	0		114,54	0	0	Full	Automatic	25,39	1807,627	-5	0	9041,4	9040,36	8	92290,09	FLuc_RNA
Component	1202		1:U1507-A1536 = 9756.77a[3'c.p][nonspecific]	1507-1536	1507	1536	Ur-pUr-pGr-pUr-pUr-pGr-pUr-pUr-pUr-pUr-pGr-pGr-pAr-pGr-pCr-pAr-pCr-pGr-pGr-pAr-pAr-pAr-pGr-pAr-pCr-pGr-pAr-pUr-pGr-pAr-p	3'c.p,nonspecific	30	0	0	0	0		-92,73	0	0	Full	Automatic	25,4	1950,057	-5	0	9755,87	9756,77	10	54590,7	FLuc_RNA
Component	1209		1:U355-U386 = 10247.06a[3'c.p][nonspecific]	355-386	355	386	Ur-pUr-pGr-pCr-pAr-pGr-pUr-pUr-pGr-pCr-pGr-pCr-pCr-pCr-pGr-pCr-pGr-pAr-pAr-pCr-pGr-pAr-pCr-pAr-pUr-pUr-pUr-pAr-pUr-pAr-pAr-pUr-p	3'c.p,nonspecific	32	0	0	0	0		130,24	0	0	Full	Automatic	25,43	1706,887	-6	0	10248,39	10247,06	7	43646,7	FLuc_RNA
Component	1210		1:C192-G201 = 3244.4330m[3'c.p][nonspecific]	192-201	192	201	Cr-pAr-pUr-pAr-pUr-pCr-pGr-pAr-pGr-pGr-p	3'c.p,nonspecific	10	0	0	0	0		0,25	0	0	Full	Automatic	25,44	1622,215	-2	3244,4338	3246,17	3244,433	2	101202,4	FLuc_RNA
Component	1212		1:G391-G406 = 5164.6774m[3'c.p][nonspecific]	391-406	391	406	Gr-pUr-pGr-pAr-pAr-pUr-pUr-pGr-pCr-pUr-pCr-pAr-pAr-pCr-pAr-pGr-p	3'c.p,nonspecific	16	0	0	0	0		2,43	0	0	Full	Automatic	25,44	1291,165	-4	5164,6899	5166,92	5164,6774	3	57151,61	FLuc_RNA
Component	1213		1:U549-C577 = 9083.34a[3'c.p][nonspecific]	549-577	549	577	Ur-pAr-pCr-pAr-pCr-pGr-pUr-pUr-pCr-pGr-pUr-pCr-pAr-pCr-pAr-pUr-pCr-pUr-pCr-pAr-pUr-pCr-pUr-pAr-pCr-pCr-pUr-pCr-pCr-p	3'c.p,nonspecific	29	0	0	0	0		-74,52	0	0	Full	Automatic	25,47	1815,843	-5	0	9082,66	9083,34	2	82197,16	FLuc_RNA
Component	1216		1:U137-G162 = 8452.05a[3'c.p][nonspecific]	137-162	137	162	Ur-pAr-pAr-pGr-pGr-pCr-pUr-pAr-pUr-pGr-pAr-pAr-pGr-pAr-pGr-pAr-pUr-pAr-pCr-pGr-pCr-pCr-pCr-pUr-pGr-pGr-p	3'c.p,nonspecific	26	0	0	0	0		-129,08	0	0	Full	Automatic	25,47	1689,626	-5	0	8450,96	8452,05	7	55609,52	FLuc_RNA
Component	1221		1:U549-C576 = 8778.16a[3'c.p][nonspecific]	549-576	549	576	Ur-pAr-pCr-pAr-pCr-pGr-pUr-pUr-pCr-pGr-pUr-pCr-pAr-pCr-pAr-pUr-pCr-pUr-pCr-pAr-pUr-pCr-pUr-pAr-pCr-pCr-pUr-pCr-p	3'c.p,nonspecific	28	0	0	0	0		110,71	0	0	Full	Automatic	25,52	1755,025	-5	0	8779,13	8778,16	2	59383,5	FLuc_RNA
Component	1223		1:G1602-G1630 = 9466.60a[3'c.p][nonspecific]	1602-1630	1602	1630	Gr-pUr-pUr-pGr-pUr-pGr-pUr-pUr-pUr-pGr-pUr-pGr-pGr-pAr-pCr-pGr-pAr-pAr-pGr-pUr-pAr-pCr-pCr-pGr-pAr-pAr-pAr-pGr-pGr-p	3'c.p,nonspecific	29	0	0	0	0		133,65	0	0	Full	Automatic	25,52	1892,829	-5	0	9467,87	9466,6	10	33461,8	FLuc_RNA
Component	1231		1:A550-G580 = 9772.77a[3'c.p][nonspecific]	550-580	550	580	Ar-pCr-pAr-pCr-pGr-pUr-pUr-pCr-pGr-pUr-pCr-pAr-pCr-pAr-pUr-pCr-pUr-pCr-pAr-pUr-pCr-pUr-pAr-pCr-pCr-pUr-pCr-pCr-pCr-pGr-pGr-p	3'c.p,nonspecific	31	0	0	0	0		190,71	0	0	Full	Automatic	25,6	1628,042	-6	0	9774,63	9772,77	3	150856,83	FLuc_RNA
Component	1233		1:U1510-C1537 = 9104.41a[3'c.p][nonspecific]	1510-1537	1510	1537	Ur-pUr-pGr-pUr-pUr-pUr-pUr-pGr-pGr-pAr-pGr-pCr-pAr-pCr-pGr-pGr-pAr-pAr-pAr-pGr-pAr-pCr-pGr-pAr-pUr-pGr-pAr-pCr-p	3'c.p,nonspecific	28	0	0	0	0		-79,14	0	0	Full	Automatic	25,6	1819,825	-5	0	9103,69	9104,41	9	62381,38	FLuc_RNA
Component	1234		1:U361-C374 = 4480.5931m[3'c.p][nonspecific]	361-374	361	374	Ur-pUr-pGr-pCr-pGr-pCr-pCr-pCr-pGr-pCr-pGr-pAr-pAr-pCr-p	3'c.p,nonspecific	14	0	0	0	0		0,91	0	0	Full	Automatic	25,6	1119,393	-4	4480,5972	4481,72	4480,5931	4	59204,13	FLuc_RNA
Component	1241		1:U213-G216 = 1285.16654m[3'c.p][nonspecific]	213-216	213	216	Ur-pAr-pCr-pGr-p	3'c.p,nonspecific	4	0	0	0	0		4,81	0	0	Full	Automatic	25,63	1284,165	-1	1285,1727	1285,45	1285,1665	0	18168,07	FLuc_RNA
Component	1243		1:C135-G162 = 9086.44a[3'c.p][nonspecific]	135-162	135	162	Cr-pAr-pUr-pAr-pAr-pGr-pGr-pCr-pUr-pAr-pUr-pGr-pAr-pAr-pGr-pAr-pGr-pAr-pUr-pAr-pCr-pGr-pCr-pCr-pCr-pUr-pGr-pGr-p	3'c.p,nonspecific	28	0	0	0	0		-121,18	0	0	Full	Automatic	25,65	1815,84	-5	0	9085,34	9086,44	7	126443,91	FLuc_RNA
Component	1244		1:C211-G242 = 10302.10a[3'c.p][nonspecific]	211-242	211	242	Cr-pGr-pUr-pAr-pCr-pGr-pCr-pGr-pGr-pAr-pAr-pUr-pAr-pCr-pUr-pUr-pCr-pGr-pAr-pAr-pAr-pUr-pGr-pUr-pCr-pCr-pGr-pUr-pUr-pCr-pGr-pGr-p	3'c.p,nonspecific	32	0	0	0	0		-78,43	0	0	Full	Automatic	25,67	1715,853	-6	0	10301,29	10302,1	8	82482,84	FLuc_RNA
Component	1246		1:U677-C701 = 7968.0181m[3'c.p][nonspecific]	677-701	677	701	Ur-pGr-pUr-pGr-pGr-pCr-pCr-pCr-pUr-pUr-pCr-pCr-pGr-pCr-pAr-pUr-pAr-pGr-pAr-pAr-pCr-pUr-pGr-pCr-pCr-p	3'c.p,nonspecific	25	0	0	0	0		129,05	0	0	Full	Automatic	25,69	1593,001	-5	7969,0464	7969,78	7968,0181	6	60837,09	FLuc_RNA
Component	1256		1:C399-G429 = 9915.88a[3'c.p][nonspecific]	399-429	399	429	Cr-pUr-pCr-pAr-pAr-pCr-pAr-pGr-pUr-pAr-pUr-pGr-pGr-pGr-pCr-pAr-pUr-pUr-pUr-pCr-pGr-pCr-pAr-pGr-pCr-pCr-pUr-pAr-pCr-pCr-pGr-p	3'c.p,nonspecific	31	0	0	0	0		-48,86	0	0	Full	Automatic	25,71	1982,054	-5	0	9915,4	9915,88	6	134470,19	FLuc_RNA
Component	1257		1:A1123-G1149 = 8836.30a[3'c.p][nonspecific]	1123-1149	1123	1149	Ar-pUr-pGr-pAr-pUr-pAr-pAr-pAr-pCr-pCr-pGr-pGr-pGr-pCr-pGr-pCr-pGr-pGr-pUr-pCr-pGr-pGr-pUr-pAr-pAr-pAr-pGr-p	3'c.p,nonspecific	27	0	0	0	0		130,72	0	0	Full	Automatic	25,72	1766,213	-5	0	8837,46	8836,3	9	68313,62	FLuc_RNA
Component	1259		1:U543-C574 = 10103.95a[3'c.p][nonspecific]	543-574	543	574	Ur-pCr-pGr-pAr-pUr-pGr-pUr-pAr-pCr-pAr-pCr-pGr-pUr-pUr-pCr-pGr-pUr-pCr-pAr-pCr-pAr-pUr-pCr-pUr-pCr-pAr-pUr-pCr-pUr-pAr-pCr-pCr-p	3'c.p,nonspecific	32	0	0	0	0		-347,44	0	0	Full	Automatic	25,8	2019,242	-5	0	10100,44	10103,95	4	257501,42	FLuc_RNA
Component	1271		1:U1561-C1565 = 1566.19659m[3'c.p][nonspecific]	1561-1565	1561	1565	Ur-pCr-pGr-pCr-pCr-p	3'c.p,nonspecific	5	0	0	0	0		1,29	0	0	Full	Automatic	25,8	1565,191	-1	1566,1986	1566,96	1566,1966	1	18036,94	FLuc_RNA
Component	1285		1:C399-G429 = 9915.88a[3'c.p][nonspecific]	399-429	399	429	Cr-pUr-pCr-pAr-pAr-pCr-pAr-pGr-pUr-pAr-pUr-pGr-pGr-pGr-pCr-pAr-pUr-pUr-pUr-pCr-pGr-pCr-pAr-pGr-pCr-pCr-pUr-pAr-pCr-pCr-pGr-p	3'c.p,nonspecific	31	0	0	0	0		129,99	0	0	Full	Automatic	25,92	1652,391	-6	0	9917,17	9915,88	6	25071,53	FLuc_RNA
Component	1297		1:U213-G228 = 5140.6662m[3'c.p][nonspecific]	213-228	213	228	Ur-pAr-pCr-pGr-pCr-pGr-pGr-pAr-pAr-pUr-pAr-pCr-pUr-pUr-pCr-pGr-p	3'c.p,nonspecific	16	0	0	0	0		2,15	0	0	Full	Automatic	26	1284,669	-4	5140,6772	5142,66	5140,6662	3	13116,11	FLuc_RNA
Component	1302		1:U234-C261 = 9040.36a[3'c.p][nonspecific]	234-261	234	261	Ur-pCr-pCr-pGr-pUr-pUr-pCr-pGr-pGr-pUr-pUr-pGr-pGr-pCr-pAr-pGr-pAr-pAr-pGr-pCr-pUr-pAr-pUr-pGr-pAr-pAr-pAr-pCr-p	3'c.p,nonspecific	28	0	0	0	0		-198,18	0	0	Full	Automatic	26,02	1806,439	-5	0	9038,57	9040,36	8	23360,19	FLuc_RNA
Component	1303		1:U182-G212 = 10027.00a[3'c.p][nonspecific]	182-212	182	212	Ur-pAr-pCr-pAr-pGr-pAr-pUr-pGr-pCr-pAr-pCr-pAr-pUr-pAr-pUr-pCr-pGr-pAr-pGr-pGr-pUr-pGr-pGr-pAr-pCr-pAr-pUr-pCr-pAr-pCr-pGr-p	3'c.p,nonspecific	31	0	0	0	0		-132,55	0	0	Full	Automatic	26,03	1669,87	-6	0	10025,67	10027	7	64008,04	FLuc_RNA
Component	1307		1:U1187-G1206 = 6545.93a[3'c.p][nonspecific]	1187-1206	1187	1206	Ur-pAr-pCr-pCr-pGr-pGr-pGr-pAr-pAr-pAr-pAr-pCr-pGr-pCr-pUr-pGr-pGr-pGr-pCr-pGr-p	3'c.p,nonspecific	20	0	0	0	0		-53,68	0	0	Full	Automatic	26,04	1308,371	-5	0	6545,58	6545,93	7	10728,17	FLuc_RNA
Component	1312		1:G200-G233 = 11023.58a[3'c.p][nonspecific]	200-233	200	233	Gr-pGr-pUr-pGr-pGr-pAr-pCr-pAr-pUr-pCr-pAr-pCr-pGr-pUr-pAr-pCr-pGr-pCr-pGr-pGr-pAr-pAr-pUr-pAr-pCr-pUr-pUr-pCr-pGr-pAr-pAr-pAr-pUr-pGr-p	3'c.p,nonspecific	34	0	0	0	0		180,2	0	0	Full	Automatic	26,07	1836,556	-6	0	11025,57	11023,58	9	48736,11	FLuc_RNA
Component	1315		1:U202-U232 = 9987.96a[3'c.p][nonspecific]	202-232	202	232	Ur-pGr-pGr-pAr-pCr-pAr-pUr-pCr-pAr-pCr-pGr-pUr-pAr-pCr-pGr-pCr-pGr-pGr-pAr-pAr-pUr-pAr-pCr-pUr-pUr-pCr-pGr-pAr-pAr-pAr-pUr-p	3'c.p,nonspecific	31	0	0	0	0		-70,99	0	0	Full	Automatic	26,11	1997,257	-5	0	9987,25	9987,96	7	68017,41	FLuc_RNA
Component	1318		1:A382-G391 = 3252.4494m[3'c.p][nonspecific]	382-391	382	391	Ar-pUr-pAr-pAr-pUr-pGr-pAr-pAr-pCr-pGr-p	3'c.p,nonspecific	10	0	0	0	0		2,81	0	0	Full	Automatic	26,12	1625,222	-2	3252,4585	3253,21	3252,4494	1	16311,09	FLuc_RNA
Component	1322		1:U773-A810 = 12062.00a[3'c.p][nonspecific]	773-810	773	810	Ur-pGr-pUr-pUr-pGr-pUr-pUr-pCr-pCr-pAr-pUr-pUr-pCr-pCr-pAr-pUr-pCr-pAr-pCr-pGr-pGr-pUr-pUr-pUr-pUr-pGr-pGr-pAr-pAr-pUr-pGr-pUr-pUr-pUr-pAr-pCr-pUr-pAr-p	3'c.p,nonspecific	38	0	0	0	0		-82,66	0	0	Full	Automatic	26,14	2009,234	-6	0	12061	12062	7	38137,34	FLuc_RNA
Component	1325		1:A585-G600 = 5150.6505m[3'c.p][nonspecific]	585-600	585	600	Ar-pAr-pUr-pGr-pAr-pAr-pUr-pAr-pCr-pGr-pAr-pUr-pUr-pUr-pUr-pGr-p	3'c.p,nonspecific	16	0	0	0	0		-2,87	0	0	Full	Automatic	26,18	1716,194	-3	5150,6357	5151,81	5150,6505	2	14424,05	FLuc_RNA
Component	1343		1:U912-U930 = 6001.7570m[3'c.p][nonspecific]	912-930	912	930	Ur-pUr-pGr-pCr-pUr-pAr-pGr-pUr-pAr-pCr-pCr-pAr-pAr-pCr-pCr-pCr-pUr-pAr-pUr-p	3'c.p,nonspecific	19	0	0	0	0		-163,63	0	0	Full	Automatic	26,36	2000,231	-3	6000,7749	6002,87	6001,757	2	19080,65	FLuc_RNA
Component	1351		1:U24-A37 = 4571.776a[3'c.p][nonspecific]	24-37	24	37	Ur-pAr-pAr-pGr-pAr-pAr-pGr-pAr-pAr-pAr-pUr-pAr-pUr-pAr-p	3'c.p,nonspecific	14	0	0	0	0		9,14	0	0	Full	Automatic	26,48	1522,688	-3	0	4571,82	4571,78	2	17310,49	FLuc_RNA
Component	1352		1:U202-C217 = 5139.6822m[3'c.p][nonspecific]	202-217	202	217	Ur-pGr-pGr-pAr-pCr-pAr-pUr-pCr-pAr-pCr-pGr-pUr-pAr-pCr-pGr-pCr-p	3'c.p,nonspecific	16	0	0	0	0		3,89	0	0	Full	Automatic	26,48	1284,917	-4	5139,7021	5142,21	5139,6822	4	5339,1	FLuc_RNA
Component	1355		1:U677-C701 = 7971.71a[3'c.p][nonspecific]	677-701	677	701	Ur-pGr-pUr-pGr-pGr-pCr-pCr-pCr-pUr-pUr-pCr-pCr-pGr-pCr-pAr-pUr-pAr-pGr-pAr-pAr-pCr-pUr-pGr-pCr-pCr-p	3'c.p,nonspecific	25	0	0	0	0		-20,4	0	0	Full	Automatic	26,55	1593,806	-5	0	7971,55	7971,71	6	51779,63	FLuc_RNA
Component	1356		1:A444-G471 = 9143.50a[3'c.p][nonspecific]	444-471	444	471	Ar-pAr-pAr-pAr-pAr-pGr-pGr-pGr-pGr-pUr-pUr-pGr-pCr-pAr-pAr-pAr-pAr-pAr-pAr-pUr-pUr-pUr-pUr-pGr-pAr-pAr-pCr-pGr-p	3'c.p,nonspecific	28	0	0	0	0		-181,57	0	0	Full	Automatic	26,56	1827,413	-5	0	9141,84	9143,5	6	18274,58	FLuc_RNA
Component	1359		1:A862-G872 = 3652.5138m[3'c.p][nonspecific]	862-872	862	872	Ar-pAr-pGr-pAr-pGr-pGr-pAr-pGr-pCr-pUr-pGr-p	3'c.p,nonspecific	11	0	0	0	0		-1,05	0	0	Full	Automatic	26,56	1217,171	-3	3652,51	3653,94	3652,5138	4	18742,62	FLuc_RNA
Component	1363	NIST_CE5_59_3	1:U1229-G1260 = 10305.05a[3'c.p]	1229-1260	1229	1260	Ur-pGr-pUr-pCr-pAr-pGr-pAr-pGr-pGr-pAr-pCr-pCr-pUr-pAr-pUr-pGr-pAr-pUr-pUr-pAr-pUr-pGr-pUr-pCr-pCr-pGr-pGr-pUr-pUr-pAr-pUr-pGr-p	3'c.p	32	1	170	1	59		-140,94	0	0	Full	Automatic	26,62	2059,425	-5	0	10303,6	10305,05	8	9732,44	FLuc_RNA
Component	1364		1:U342-U380 = 12506.36a[3'c.p][nonspecific]	342-380	342	380	Ur-pUr-pAr-pUr-pUr-pUr-pAr-pUr-pCr-pGr-pGr-pAr-pGr-pUr-pUr-pGr-pCr-pAr-pGr-pUr-pUr-pGr-pCr-pGr-pCr-pCr-pCr-pGr-pCr-pGr-pAr-pAr-pCr-pGr-pAr-pCr-pAr-pUr-pUr-p	3'c.p,nonspecific	39	0	0	0	0		192,51	0	0	Full	Automatic	26,62	1785,888	-7	0	12508,77	12506,36	10	35876,07	FLuc_RNA
Component	1366		1:C544-G558 = 4811.6136m[3'c.p][nonspecific]	544-558	544	558	Cr-pGr-pAr-pUr-pGr-pUr-pAr-pCr-pAr-pCr-pGr-pUr-pUr-pCr-pGr-p	3'c.p,nonspecific	15	0	0	0	0		2,87	0	0	Full	Automatic	26,64	1202,651	-4	4811,6274	4813,54	4811,6136	3	7680,28	FLuc_RNA
Component	1368		1:C132-G162 = 10043.00a[3'c.p][nonspecific]	132-162	132	162	Cr-pUr-pGr-pCr-pAr-pUr-pAr-pAr-pGr-pGr-pCr-pUr-pAr-pUr-pGr-pAr-pAr-pGr-pAr-pGr-pAr-pUr-pAr-pCr-pGr-pCr-pCr-pCr-pUr-pGr-pGr-p	3'c.p,nonspecific	31	0	0	0	0		156,75	0	0	Full	Automatic	26,67	2007,841	-5	0	10044,57	10043	8	24091,16	FLuc_RNA
Component	1376		1:U435-U465 = 9975.90a[3'c.p][nonspecific]	435-465	435	465	Ur-pUr-pUr-pGr-pUr-pUr-pUr-pCr-pCr-pAr-pAr-pAr-pAr-pAr-pGr-pGr-pGr-pGr-pUr-pUr-pGr-pCr-pAr-pAr-pAr-pAr-pAr-pAr-pUr-pUr-pUr-p	3'c.p,nonspecific	31	0	0	0	0		-54,78	0	0	Full	Automatic	26,69	1661,704	-6	0	9975,35	9975,9	6	9377,17	FLuc_RNA
Component	1378		1:U396-G429 = 10873.42a[3'c.p][nonspecific]	396-429	396	429	Ur-pUr-pGr-pCr-pUr-pCr-pAr-pAr-pCr-pAr-pGr-pUr-pAr-pUr-pGr-pGr-pGr-pCr-pAr-pUr-pUr-pUr-pCr-pGr-pCr-pAr-pGr-pCr-pCr-pUr-pAr-pCr-pCr-pGr-p	3'c.p,nonspecific	34	0	0	0	0		-52,19	0	0	Full	Automatic	26,7	1811,06	-6	0	10872,85	10873,42	7	18215,52	FLuc_RNA
Component	1386		1:U1561-C1565 = 1566.19659m[3'c.p][nonspecific]	1561-1565	1561	1565	Ur-pCr-pGr-pCr-pCr-p	3'c.p,nonspecific	5	0	0	0	0		2,14	0	0	Full	Automatic	26,78	1565,193	-1	1566,2	1566,41	1566,1966	1	3446,97	FLuc_RNA
Component	1388		1:U773-A810 = 12062.00a[3'c.p][nonspecific]	773-810	773	810	Ur-pGr-pUr-pUr-pGr-pUr-pUr-pCr-pCr-pAr-pUr-pUr-pCr-pCr-pAr-pUr-pCr-pAr-pCr-pGr-pGr-pUr-pUr-pUr-pUr-pGr-pGr-pAr-pAr-pUr-pGr-pUr-pUr-pUr-pAr-pCr-pUr-pAr-p	3'c.p,nonspecific	38	0	0	0	0		-50,12	0	0	Full	Automatic	26,81	2009,574	-6	0	12061,4	12062	7	72865,28	FLuc_RNA
Component	1392		1:U549-U575 = 8472.98a[3'c.p][nonspecific]	549-575	549	575	Ur-pAr-pCr-pAr-pCr-pGr-pUr-pUr-pCr-pGr-pUr-pCr-pAr-pCr-pAr-pUr-pCr-pUr-pCr-pAr-pUr-pCr-pUr-pAr-pCr-pCr-pUr-p	3'c.p,nonspecific	27	0	0	0	0		150,12	0	0	Full	Automatic	26,89	1694,026	-5	0	8474,25	8472,98	2	16801,25	FLuc_RNA
Component	1394	NIST_CE5_70	1:U1469-G1489 = 6724.98a[3'c.p]	1469-1489	1469	1489	Ur-pCr-pUr-pUr-pCr-pCr-pCr-pGr-pAr-pCr-pGr-pAr-pUr-pGr-pAr-pCr-pGr-pCr-pCr-pGr-pGr-p	3'c.p	21	1	196	1	70		-6,1	0	0	Full	Automatic	26,9	1344,17	-5	0	6724,94	6724,98	5	9760,94	FLuc_RNA
[truncated: 1,270 more rows]

## Sheet: CE5_confidence over 0
Level	No.	Alias Name	Identification	Positions	Start #	End #	Oligo Sequence	Mod	Seq Length	Nonunique Seq	Isomer Group	Num of Iso Seq	Digest position	Site	∆ ppm	Conf. Score	Best ASR	ID Type	Integration Type	RT	M/Z	Charge St.	Mono Mass Exp.	Avg Mass Exp.	Mono Mass Theo.	Missed Cleavages	MS Area	Oligo	Comment
[truncated: 95 more rows]

[truncated: 2 more sheets: CE5_specific, CE5_unspecific]
